# Supplementary material for: 16p11.2 deletion is associated with hyperactivation of human iPSC-derived dopaminergic neuron networks and is rescued by RHOA inhibition in vitro
Source: Nat Commun. 2021 May 18;12:2897. doi: 10.1038/s41467-021-23113-z (PMC8131375; doi:10.1038/s41467-021-23113-z)
Supplement: Supplementary file 4 — Supplementary Data 1 [file 41467_2021_23113_MOESM4_ESM.xlsx]

## Sheet: Sheet1
ME19_GO
	Category		Term	Count	%	PValue	Genes	List Total	Pop Hits	Pop Total	Fold Enrichment	Bonferroni	Benjamini	FDR	_Log10_p_value
	GOTERM_CC_FAT	GO:0044433	cytoplasmic vesicle part	17	9.65909	3.68141e-05	ENST00000243662, ENST00000416796, ENST00000284523, ENST00000452276, ENST00000375715, ENST00000627059, ENST00000563778, ENST00000297494, ENST00000350119, ENST00000306384, ENST00000394980, ENST00000509793, ENST00000376637, ENST00000310127, ENST00000595557, ENST00000308893, ENST00000353809	119	615	14527	3.37445	0.0108744	0.0108744	0.0491082	4.43399
	GOTERM_CC_FAT	GO:0030659	cytoplasmic vesicle membrane	14	7.95455	0.000175302	ENST00000416796, ENST00000243662, ENST00000284523, ENST00000375715, ENST00000452276, ENST00000563778, ENST00000297494, ENST00000350119, ENST00000306384, ENST00000376637, ENST00000310127, ENST00000595557, ENST00000308893, ENST00000353809	119	491	14527	3.48077	0.0507368	0.0256986	0.233644	3.75621
	GOTERM_CC_FAT	GO:0012506	vesicle membrane	14	7.95455	0.000239749	ENST00000416796, ENST00000243662, ENST00000284523, ENST00000375715, ENST00000452276, ENST00000563778, ENST00000297494, ENST00000350119, ENST00000306384, ENST00000376637, ENST00000310127, ENST00000595557, ENST00000308893, ENST00000353809	119	507	14527	3.37092	0.0687375	0.0234585	0.319414	3.62024
	GOTERM_CC_FAT	GO:0016023	cytoplasmic, membrane-bounded vesicle	22	12.5	0.000512348	ENST00000243662, ENST00000416796, ENST00000284523, ENST00000452276, ENST00000375715, ENST00000627059, ENST00000331161, ENST00000563778, ENST00000297494, ENST00000350119, ENST00000537691, ENST00000306384, ENST00000394980, ENST00000509793, ENST00000376637, ENST00000310127, ENST00000518498, ENST00000315367, ENST00000595557, ENST00000308893, ENST00000353809, ENST00000359152	119	1183	14527	2.27021	0.141189	0.0373367	0.681445	3.29044
	GOTERM_BP_FAT	GO:0006796	phosphate-containing compound metabolic process	41	23.2955	0.000688316	ENST00000219789, ENST00000366988, ENST00000297494, ENST00000380663, ENST00000416681, ENST00000466521, ENST00000342412, ENST00000597765, ENST00000263563, ENST00000329476, ENST00000429967, ENST00000201586, ENST00000422447, ENST00000395738, ENST00000246657, ENST00000416796, ENST00000284523, ENST00000627059, ENST00000375715, ENST00000580279, ENST00000377211, ENST00000361131, ENST00000261326, ENST0000…	133	3083	16650	1.66484	0.887032	0.887032	1.23959	3.16221
	GOTERM_BP_FAT	GO:0006793	phosphorus metabolic process	41	23.2955	0.000716153	ENST00000219789, ENST00000366988, ENST00000297494, ENST00000380663, ENST00000416681, ENST00000466521, ENST00000342412, ENST00000597765, ENST00000263563, ENST00000329476, ENST00000429967, ENST00000201586, ENST00000422447, ENST00000395738, ENST00000246657, ENST00000416796, ENST00000284523, ENST00000627059, ENST00000375715, ENST00000580279, ENST00000377211, ENST00000361131, ENST00000261326, ENST0000…	133	3089	16650	1.66161	0.896571	0.678396	1.28942	3.14499
	GOTERM_BP_FAT	GO:0040011	locomotion	25	14.2045	0.000888293	ENST00000262738, ENST00000297494, ENST00000466521, ENST00000334983, ENST00000368986, ENST00000504830, ENST00000316824, ENST00000497524, ENST00000246657, ENST00000416796, ENST00000284523, ENST00000375715, ENST00000563778, ENST00000377211, ENST00000222718, ENST00000517746, ENST00000613482, ENST00000359570, ENST00000395389, ENST00000369303, ENST00000509793, ENST00000589614, ENST00000531269, ENST0000…	133	1530	16650	2.04556	0.940064	0.608652	1.597	3.05144
	GOTERM_BP_FAT	GO:0042327	positive regulation of phosphorylation	18	10.2273	0.00111379	ENST00000416796, ENST00000246657, ENST00000284523, ENST00000580279, ENST00000366988, ENST00000377211, ENST00000517746, ENST00000613482, ENST00000466521, ENST00000342412, ENST00000597765, ENST00000395389, ENST00000429967, ENST00000369303, ENST00000509793, ENST00000531269, ENST00000308893, ENST00000594325	133	932	16650	2.41779	0.970676	0.586185	1.99856	2.9532
	GOTERM_BP_FAT	GO:0012501	programmed cell death	28	15.9091	0.00123393	ENST00000297494, ENST00000374561, ENST00000342412, ENST00000409843, ENST00000466521, ENST00000597765, ENST00000398743, ENST00000422447, ENST00000368986, ENST00000265056, ENST00000416796, ENST00000246657, ENST00000284523, ENST00000580279, ENST00000367029, ENST00000563778, ENST00000377211, ENST00000517746, ENST00000371753, ENST00000359570, ENST00000621326, ENST00000395389, ENST00000414689, ENST0000…	133	1852	16650	1.89269	0.979965	0.542536	2.21187	2.90871
	GOTERM_BP_FAT	GO:0009605	response to external stimulus	30	17.0455	0.0015034	ENST00000366988, ENST00000412402, ENST00000297494, ENST00000416681, ENST00000466521, ENST00000334983, ENST00000422447, ENST00000504830, ENST00000538442, ENST00000536371, ENST00000497524, ENST00000243662, ENST00000416796, ENST00000246657, ENST00000284523, ENST00000563778, ENST00000377211, ENST00000222718, ENST00000517746, ENST00000391813, ENST00000613482, ENST00000379965, ENST00000621326, ENST0000…	133	2073	16650	1.81169	0.991476	0.54803	2.6887	2.82293
	GOTERM_BP_FAT	GO:0010562	positive regulation of phosphorus metabolic process	19	10.7955	0.00157712	ENST00000416796, ENST00000246657, ENST00000284523, ENST00000580279, ENST00000366988, ENST00000297494, ENST00000377211, ENST00000517746, ENST00000613482, ENST00000466521, ENST00000342412, ENST00000597765, ENST00000395389, ENST00000429967, ENST00000369303, ENST00000509793, ENST00000531269, ENST00000308893, ENST00000594325	133	1049	16650	2.26747	0.993253	0.510366	2.81877	2.80214
	GOTERM_BP_FAT	GO:0045937	positive regulation of phosphate metabolic process	19	10.7955	0.00157712	ENST00000416796, ENST00000246657, ENST00000284523, ENST00000580279, ENST00000366988, ENST00000297494, ENST00000377211, ENST00000517746, ENST00000613482, ENST00000466521, ENST00000342412, ENST00000597765, ENST00000395389, ENST00000429967, ENST00000369303, ENST00000509793, ENST00000531269, ENST00000308893, ENST00000594325	133	1049	16650	2.26747	0.993253	0.510366	2.81877	2.80214
	GOTERM_BP_FAT	GO:0022603	regulation of anatomical structure morphogenesis	19	10.7955	0.00161081	ENST00000416796, ENST00000284523, ENST00000375715, ENST00000627059, ENST00000412402, ENST00000563778, ENST00000262738, ENST00000297494, ENST00000409869, ENST00000537691, ENST00000597765, ENST00000369303, ENST00000478117, ENST00000368986, ENST00000395738, ENST00000504830, ENST00000595557, ENST00000308893, ENST00000316824	133	1051	16650	2.26315	0.993937	0.471754	2.87816	2.79296
	GOTERM_BP_FAT	GO:0001934	positive regulation of protein phosphorylation	17	9.65909	0.00181865	ENST00000246657, ENST00000416796, ENST00000284523, ENST00000580279, ENST00000366988, ENST00000377211, ENST00000517746, ENST00000613482, ENST00000466521, ENST00000342412, ENST00000597765, ENST00000395389, ENST00000369303, ENST00000509793, ENST00000531269, ENST00000308893, ENST00000594325	133	890	16650	2.39123	0.996864	0.472996	3.24378	2.74025
	GOTERM_BP_FAT	GO:0006915	apoptotic process	26	14.7727	0.00248132	ENST00000297494, ENST00000374561, ENST00000409843, ENST00000466521, ENST00000342412, ENST00000398743, ENST00000422447, ENST00000368986, ENST00000265056, ENST00000246657, ENST00000416796, ENST00000284523, ENST00000367029, ENST00000563778, ENST00000377211, ENST00000517746, ENST00000371753, ENST00000359570, ENST00000621326, ENST00000414689, ENST00000395389, ENST00000369303, ENST00000308893, ENST0000…	133	1747	16650	1.86313	0.999617	0.544706	4.40082	2.60532
	GOTERM_BP_FAT	GO:0008219	cell death	28	15.9091	0.00276751	ENST00000297494, ENST00000374561, ENST00000342412, ENST00000409843, ENST00000466521, ENST00000597765, ENST00000398743, ENST00000422447, ENST00000368986, ENST00000265056, ENST00000416796, ENST00000246657, ENST00000284523, ENST00000580279, ENST00000367029, ENST00000563778, ENST00000377211, ENST00000517746, ENST00000371753, ENST00000359570, ENST00000621326, ENST00000395389, ENST00000414689, ENST0000…	133	1958	16650	1.79023	0.999846	0.549724	4.89645	2.55791
	GOTERM_BP_FAT	GO:0033554	cellular response to stress	26	14.7727	0.0030249	ENST00000416796, ENST00000246657, ENST00000452276, ENST00000375715, ENST00000264376, ENST00000297494, ENST00000416681, ENST00000561482, ENST00000470044, ENST00000264596, ENST00000371753, ENST00000613482, ENST00000342412, ENST00000563732, ENST00000466521, ENST00000621326, ENST00000624697, ENST00000222543, ENST00000500704, ENST00000280904, ENST00000536371, ENST00000531269, ENST00000563197, ENST0000…	133	1773	16650	1.83581	0.999932	0.550461	5.34015	2.51929
	GOTERM_BP_FAT	GO:0006928	movement of cell or subcellular component	26	14.7727	0.00356129	ENST00000261590, ENST00000262738, ENST00000297494, ENST00000561482, ENST00000466521, ENST00000368986, ENST00000504830, ENST00000316824, ENST00000497524, ENST00000246657, ENST00000416796, ENST00000284523, ENST00000375715, ENST00000563778, ENST00000377211, ENST00000222718, ENST00000517746, ENST00000359570, ENST00000395389, ENST00000369303, ENST00000509793, ENST00000280904, ENST00000589614, ENST0000…	133	1795	16650	1.81331	0.999988	0.580685	6.2585	2.44839
	GOTERM_BP_FAT	GO:0019220	regulation of phosphate metabolic process	24	13.6364	0.00384663	ENST00000416796, ENST00000246657, ENST00000284523, ENST00000580279, ENST00000366988, ENST00000297494, ENST00000377211, ENST00000361131, ENST00000517746, ENST00000613482, ENST00000262662, ENST00000466521, ENST00000342412, ENST00000597765, ENST00000395389, ENST00000329476, ENST00000429967, ENST00000369303, ENST00000509793, ENST00000531269, ENST00000308893, ENST00000594325, ENST00000307365, ENST0000…	133	1610	16650	1.86616	0.999995	0.581819	6.74359	2.41492
	GOTERM_BP_FAT	GO:0051174	regulation of phosphorus metabolic process	24	13.6364	0.00387626	ENST00000416796, ENST00000246657, ENST00000284523, ENST00000580279, ENST00000366988, ENST00000297494, ENST00000377211, ENST00000361131, ENST00000517746, ENST00000613482, ENST00000262662, ENST00000466521, ENST00000342412, ENST00000597765, ENST00000395389, ENST00000329476, ENST00000429967, ENST00000369303, ENST00000509793, ENST00000531269, ENST00000308893, ENST00000594325, ENST00000307365, ENST0000…	133	1611	16650	1.865	0.999995	0.559567	6.79383	2.41159
	GOTERM_MF_FAT	GO:0008528	G-protein coupled peptide receptor activity	6	3.40909	0.00391071	ENST00000329476, ENST00000246657, ENST00000377211, ENST00000376637, ENST00000613482, ENST00000497524	123	132	15478	5.71988	0.859027	0.859027	5.48638	2.40774
	GOTERM_MF_FAT	GO:0001653	peptide receptor activity	6	3.40909	0.00403834	ENST00000329476, ENST00000246657, ENST00000377211, ENST00000376637, ENST00000613482, ENST00000497524	123	133	15478	5.67688	0.867776	0.636373	5.66062	2.3938
	GOTERM_BP_FAT	GO:0006979	response to oxidative stress	10	5.68182	0.00418248	ENST00000416796, ENST00000246657, ENST00000370449, ENST00000264376, ENST00000422447, ENST00000297494, ENST00000538442, ENST00000432641, ENST00000536371, ENST00000531269	133	394	16650	3.17736	0.999998	0.563779	7.31152	2.37857
	GOTERM_BP_FAT	GO:0006935	chemotaxis	12	6.81818	0.00449154	ENST00000334983, ENST00000395389, ENST00000246657, ENST00000284523, ENST00000369303, ENST00000563778, ENST00000377211, ENST00000222718, ENST00000517746, ENST00000466521, ENST00000589614, ENST00000497524	133	552	16650	2.72148	0.999999	0.567699	7.83126	2.3476
	GOTERM_BP_FAT	GO:0042330	taxis	12	6.81818	0.00455229	ENST00000334983, ENST00000395389, ENST00000246657, ENST00000284523, ENST00000369303, ENST00000563778, ENST00000377211, ENST00000222718, ENST00000517746, ENST00000466521, ENST00000589614, ENST00000497524	133	553	16650	2.71656	0.999999	0.551918	7.9331	2.34177
	GOTERM_BP_FAT	GO:0045595	regulation of cell differentiation	23	13.0682	0.00487002	ENST00000416796, ENST00000284523, ENST00000580279, ENST00000279389, ENST00000377211, ENST00000222718, ENST00000374561, ENST00000391813, ENST00000359570, ENST00000537691, ENST00000536730, ENST00000597765, ENST00000624697, ENST00000398743, ENST00000369303, ENST00000368986, ENST00000504830, ENST00000538204, ENST00000595557, ENST00000511072, ENST00000316824, ENST00000270162, ENST00000497524	133	1544	16650	1.86485	1	0.556802	8.46399	2.31247
	GOTERM_BP_FAT	GO:0045596	negative regulation of cell differentiation	13	7.38636	0.00491593	ENST00000284523, ENST00000580279, ENST00000377211, ENST00000279389, ENST00000222718, ENST00000374561, ENST00000359570, ENST00000398743, ENST00000369303, ENST00000368986, ENST00000504830, ENST00000538204, ENST00000511072	133	640	16650	2.54288	1	0.541758	8.54046	2.30839
	GOTERM_MF_FAT	GO:0097110	scaffold protein binding	4	2.27273	0.00638307	ENST00000297494, ENST00000391813, ENST00000466521, ENST00000589614	123	48	15478	10.4864	0.95931	0.656048	8.80895	2.19497
	GOTERM_BP_FAT	GO:0035295	tube development	12	6.81818	0.00645634	ENST00000460783, ENST00000284523, ENST00000369303, ENST00000412402, ENST00000509793, ENST00000262738, ENST00000297494, ENST00000377211, ENST00000466521, ENST00000335658, ENST00000594325, ENST00000316824	133	580	16650	2.5901	1	0.623499	11.0716	2.19001
	GOTERM_BP_FAT	GO:0042325	regulation of phosphorylation	21	11.9318	0.00672012	ENST00000416796, ENST00000246657, ENST00000284523, ENST00000580279, ENST00000366988, ENST00000377211, ENST00000361131, ENST00000517746, ENST00000613482, ENST00000262662, ENST00000466521, ENST00000342412, ENST00000597765, ENST00000395389, ENST00000429967, ENST00000369303, ENST00000509793, ENST00000531269, ENST00000308893, ENST00000594325, ENST00000307365	133	1393	16650	1.88726	1	0.621166	11.4983	2.17262
	GOTERM_BP_FAT	GO:0042981	regulation of apoptotic process	21	11.9318	0.00709192	ENST00000416796, ENST00000246657, ENST00000284523, ENST00000580279, ENST00000367029, ENST00000563778, ENST00000297494, ENST00000377211, ENST00000374561, ENST00000517746, ENST00000371753, ENST00000342412, ENST00000359570, ENST00000597765, ENST00000414689, ENST00000398743, ENST00000369303, ENST00000422447, ENST00000368986, ENST00000594325, ENST00000270162	133	1400	16650	1.87782	1	0.624691	12.0965	2.14924
	GOTERM_BP_FAT	GO:0010941	regulation of cell death	22	12.5	0.00775022	ENST00000416796, ENST00000246657, ENST00000284523, ENST00000580279, ENST00000367029, ENST00000563778, ENST00000297494, ENST00000377211, ENST00000374561, ENST00000517746, ENST00000371753, ENST00000342412, ENST00000359570, ENST00000597765, ENST00000414689, ENST00000398743, ENST00000369303, ENST00000422447, ENST00000368986, ENST00000594325, ENST00000307365, ENST00000270162	133	1509	16650	1.82514	1	0.641809	13.1463	2.11069
	GOTERM_BP_FAT	GO:0043067	regulation of programmed cell death	21	11.9318	0.00782723	ENST00000416796, ENST00000246657, ENST00000284523, ENST00000580279, ENST00000367029, ENST00000563778, ENST00000297494, ENST00000377211, ENST00000374561, ENST00000517746, ENST00000371753, ENST00000342412, ENST00000359570, ENST00000597765, ENST00000414689, ENST00000398743, ENST00000369303, ENST00000422447, ENST00000368986, ENST00000594325, ENST00000270162	133	1413	16650	1.86054	1	0.630445	13.2683	2.10639
	GOTERM_BP_FAT	GO:0045055	regulated exocytosis	8	4.54545	0.0081036	ENST00000416796, ENST00000394980, ENST00000627059, ENST00000509793, ENST00000563778, ENST00000350119, ENST00000595557, ENST00000359152	133	288	16650	3.47744	1	0.628832	13.7049	2.09132
	GOTERM_BP_FAT	GO:0016310	phosphorylation	29	16.4773	0.00839583	ENST00000366988, ENST00000380663, ENST00000342412, ENST00000466521, ENST00000597765, ENST00000429967, ENST00000422447, ENST00000395738, ENST00000246657, ENST00000416796, ENST00000284523, ENST00000580279, ENST00000375715, ENST00000627059, ENST00000377211, ENST00000517746, ENST00000388988, ENST00000262662, ENST00000613482, ENST00000395389, ENST00000344158, ENST00000369303, ENST00000480546, ENST0000…	133	2229	16650	1.62874	1	0.628035	14.1643	2.07594
	GOTERM_BP_FAT	GO:0035556	intracellular signal transduction	33	18.75	0.00869616	ENST00000366988, ENST00000262738, ENST00000297494, ENST00000409869, ENST00000342412, ENST00000466521, ENST00000597765, ENST00000329476, ENST00000621226, ENST00000478117, ENST00000497524, ENST00000243662, ENST00000416796, ENST00000246657, ENST00000580279, ENST00000375715, ENST00000377211, ENST00000517746, ENST00000371753, ENST00000317995, ENST00000613482, ENST00000563732, ENST00000359570, ENST0000…	133	2657	16650	1.55484	1	0.627642	14.6341	2.06067
	GOTERM_BP_FAT	GO:0048284	organelle fusion	6	3.40909	0.00966067	ENST00000306384, ENST00000563778, ENST00000350119, ENST00000624358, ENST00000595557, ENST00000359152	133	163	16650	4.60815	1	0.653593	16.1262	2.01499
	GOTERM_BP_FAT	GO:0032844	regulation of homeostatic process	10	5.68182	0.00981128	ENST00000624697, ENST00000416796, ENST00000246657, ENST00000429967, ENST00000563778, ENST00000377211, ENST00000613482, ENST00000466521, ENST00000359570, ENST00000497524	133	451	16650	2.77579	1	0.646849	16.357	2.00827
	GOTERM_BP_FAT	GO:0009259	ribonucleotide metabolic process	11	6.25	0.0102089	ENST00000416796, ENST00000329476, ENST00000627059, ENST00000201586, ENST00000422447, ENST00000297494, ENST00000377211, ENST00000380663, ENST00000416681, ENST00000261326, ENST00000307365	133	535	16650	2.57396	1	0.649473	16.9634	1.99102
	GOTERM_MF_FAT	GO:0001078	transcriptional repressor activity, RNA polymerase II core promoter proximal region sequence-specific binding	5	2.84091	0.0115199	ENST00000412402, ENST00000368986, ENST00000556084, ENST00000222718, ENST00000371753	123	111	15478	5.66835	0.996952	0.765042	15.3678	1.93855
	GOTERM_BP_FAT	GO:0008217	regulation of blood pressure	6	3.40909	0.0117143	ENST00000429967, ENST00000395738, ENST00000297494, ENST00000377211, ENST00000376637, ENST00000497524	133	171	16650	4.39256	1	0.688448	19.2216	1.93128
	GOTERM_BP_FAT	GO:0006906	vesicle fusion	5	2.84091	0.0117727	ENST00000306384, ENST00000563778, ENST00000350119, ENST00000595557, ENST00000359152	133	111	16650	5.6391	1	0.679068	19.3081	1.92912
	GOTERM_BP_FAT	GO:0019693	ribose phosphate metabolic process	11	6.25	0.0120765	ENST00000416796, ENST00000329476, ENST00000627059, ENST00000201586, ENST00000422447, ENST00000297494, ENST00000377211, ENST00000380663, ENST00000416681, ENST00000261326, ENST00000307365	133	549	16650	2.50832	1	0.677527	19.7563	1.91806
	GOTERM_BP_FAT	GO:0016477	cell migration	18	10.2273	0.0123523	ENST00000416796, ENST00000246657, ENST00000375715, ENST00000563778, ENST00000262738, ENST00000297494, ENST00000377211, ENST00000517746, ENST00000359570, ENST00000395389, ENST00000368986, ENST00000504830, ENST00000531269, ENST00000589614, ENST00000308893, ENST00000316824, ENST00000307365, ENST00000497524	133	1184	16650	1.9032	1	0.675238	20.1611	1.90825
	GOTERM_BP_FAT	GO:0042471	ear morphogenesis	5	2.84091	0.0128824	ENST00000284523, ENST00000375715, ENST00000262738, ENST00000222718, ENST00000466521	133	114	16650	5.4907	1	0.68039	20.9338	1.89
	GOTERM_BP_FAT	GO:0030324	lung development	6	3.40909	0.0131385	ENST00000460783, ENST00000412402, ENST00000262738, ENST00000297494, ENST00000466521, ENST00000335658	133	176	16650	4.26777	1	0.677625	21.3047	1.88145
	GOTERM_BP_FAT	GO:0046903	secretion	17	9.65909	0.0132872	ENST00000416796, ENST00000246657, ENST00000627059, ENST00000563778, ENST00000377211, ENST00000517746, ENST00000350119, ENST00000613482, ENST00000329476, ENST00000429967, ENST00000306384, ENST00000394980, ENST00000509793, ENST00000589614, ENST00000595557, ENST00000359152, ENST00000497524	133	1098	16650	1.93825	1	0.672021	21.5192	1.87657
	GOTERM_BP_FAT	GO:0090174	organelle membrane fusion	5	2.84091	0.013658	ENST00000306384, ENST00000563778, ENST00000350119, ENST00000595557, ENST00000359152	133	116	16650	5.39603	1	0.672657	22.0518	1.86461
	GOTERM_CC_FAT	GO:0099503	secretory vesicle	10	5.68182	0.01384	ENST00000416796, ENST00000394980, ENST00000627059, ENST00000331161, ENST00000509793, ENST00000310127, ENST00000350119, ENST00000518498, ENST00000595557, ENST00000359152	119	467	14527	2.61404	0.984064	0.563007	16.9685	1.85886
	GOTERM_BP_FAT	GO:0001932	regulation of protein phosphorylation	19	10.7955	0.0142646	ENST00000416796, ENST00000246657, ENST00000284523, ENST00000580279, ENST00000366988, ENST00000377211, ENST00000517746, ENST00000613482, ENST00000262662, ENST00000466521, ENST00000342412, ENST00000597765, ENST00000395389, ENST00000369303, ENST00000509793, ENST00000531269, ENST00000308893, ENST00000594325, ENST00000307365	133	1300	16650	1.82967	1	0.679391	22.9156	1.84574
	GOTERM_BP_FAT	GO:0030323	respiratory tube development	6	3.40909	0.014359	ENST00000460783, ENST00000412402, ENST00000262738, ENST00000297494, ENST00000466521, ENST00000335658	133	180	16650	4.17293	1	0.6728	23.0492	1.84288
	GOTERM_BP_FAT	GO:0019637	organophosphate metabolic process	17	9.65909	0.0143778	ENST00000416796, ENST00000246657, ENST00000219789, ENST00000627059, ENST00000297494, ENST00000377211, ENST00000380663, ENST00000416681, ENST00000261326, ENST00000359570, ENST00000537691, ENST00000329476, ENST00000201586, ENST00000480546, ENST00000509793, ENST00000422447, ENST00000307365	133	1108	16650	1.92075	1	0.664462	23.0757	1.84231
	GOTERM_BP_FAT	GO:0070887	cellular response to chemical stimulus	32	18.1818	0.0145982	ENST00000264376, ENST00000297494, ENST00000374561, ENST00000466521, ENST00000597765, ENST00000368986, ENST00000504830, ENST00000376637, ENST00000248564, ENST00000536371, ENST00000511072, ENST00000265056, ENST00000497524, ENST00000416796, ENST00000246657, ENST00000284523, ENST00000580279, ENST00000375715, ENST00000563778, ENST00000377211, ENST00000222718, ENST00000517746, ENST00000613482, ENST0000…	133	2648	16650	1.51285	1	0.661455	23.3868	1.8357
	GOTERM_BP_FAT	GO:0051241	negative regulation of multicellular organismal process	16	9.09091	0.0148147	ENST00000284523, ENST00000580279, ENST00000297494, ENST00000377211, ENST00000222718, ENST00000374561, ENST00000517746, ENST00000613482, ENST00000359570, ENST00000624697, ENST00000329476, ENST00000429967, ENST00000369303, ENST00000368986, ENST00000504830, ENST00000511072	133	1017	16650	1.96953	1	0.658463	23.6912	1.82931
	GOTERM_BP_FAT	GO:0030278	regulation of ossification	6	3.40909	0.0149969	ENST00000624697, ENST00000580279, ENST00000374561, ENST00000222718, ENST00000466521, ENST00000536730	133	182	16650	4.12708	1	0.654734	23.9464	1.824
	GOTERM_BP_FAT	GO:0022604	regulation of cell morphogenesis	11	6.25	0.0150119	ENST00000416796, ENST00000284523, ENST00000369303, ENST00000627059, ENST00000563778, ENST00000368986, ENST00000409869, ENST00000595557, ENST00000308893, ENST00000537691, ENST00000316824	133	568	16650	2.42441	1	0.647031	23.9675	1.82356
	GOTERM_BP_FAT	GO:0006887	exocytosis	9	5.11364	0.0152343	ENST00000416796, ENST00000306384, ENST00000394980, ENST00000627059, ENST00000509793, ENST00000563778, ENST00000350119, ENST00000595557, ENST00000359152	133	404	16650	2.78884	1	0.644573	24.2778	1.81718
	GOTERM_MF_FAT	GO:0030276	clathrin binding	4	2.27273	0.0158725	ENST00000416796, ENST00000350119, ENST00000595557, ENST00000359152	123	67	15478	7.51268	0.999665	0.798099	20.5787	1.79936
	GOTERM_BP_FAT	GO:0051240	positive regulation of multicellular organismal process	20	11.3636	0.0178185	ENST00000246657, ENST00000284523, ENST00000412402, ENST00000297494, ENST00000377211, ENST00000517746, ENST00000391813, ENST00000359570, ENST00000537691, ENST00000536730, ENST00000624697, ENST00000395389, ENST00000329476, ENST00000429967, ENST00000509793, ENST00000395738, ENST00000368986, ENST00000595557, ENST00000316824, ENST00000359152	133	1431	16650	1.74966	1	0.694636	27.7978	1.74913
	GOTERM_MF_FAT	GO:0000149	SNARE binding	5	2.84091	0.0180705	ENST00000416796, ENST00000306384, ENST00000350119, ENST00000595557, ENST00000359152	123	127	15478	4.95423	0.99989	0.781212	23.0953	1.74303
	GOTERM_BP_FAT	GO:0014032	neural crest cell development	4	2.27273	0.0181265	ENST00000377211, ENST00000624358, ENST00000466521, ENST00000316824	133	70	16650	7.1536	1	0.693431	28.2069	1.74169
	GOTERM_BP_FAT	GO:0048489	synaptic vesicle transport	5	2.84091	0.0184535	ENST00000416796, ENST00000284523, ENST00000350119, ENST00000595557, ENST00000359152	133	127	16650	4.92866	1	0.69265	28.6388	1.73392
	GOTERM_BP_FAT	GO:0097480	establishment of synaptic vesicle localization	5	2.84091	0.0184535	ENST00000416796, ENST00000284523, ENST00000350119, ENST00000595557, ENST00000359152	133	127	16650	4.92866	1	0.69265	28.6388	1.73392
	GOTERM_BP_FAT	GO:0031401	positive regulation of protein modification process	17	9.65909	0.0187568	ENST00000246657, ENST00000416796, ENST00000284523, ENST00000580279, ENST00000366988, ENST00000377211, ENST00000517746, ENST00000613482, ENST00000466521, ENST00000342412, ENST00000597765, ENST00000395389, ENST00000369303, ENST00000509793, ENST00000531269, ENST00000308893, ENST00000594325	133	1143	16650	1.86194	1	0.691436	29.0372	1.72684
	GOTERM_BP_FAT	GO:0050878	regulation of body fluid levels	10	5.68182	0.0187832	ENST00000222543, ENST00000359303, ENST00000284523, ENST00000429967, ENST00000394980, ENST00000297494, ENST00000377211, ENST00000613482, ENST00000466521, ENST00000359152	133	503	16650	2.48883	1	0.684895	29.0717	1.72623
	GOTERM_BP_FAT	GO:0033993	response to lipid	14	7.95455	0.0190176	ENST00000246657, ENST00000284523, ENST00000370449, ENST00000261590, ENST00000297494, ENST00000377211, ENST00000222718, ENST00000374561, ENST00000613482, ENST00000466521, ENST00000368986, ENST00000538442, ENST00000536371, ENST00000307365	133	860	16650	2.03794	1	0.682518	29.378	1.72084
	GOTERM_BP_FAT	GO:0043408	regulation of MAPK cascade	12	6.81818	0.0190254	ENST00000416796, ENST00000246657, ENST00000369303, ENST00000580279, ENST00000366988, ENST00000509793, ENST00000517746, ENST00000613482, ENST00000342412, ENST00000466521, ENST00000308893, ENST00000597765	133	678	16650	2.21572	1	0.675851	29.3881	1.72067
	GOTERM_BP_FAT	GO:0009719	response to endogenous stimulus	21	11.9318	0.019794	ENST00000416796, ENST00000246657, ENST00000370449, ENST00000580279, ENST00000375715, ENST00000261590, ENST00000563778, ENST00000613482, ENST00000466521, ENST00000597765, ENST00000422447, ENST00000368986, ENST00000504830, ENST00000426127, ENST00000376637, ENST00000248564, ENST00000536371, ENST00000511072, ENST00000307365, ENST00000270162, ENST00000497524	133	1548	16650	1.69829	1	0.683746	30.3838	1.70347
	GOTERM_MF_FAT	GO:0016835	carbon-oxygen lyase activity	4	2.27273	0.019921	ENST00000536120, ENST00000517831, ENST00000317995, ENST00000264596	123	73	15478	6.8952	0.999957	0.762429	25.1561	1.70069
	GOTERM_BP_FAT	GO:0051046	regulation of secretion	12	6.81818	0.019967	ENST00000416796, ENST00000329476, ENST00000246657, ENST00000429967, ENST00000509793, ENST00000377211, ENST00000517746, ENST00000350119, ENST00000613482, ENST00000595557, ENST00000359152, ENST00000497524	133	683	16650	2.1995	1	0.680383	30.606	1.69969
	GOTERM_BP_FAT	GO:0010033	response to organic substance	33	18.75	0.020066	ENST00000452276, ENST00000261590, ENST00000297494, ENST00000374561, ENST00000466521, ENST00000597765, ENST00000422447, ENST00000368986, ENST00000504830, ENST00000538442, ENST00000376637, ENST00000248564, ENST00000536371, ENST00000511072, ENST00000265056, ENST00000497524, ENST00000416796, ENST00000246657, ENST00000284523, ENST00000370449, ENST00000580279, ENST00000375715, ENST00000563778, ENST0000…	133	2822	16650	1.46393	1	0.675747	30.7328	1.69754
	GOTERM_MF_FAT	GO:0005102	receptor binding	20	11.3636	0.0202034	ENST00000284523, ENST00000355827, ENST00000580279, ENST00000375715, ENST00000366988, ENST00000377211, ENST00000517746, ENST00000391813, ENST00000250340, ENST00000597765, ENST00000334983, ENST00000429967, ENST00000398743, ENST00000369303, ENST00000509793, ENST00000395738, ENST00000538442, ENST00000594325, ENST00000359152, ENST00000497524	123	1462	15478	1.72144	0.999963	0.720749	25.4661	1.69458
	GOTERM_BP_FAT	GO:0010647	positive regulation of cell communication	21	11.9318	0.0206767	ENST00000416796, ENST00000246657, ENST00000284523, ENST00000580279, ENST00000375715, ENST00000366988, ENST00000367029, ENST00000391813, ENST00000517746, ENST00000371753, ENST00000613482, ENST00000466521, ENST00000342412, ENST00000379965, ENST00000597765, ENST00000429967, ENST00000509793, ENST00000368986, ENST00000531269, ENST00000308893, ENST00000594325	133	1555	16650	1.69064	1	0.680455	31.5107	1.68452
	GOTERM_BP_FAT	GO:0032940	secretion by cell	15	8.52273	0.0210107	ENST00000416796, ENST00000246657, ENST00000329476, ENST00000306384, ENST00000429967, ENST00000394980, ENST00000627059, ENST00000509793, ENST00000563778, ENST00000350119, ENST00000517746, ENST00000613482, ENST00000589614, ENST00000595557, ENST00000359152	133	966	16650	1.94391	1	0.680127	31.9327	1.67756
	GOTERM_BP_FAT	GO:0009952	anterior/posterior pattern specification	6	3.40909	0.0216067	ENST00000284523, ENST00000375715, ENST00000262738, ENST00000222718, ENST00000624358, ENST00000316824	133	200	16650	3.75564	1	0.684304	32.6794	1.66541
	GOTERM_BP_FAT	GO:0023056	positive regulation of signaling	21	11.9318	0.0217229	ENST00000416796, ENST00000246657, ENST00000284523, ENST00000580279, ENST00000375715, ENST00000366988, ENST00000367029, ENST00000391813, ENST00000517746, ENST00000371753, ENST00000613482, ENST00000466521, ENST00000342412, ENST00000379965, ENST00000597765, ENST00000429967, ENST00000509793, ENST00000368986, ENST00000531269, ENST00000308893, ENST00000594325	133	1563	16650	1.68199	1	0.680258	32.8241	1.66308
	GOTERM_BP_FAT	GO:0017158	regulation of calcium ion-dependent exocytosis	4	2.27273	0.0217337	ENST00000416796, ENST00000350119, ENST00000595557, ENST00000359152	133	75	16650	6.67669	1	0.674507	32.8376	1.66287
	GOTERM_BP_FAT	GO:0097479	synaptic vesicle localization	5	2.84091	0.0220054	ENST00000416796, ENST00000284523, ENST00000350119, ENST00000595557, ENST00000359152	133	134	16650	4.67119	1	0.67325	33.1746	1.65747
	GOTERM_BP_FAT	GO:0098815	modulation of excitatory postsynaptic potential	3	1.70455	0.022022	ENST00000416796, ENST00000329476, ENST00000391813	133	29	16650	12.9505	1	0.667769	33.1952	1.65714
	GOTERM_BP_FAT	GO:0009150	purine ribonucleotide metabolic process	10	5.68182	0.0227203	ENST00000416796, ENST00000329476, ENST00000627059, ENST00000201586, ENST00000422447, ENST00000297494, ENST00000377211, ENST00000380663, ENST00000261326, ENST00000307365	133	520	16650	2.40746	1	0.673646	34.054	1.64359
	GOTERM_BP_FAT	GO:0060541	respiratory system development	6	3.40909	0.0228664	ENST00000460783, ENST00000412402, ENST00000262738, ENST00000297494, ENST00000466521, ENST00000335658	133	203	16650	3.70014	1	0.670434	34.2324	1.6408
	GOTERM_BP_FAT	GO:2000177	regulation of neural precursor cell proliferation	4	2.27273	0.0232785	ENST00000416796, ENST00000284523, ENST00000509793, ENST00000368986	133	77	16650	6.50327	1	0.671544	34.733	1.63304
	GOTERM_BP_FAT	GO:0014033	neural crest cell differentiation	4	2.27273	0.0240727	ENST00000377211, ENST00000624358, ENST00000466521, ENST00000316824	133	78	16650	6.4199	1	0.678535	35.6878	1.61847
	GOTERM_BP_FAT	GO:0042692	muscle cell differentiation	8	4.54545	0.0253419	ENST00000284523, ENST00000377211, ENST00000426127, ENST00000556084, ENST00000374561, ENST00000538204, ENST00000270162, ENST00000597765	133	362	16650	2.76658	1	0.692152	37.1862	1.59616
	GOTERM_BP_FAT	GO:0051931	regulation of sensory perception	3	1.70455	0.026493	ENST00000329476, ENST00000377211, ENST00000613482	133	32	16650	11.7364	1	0.703226	38.5166	1.57687
	GOTERM_BP_FAT	GO:0051930	regulation of sensory perception of pain	3	1.70455	0.026493	ENST00000329476, ENST00000377211, ENST00000613482	133	32	16650	11.7364	1	0.703226	38.5166	1.57687
	GOTERM_BP_FAT	GO:0007417	central nervous system development	14	7.95455	0.0272503	ENST00000416796, ENST00000284523, ENST00000262738, ENST00000412402, ENST00000222718, ENST00000374561, ENST00000262662, ENST00000624358, ENST00000466521, ENST00000369303, ENST00000509793, ENST00000422447, ENST00000368986, ENST00000307365	133	904	16650	1.93875	1	0.708404	39.3772	1.56463
	GOTERM_BP_FAT	GO:1901701	cellular response to oxygen-containing compound	14	7.95455	0.0289932	ENST00000416796, ENST00000284523, ENST00000264376, ENST00000297494, ENST00000377211, ENST00000374561, ENST00000376637, ENST00000222718, ENST00000248564, ENST00000536371, ENST00000613482, ENST00000466521, ENST00000307365, ENST00000497524	133	912	16650	1.92175	1	0.725869	41.315	1.5377
	GOTERM_BP_FAT	GO:0050886	endocrine process	4	2.27273	0.0291434	ENST00000429967, ENST00000297494, ENST00000613482, ENST00000497524	133	84	16650	5.96133	1	0.722832	41.4792	1.53546
	GOTERM_BP_FAT	GO:0060021	palate development	4	2.27273	0.0300392	ENST00000284523, ENST00000426127, ENST00000511072, ENST00000316824	133	85	16650	5.8912	1	0.728909	42.4497	1.52231
	GOTERM_BP_FAT	GO:0006163	purine nucleotide metabolic process	10	5.68182	0.0301429	ENST00000416796, ENST00000329476, ENST00000627059, ENST00000201586, ENST00000422447, ENST00000297494, ENST00000377211, ENST00000380663, ENST00000261326, ENST00000307365	133	547	16650	2.28863	1	0.725392	42.5611	1.52081
	GOTERM_BP_FAT	GO:0050931	pigment cell differentiation	3	1.70455	0.0329686	ENST00000243662, ENST00000377211, ENST00000353809	133	36	16650	10.4323	1	0.752661	45.5183	1.4819
	GOTERM_BP_FAT	GO:0009967	positive regulation of signal transduction	19	10.7955	0.0330312	ENST00000416796, ENST00000246657, ENST00000284523, ENST00000580279, ENST00000375715, ENST00000366988, ENST00000367029, ENST00000517746, ENST00000391813, ENST00000371753, ENST00000613482, ENST00000466521, ENST00000342412, ENST00000379965, ENST00000597765, ENST00000509793, ENST00000531269, ENST00000308893, ENST00000594325	133	1428	16650	1.66567	1	0.748802	45.5822	1.48108
	GOTERM_BP_FAT	GO:0009119	ribonucleoside metabolic process	8	4.54545	0.0337888	ENST00000416796, ENST00000627059, ENST00000201586, ENST00000422447, ENST00000380663, ENST00000416681, ENST00000261326, ENST00000307365	133	385	16650	2.60131	1	0.752322	46.3494	1.47123
	GOTERM_BP_FAT	GO:0051674	localization of cell	18	10.2273	0.0338461	ENST00000416796, ENST00000246657, ENST00000375715, ENST00000563778, ENST00000262738, ENST00000297494, ENST00000377211, ENST00000517746, ENST00000359570, ENST00000395389, ENST00000368986, ENST00000504830, ENST00000531269, ENST00000589614, ENST00000308893, ENST00000316824, ENST00000307365, ENST00000497524	133	1330	16650	1.69427	1	0.748506	46.407	1.47049
	GOTERM_BP_FAT	GO:0048870	cell motility	18	10.2273	0.0338461	ENST00000416796, ENST00000246657, ENST00000375715, ENST00000563778, ENST00000262738, ENST00000297494, ENST00000377211, ENST00000517746, ENST00000359570, ENST00000395389, ENST00000368986, ENST00000504830, ENST00000531269, ENST00000589614, ENST00000308893, ENST00000316824, ENST00000307365, ENST00000497524	133	1330	16650	1.69427	1	0.748506	46.407	1.47049
	GOTERM_BP_FAT	GO:0006468	protein phosphorylation	23	13.0682	0.0343227	ENST00000416796, ENST00000246657, ENST00000284523, ENST00000580279, ENST00000366988, ENST00000375715, ENST00000377211, ENST00000517746, ENST00000613482, ENST00000262662, ENST00000466521, ENST00000342412, ENST00000597765, ENST00000395389, ENST00000344158, ENST00000369303, ENST00000509793, ENST00000395738, ENST00000531269, ENST00000308893, ENST00000594325, ENST00000307365, ENST00000270162	133	1852	16650	1.55471	1	0.749078	46.8838	1.46442
	GOTERM_MF_FAT	GO:0019905	syntaxin binding	4	2.27273	0.0351666	ENST00000416796, ENST00000350119, ENST00000595557, ENST00000359152	123	91	15478	5.53131	1	0.863151	40.2818	1.45387
	GOTERM_BP_FAT	GO:0009966	regulation of signal transduction	31	17.6136	0.0355176	ENST00000366988, ENST00000297494, ENST00000409869, ENST00000342412, ENST00000466521, ENST00000597765, ENST00000329476, ENST00000398743, ENST00000478117, ENST00000504830, ENST00000511072, ENST00000416796, ENST00000246657, ENST00000284523, ENST00000580279, ENST00000375715, ENST00000367029, ENST00000517746, ENST00000391813, ENST00000371753, ENST00000624358, ENST00000613482, ENST00000359570, ENST0000…	133	2728	16650	1.42259	1	0.756821	48.0619	1.44956
	GOTERM_BP_FAT	GO:0044801	single-organism membrane fusion	5	2.84091	0.0356495	ENST00000306384, ENST00000563778, ENST00000350119, ENST00000595557, ENST00000359152	133	156	16650	4.01243	1	0.753895	48.1905	1.44795
	GOTERM_BP_FAT	GO:0071310	cellular response to organic substance	26	14.7727	0.0365307	ENST00000416796, ENST00000246657, ENST00000284523, ENST00000580279, ENST00000375715, ENST00000563778, ENST00000297494, ENST00000377211, ENST00000222718, ENST00000374561, ENST00000517746, ENST00000613482, ENST00000466521, ENST00000379965, ENST00000597765, ENST00000624697, ENST00000368986, ENST00000504830, ENST00000426127, ENST00000376637, ENST00000248564, ENST00000511072, ENST00000265056, ENST0000…	133	2186	16650	1.48897	1	0.758283	49.0414	1.43734
	GOTERM_MF_FAT	GO:0004702	receptor signaling protein serine/threonine kinase activity	4	2.27273	0.0371455	ENST00000344158, ENST00000466521, ENST00000563732, ENST00000308893	123	93	15478	5.41236	1	0.849328	42.0215	1.43009
	GOTERM_BP_FAT	GO:0042127	regulation of cell proliferation	20	11.3636	0.0372249	ENST00000416796, ENST00000284523, ENST00000375715, ENST00000412402, ENST00000563778, ENST00000297494, ENST00000377211, ENST00000517746, ENST00000371753, ENST00000262662, ENST00000342412, ENST00000359570, ENST00000250340, ENST00000395389, ENST00000429967, ENST00000398743, ENST00000509793, ENST00000368986, ENST00000594325, ENST00000497524	133	1552	16650	1.61325	1	0.760752	49.7024	1.42917
	GOTERM_CC_FAT	GO:0030666	endocytic vesicle membrane	5	2.84091	0.037571	ENST00000243662, ENST00000284523, ENST00000375715, ENST00000563778, ENST00000297494	119	155	14527	3.93792	0.999989	0.849772	40.0076	1.42515
	GOTERM_BP_FAT	GO:1901135	carbohydrate derivative metabolic process	17	9.65909	0.0379316	ENST00000246657, ENST00000416796, ENST00000627059, ENST00000297494, ENST00000377211, ENST00000380663, ENST00000416681, ENST00000261326, ENST00000517746, ENST00000343307, ENST00000329476, ENST00000201586, ENST00000621226, ENST00000509793, ENST00000422447, ENST00000504830, ENST00000307365	133	1247	16650	1.70665	1	0.763259	50.3671	1.421
	GOTERM_BP_FAT	GO:0048791	calcium ion-regulated exocytosis of neurotransmitter	3	1.70455	0.038188	ENST00000350119, ENST00000595557, ENST00000359152	133	39	16650	9.62984	1	0.761611	50.6062	1.41807
	GOTERM_BP_FAT	GO:0045668	negative regulation of osteoblast differentiation	3	1.70455	0.038188	ENST00000580279, ENST00000374561, ENST00000222718	133	39	16650	9.62984	1	0.761611	50.6062	1.41807
	GOTERM_BP_FAT	GO:0090407	organophosphate biosynthetic process	10	5.68182	0.0384026	ENST00000329476, ENST00000219789, ENST00000627059, ENST00000297494, ENST00000377211, ENST00000380663, ENST00000416681, ENST00000261326, ENST00000359570, ENST00000537691	133	572	16650	2.1886	1	0.75961	50.8055	1.41564
	GOTERM_BP_FAT	GO:0003018	vascular process in circulatory system	5	2.84091	0.0385599	ENST00000429967, ENST00000297494, ENST00000377211, ENST00000517746, ENST00000497524	133	160	16650	3.91212	1	0.757119	50.951	1.41386
	GOTERM_BP_FAT	GO:0060485	mesenchyme development	6	3.40909	0.0387078	ENST00000284523, ENST00000377211, ENST00000624358, ENST00000466521, ENST00000335658, ENST00000316824	133	234	16650	3.20995	1	0.754572	51.0875	1.4122
	GOTERM_BP_FAT	GO:0031399	regulation of protein modification process	21	11.9318	0.0387629	ENST00000416796, ENST00000246657, ENST00000284523, ENST00000580279, ENST00000366988, ENST00000377211, ENST00000361131, ENST00000517746, ENST00000613482, ENST00000262662, ENST00000466521, ENST00000342412, ENST00000597765, ENST00000624697, ENST00000395389, ENST00000369303, ENST00000509793, ENST00000531269, ENST00000308893, ENST00000594325, ENST00000307365	133	1664	16650	1.5799	1	0.751214	51.1383	1.41158
	GOTERM_MF_FAT	GO:0004945	angiotensin type II receptor activity	2	1.13636	0.0387993	ENST00000376637, ENST00000497524	123	5	15478	50.335	1	0.834491	43.4392	1.41118
	GOTERM_BP_FAT	GO:0090066	regulation of anatomical structure size	9	5.11364	0.0389562	ENST00000416796, ENST00000246657, ENST00000284523, ENST00000429967, ENST00000369303, ENST00000563778, ENST00000297494, ENST00000377211, ENST00000497524	133	484	16650	2.32788	1	0.749144	51.316	1.40942
	GOTERM_MF_FAT	GO:0008083	growth factor activity	5	2.84091	0.0392944	ENST00000580279, ENST00000366988, ENST00000509793, ENST00000250340, ENST00000597765	123	162	15478	3.88387	1	0.81181	43.8572	1.40567
	GOTERM_BP_FAT	GO:0043410	positive regulation of MAPK cascade	9	5.11364	0.0393549	ENST00000416796, ENST00000246657, ENST00000366988, ENST00000509793, ENST00000517746, ENST00000613482, ENST00000342412, ENST00000466521, ENST00000308893	133	485	16650	2.32308	1	0.748957	51.6806	1.405
	GOTERM_BP_FAT	GO:0072521	purine-containing compound metabolic process	10	5.68182	0.0394884	ENST00000416796, ENST00000329476, ENST00000627059, ENST00000201586, ENST00000422447, ENST00000297494, ENST00000377211, ENST00000380663, ENST00000261326, ENST00000307365	133	575	16650	2.17718	1	0.746401	51.8021	1.40353
	GOTERM_BP_FAT	GO:0009117	nucleotide metabolic process	11	6.25	0.0394959	ENST00000416796, ENST00000329476, ENST00000627059, ENST00000201586, ENST00000422447, ENST00000297494, ENST00000377211, ENST00000380663, ENST00000416681, ENST00000261326, ENST00000307365	133	667	16650	2.06457	1	0.74274	51.8089	1.40345
	GOTERM_BP_FAT	GO:1901700	response to oxygen-containing compound	19	10.7955	0.0411554	ENST00000246657, ENST00000416796, ENST00000370449, ENST00000284523, ENST00000261590, ENST00000264376, ENST00000297494, ENST00000377211, ENST00000222718, ENST00000374561, ENST00000613482, ENST00000466521, ENST00000422447, ENST00000538442, ENST00000376637, ENST00000248564, ENST00000536371, ENST00000307365, ENST00000497524	133	1466	16650	1.62249	1	0.753655	53.295	1.38557
	GOTERM_BP_FAT	GO:0030029	actin filament-based process	11	6.25	0.041207	ENST00000246657, ENST00000355827, ENST00000627059, ENST00000261590, ENST00000478117, ENST00000262738, ENST00000563778, ENST00000280904, ENST00000391813, ENST00000308893, ENST00000536730	133	672	16650	2.04921	1	0.750477	53.3406	1.38503
	GOTERM_BP_FAT	GO:0006753	nucleoside phosphate metabolic process	11	6.25	0.0422579	ENST00000416796, ENST00000329476, ENST00000627059, ENST00000201586, ENST00000422447, ENST00000297494, ENST00000377211, ENST00000380663, ENST00000416681, ENST00000261326, ENST00000307365	133	675	16650	2.0401	1	0.755783	54.2584	1.37409
	GOTERM_BP_FAT	GO:0051147	regulation of muscle cell differentiation	5	2.84091	0.0431741	ENST00000284523, ENST00000374561, ENST00000538204, ENST00000270162, ENST00000597765	133	166	16650	3.77072	1	0.75979	55.0446	1.36478
	GOTERM_BP_FAT	GO:0061061	muscle structure development	10	5.68182	0.0448329	ENST00000284523, ENST00000306384, ENST00000412402, ENST00000377211, ENST00000426127, ENST00000556084, ENST00000374561, ENST00000538204, ENST00000270162, ENST00000597765	133	589	16650	2.12543	1	0.769463	56.4357	1.3484
	GOTERM_BP_FAT	GO:0045776	negative regulation of blood pressure	3	1.70455	0.0455982	ENST00000429967, ENST00000395738, ENST00000297494	133	43	16650	8.73404	1	0.771919	57.0637	1.34105
	GOTERM_MF_FAT	GO:0001595	angiotensin receptor activity	2	1.13636	0.0463781	ENST00000376637, ENST00000497524	123	6	15478	41.9458	1	0.839018	49.5328	1.33369
	GOTERM_MF_FAT	GO:0086083	cell adhesive protein binding involved in bundle of His cell-Purkinje myocyte communication	2	1.13636	0.0463781	ENST00000261590, ENST00000280904	123	6	15478	41.9458	1	0.839018	49.5328	1.33369
	GOTERM_BP_FAT	GO:0009116	nucleoside metabolic process	8	4.54545	0.0463809	ENST00000416796, ENST00000627059, ENST00000201586, ENST00000422447, ENST00000380663, ENST00000416681, ENST00000261326, ENST00000307365	133	413	16650	2.42495	1	0.774435	57.6971	1.33366
	GOTERM_BP_FAT	GO:0033603	positive regulation of dopamine secretion	2	1.13636	0.0466416	ENST00000329476, ENST00000613482	133	6	16650	41.7293	1	0.773052	57.9061	1.33123
	GOTERM_BP_FAT	GO:0086073	bundle of His cell-Purkinje myocyte adhesion involved in cell communication	2	1.13636	0.0466416	ENST00000261590, ENST00000280904	133	6	16650	41.7293	1	0.773052	57.9061	1.33123
	GOTERM_BP_FAT	GO:0010646	regulation of cell communication	33	18.75	0.0469629	ENST00000366988, ENST00000297494, ENST00000409869, ENST00000342412, ENST00000466521, ENST00000597765, ENST00000329476, ENST00000429967, ENST00000398743, ENST00000478117, ENST00000368986, ENST00000504830, ENST00000511072, ENST00000416796, ENST00000246657, ENST00000284523, ENST00000580279, ENST00000375715, ENST00000367029, ENST00000391813, ENST00000517746, ENST00000371753, ENST00000624358, ENST0000…	133	3020	16650	1.36795	1	0.772135	58.1624	1.32825
	GOTERM_BP_FAT	GO:0003002	regionalization	7	3.97727	0.0471885	ENST00000284523, ENST00000375715, ENST00000509793, ENST00000262738, ENST00000222718, ENST00000624358, ENST00000316824	133	329	16650	2.66357	1	0.770532	58.3414	1.32616
	GOTERM_BP_FAT	GO:0099003	vesicle mediated transport in synapse	4	2.27273	0.0474494	ENST00000284523, ENST00000350119, ENST00000595557, ENST00000359152	133	102	16650	4.90933	1	0.769207	58.5476	1.32377
	GOTERM_BP_FAT	GO:2000179	positive regulation of neural precursor cell proliferation	3	1.70455	0.0475273	ENST00000284523, ENST00000509793, ENST00000368986	133	44	16650	8.53554	1	0.766563	58.6089	1.32306
	GOTERM_BP_FAT	GO:0008015	blood circulation	9	5.11364	0.0483689	ENST00000429967, ENST00000261590, ENST00000395738, ENST00000297494, ENST00000377211, ENST00000376637, ENST00000280904, ENST00000517746, ENST00000497524	133	506	16650	2.22666	1	0.769479	59.2665	1.31543
	GOTERM_BP_FAT	GO:0007631	feeding behavior	4	2.27273	0.0485993	ENST00000329476, ENST00000429967, ENST00000395738, ENST00000613482	133	103	16650	4.86167	1	0.767978	59.4448	1.31337
	GOTERM_BP_FAT	GO:0007423	sensory organ development	9	5.11364	0.0488292	ENST00000284523, ENST00000375715, ENST00000264376, ENST00000412402, ENST00000262738, ENST00000368986, ENST00000222718, ENST00000466521, ENST00000511072	133	507	16650	2.22227	1	0.766493	59.6219	1.31132
	GOTERM_BP_FAT	GO:0006109	regulation of carbohydrate metabolic process	5	2.84091	0.0489343	ENST00000509793, ENST00000432641, ENST00000518498, ENST00000307365, ENST00000270162	133	173	16650	3.61815	1	0.764137	59.7028	1.31039
	GOTERM_BP_FAT	GO:0042312	regulation of vasodilation	3	1.70455	0.0494857	ENST00000429967, ENST00000297494, ENST00000497524	133	45	16650	8.34586	1	0.764968	60.1239	1.30552
	GOTERM_BP_FAT	GO:0071396	cellular response to lipid	9	5.11364	0.0497582	ENST00000284523, ENST00000297494, ENST00000368986, ENST00000377211, ENST00000374561, ENST00000222718, ENST00000613482, ENST00000466521, ENST00000307365	133	509	16650	2.21354	1	0.763833	60.3305	1.30314
	GOTERM_BP_FAT	GO:0003013	circulatory system process	9	5.11364	0.0502271	ENST00000429967, ENST00000261590, ENST00000395738, ENST00000297494, ENST00000377211, ENST00000376637, ENST00000280904, ENST00000517746, ENST00000497524	133	510	16650	2.2092	1	0.764083	60.6835	1.29906
	GOTERM_MF_FAT	GO:0001227	transcriptional repressor activity, RNA polymerase II transcription regulatory region sequence-specific binding	5	2.84091	0.0505667	ENST00000412402, ENST00000368986, ENST00000556084, ENST00000222718, ENST00000371753	123	176	15478	3.57493	1	0.843267	52.6327	1.29614
	GOTERM_BP_FAT	GO:0032970	regulation of actin filament-based process	7	3.97727	0.0506983	ENST00000246657, ENST00000261590, ENST00000478117, ENST00000262738, ENST00000563778, ENST00000280904, ENST00000391813	133	335	16650	2.61587	1	0.764346	61.0354	1.29501
	GOTERM_BP_FAT	GO:0051493	regulation of cytoskeleton organization	8	4.54545	0.0509926	ENST00000246657, ENST00000284523, ENST00000452276, ENST00000478117, ENST00000262738, ENST00000563778, ENST00000391813, ENST00000466521	133	422	16650	2.37323	1	0.763395	61.2537	1.29249
	GOTERM_BP_FAT	GO:0031098	stress-activated protein kinase signaling cascade	6	3.40909	0.0517831	ENST00000246657, ENST00000375715, ENST00000613482, ENST00000342412, ENST00000466521, ENST00000308893	133	254	16650	2.9572	1	0.765825	61.8342	1.28581
	GOTERM_BP_FAT	GO:2000026	regulation of multicellular organismal development	21	11.9318	0.051973	ENST00000416796, ENST00000284523, ENST00000375715, ENST00000412402, ENST00000262738, ENST00000297494, ENST00000377211, ENST00000222718, ENST00000391813, ENST00000359570, ENST00000537691, ENST00000624697, ENST00000369303, ENST00000478117, ENST00000509793, ENST00000395738, ENST00000368986, ENST00000504830, ENST00000595557, ENST00000511072, ENST00000316824	133	1721	16650	1.52757	1	0.764184	61.9724	1.28422
	GOTERM_BP_FAT	GO:0010942	positive regulation of cell death	10	5.68182	0.0523926	ENST00000416796, ENST00000284523, ENST00000369303, ENST00000367029, ENST00000422447, ENST00000374561, ENST00000371753, ENST00000359570, ENST00000307365, ENST00000270162	133	607	16650	2.0624	1	0.764098	62.2762	1.28073
	GOTERM_MF_FAT	GO:0001664	G-protein coupled receptor binding	6	3.40909	0.0527558	ENST00000284523, ENST00000429967, ENST00000375715, ENST00000377211, ENST00000391813, ENST00000497524	123	257	15478	2.93784	1	0.83579	54.1813	1.27773
	GOTERM_BP_FAT	GO:0043393	regulation of protein binding	5	2.84091	0.0532966	ENST00000416796, ENST00000284523, ENST00000426127, ENST00000517746, ENST00000466521	133	178	16650	3.51652	1	0.767207	62.9228	1.2733
	GOTERM_BP_FAT	GO:0048066	developmental pigmentation	3	1.70455	0.0534885	ENST00000243662, ENST00000377211, ENST00000353809	133	47	16650	7.99072	1	0.765619	63.0587	1.27174
	GOTERM_BP_FAT	GO:1901214	regulation of neuron death	6	3.40909	0.0539424	ENST00000416796, ENST00000369303, ENST00000563778, ENST00000517746, ENST00000594325, ENST00000307365	133	257	16650	2.92268	1	0.765751	63.3783	1.26807
	GOTERM_BP_FAT	GO:0086042	cardiac muscle cell-cardiac muscle cell adhesion	2	1.13636	0.0542024	ENST00000261590, ENST00000280904	133	7	16650	35.768	1	0.764633	63.5602	1.26598
	GOTERM_BP_FAT	GO:0009260	ribonucleotide biosynthetic process	6	3.40909	0.0546737	ENST00000329476, ENST00000627059, ENST00000297494, ENST00000377211, ENST00000380663, ENST00000416681	133	258	16650	2.91135	1	0.764886	63.8878	1.26222
	GOTERM_BP_FAT	GO:0032270	positive regulation of cellular protein metabolic process	18	10.2273	0.0566635	ENST00000416796, ENST00000246657, ENST00000284523, ENST00000580279, ENST00000366988, ENST00000377211, ENST00000517746, ENST00000613482, ENST00000466521, ENST00000342412, ENST00000597765, ENST00000395389, ENST00000369303, ENST00000509793, ENST00000531269, ENST00000308893, ENST00000594325, ENST00000497524	133	1420	16650	1.58689	1	0.774587	65.2402	1.2467
	GOTERM_BP_FAT	GO:0023051	regulation of signaling	33	18.75	0.0568349	ENST00000366988, ENST00000297494, ENST00000409869, ENST00000342412, ENST00000466521, ENST00000597765, ENST00000329476, ENST00000429967, ENST00000398743, ENST00000478117, ENST00000368986, ENST00000504830, ENST00000511072, ENST00000416796, ENST00000246657, ENST00000284523, ENST00000580279, ENST00000375715, ENST00000367029, ENST00000391813, ENST00000517746, ENST00000371753, ENST00000624358, ENST0000…	133	3070	16650	1.34567	1	0.772933	65.3545	1.24538
	GOTERM_BP_FAT	GO:0046390	ribose phosphate biosynthetic process	6	3.40909	0.0569022	ENST00000329476, ENST00000627059, ENST00000297494, ENST00000377211, ENST00000380663, ENST00000416681	133	261	16650	2.87788	1	0.770657	65.3992	1.24487
	GOTERM_BP_FAT	GO:0045667	regulation of osteoblast differentiation	4	2.27273	0.0570264	ENST00000580279, ENST00000374561, ENST00000222718, ENST00000536730	133	110	16650	4.55229	1	0.768743	65.4816	1.24392
	GOTERM_BP_FAT	GO:1901657	glycosyl compound metabolic process	8	4.54545	0.0581521	ENST00000416796, ENST00000627059, ENST00000201586, ENST00000422447, ENST00000380663, ENST00000416681, ENST00000261326, ENST00000307365	133	435	16650	2.30231	1	0.772895	66.2206	1.23543
	GOTERM_BP_FAT	GO:0007389	pattern specification process	8	4.54545	0.0587275	ENST00000460783, ENST00000284523, ENST00000375715, ENST00000509793, ENST00000262738, ENST00000222718, ENST00000624358, ENST00000316824	133	436	16650	2.29703	1	0.773691	66.5924	1.23116
	GOTERM_BP_FAT	GO:0048015	phosphatidylinositol-mediated signaling	5	2.84091	0.0588022	ENST00000621226, ENST00000509793, ENST00000517746, ENST00000317995, ENST00000531269	133	184	16650	3.40185	1	0.771532	66.6405	1.23061
	GOTERM_BP_FAT	GO:1902533	positive regulation of intracellular signal transduction	13	7.38636	0.0594719	ENST00000416796, ENST00000246657, ENST00000366988, ENST00000509793, ENST00000517746, ENST00000613482, ENST00000371753, ENST00000531269, ENST00000342412, ENST00000466521, ENST00000308893, ENST00000594325, ENST00000379965	133	915	16650	1.77863	1	0.772884	67.0678	1.22569
	GOTERM_BP_FAT	GO:0018108	peptidyl-tyrosine phosphorylation	7	3.97727	0.059499	ENST00000284523, ENST00000369303, ENST00000375715, ENST00000509793, ENST00000517746, ENST00000466521, ENST00000594325	133	349	16650	2.51093	1	0.770478	67.085	1.22549
	GOTERM_BP_FAT	GO:0017156	calcium ion regulated exocytosis	4	2.27273	0.0595535	ENST00000416796, ENST00000350119, ENST00000595557, ENST00000359152	133	112	16650	4.471	1	0.768244	67.1196	1.22509
	GOTERM_CC_FAT	GO:0030139	endocytic vesicle	6	3.40909	0.0600384	ENST00000243662, ENST00000284523, ENST00000375715, ENST00000563778, ENST00000297494, ENST00000537691	119	259	14527	2.82801	1	0.927706	56.2255	1.22157
	GOTERM_MF_FAT	GO:0016301	kinase activity	13	7.38636	0.0604637	ENST00000416796, ENST00000344158, ENST00000480546, ENST00000369303, ENST00000375715, ENST00000509793, ENST00000380663, ENST00000388988, ENST00000262662, ENST00000466521, ENST00000563732, ENST00000308893, ENST00000270162	123	924	15478	1.77044	1	0.857587	59.2672	1.2185
	GOTERM_BP_FAT	GO:0018212	peptidyl-tyrosine modification	7	3.97727	0.0608265	ENST00000284523, ENST00000369303, ENST00000375715, ENST00000509793, ENST00000517746, ENST00000466521, ENST00000594325	133	351	16650	2.49663	1	0.773083	67.9166	1.21591
	GOTERM_BP_FAT	GO:0006629	lipid metabolic process	17	9.65909	0.0613569	ENST00000246657, ENST00000219789, ENST00000279389, ENST00000537502, ENST00000619708, ENST00000624358, ENST00000466521, ENST00000359570, ENST00000537691, ENST00000536730, ENST00000201586, ENST00000536120, ENST00000480546, ENST00000509793, ENST00000374662, ENST00000270162, ENST00000497524	133	1330	16650	1.60015	1	0.773597	68.2432	1.21214
	GOTERM_BP_FAT	GO:0001822	kidney development	6	3.40909	0.0615145	ENST00000416796, ENST00000369303, ENST00000374561, ENST00000517746, ENST00000594325, ENST00000497524	133	267	16650	2.81321	1	0.772004	68.3397	1.21102
	GOTERM_BP_FAT	GO:0048017	inositol lipid-mediated signaling	5	2.84091	0.061665	ENST00000621226, ENST00000509793, ENST00000517746, ENST00000317995, ENST00000531269	133	187	16650	3.34727	1	0.770383	68.4315	1.20996
	GOTERM_BP_FAT	GO:0002883	regulation of hypersensitivity	2	1.13636	0.0617038	ENST00000395389, ENST00000246657	133	8	16650	31.297	1	0.768142	68.4552	1.20969
	GOTERM_CC_FAT	GO:0014704	intercalated disc	3	1.70455	0.062266	ENST00000306384, ENST00000261590, ENST00000280904	119	50	14527	7.32454	1	0.90807	57.5897	1.20575
	GOTERM_MF_FAT	GO:0016836	hydro-lyase activity	3	1.70455	0.0633058	ENST00000536120, ENST00000517831, ENST00000317995	123	52	15478	7.25985	1	0.853903	61.0061	1.19856
	GOTERM_BP_FAT	GO:0009267	cellular response to starvation	4	2.27273	0.0634416	ENST00000416796, ENST00000416681, ENST00000280904, ENST00000621326	133	115	16650	4.35436	1	0.775382	69.4969	1.19763
	GOTERM_BP_FAT	GO:0099504	synaptic vesicle cycle	4	2.27273	0.0634416	ENST00000284523, ENST00000350119, ENST00000595557, ENST00000359152	133	115	16650	4.35436	1	0.775382	69.4969	1.19763
	GOTERM_BP_FAT	GO:0019752	carboxylic acid metabolic process	12	6.81818	0.0638084	ENST00000627059, ENST00000536120, ENST00000422447, ENST00000297494, ENST00000432641, ENST00000537502, ENST00000619708, ENST00000388988, ENST00000624358, ENST00000466521, ENST00000374662, ENST00000307365	133	826	16650	1.81871	1	0.774975	69.7126	1.19512
	GOTERM_BP_FAT	GO:0055086	nucleobase-containing small molecule metabolic process	11	6.25	0.0639395	ENST00000416796, ENST00000329476, ENST00000627059, ENST00000201586, ENST00000422447, ENST00000297494, ENST00000377211, ENST00000380663, ENST00000416681, ENST00000261326, ENST00000307365	133	728	16650	1.89158	1	0.773297	69.7893	1.19423
	GOTERM_BP_FAT	GO:0000186	activation of MAPKK activity	3	1.70455	0.0639705	ENST00000416796, ENST00000509793, ENST00000308893	133	52	16650	7.22238	1	0.771084	69.8075	1.19402
	GOTERM_BP_FAT	GO:0046128	purine ribonucleoside metabolic process	7	3.97727	0.0642222	ENST00000416796, ENST00000627059, ENST00000201586, ENST00000422447, ENST00000380663, ENST00000261326, ENST00000307365	133	356	16650	2.46156	1	0.770085	69.9542	1.19231
	GOTERM_BP_FAT	GO:0043207	response to external biotic stimulus	12	6.81818	0.0651246	ENST00000624697, ENST00000395389, ENST00000246657, ENST00000297494, ENST00000377211, ENST00000538442, ENST00000536371, ENST00000613482, ENST00000466521, ENST00000589614, ENST00000379965, ENST00000307365	133	829	16650	1.81213	1	0.772603	70.4748	1.18626
	GOTERM_BP_FAT	GO:0051707	response to other organism	12	6.81818	0.0651246	ENST00000624697, ENST00000395389, ENST00000246657, ENST00000297494, ENST00000377211, ENST00000538442, ENST00000536371, ENST00000613482, ENST00000466521, ENST00000589614, ENST00000379965, ENST00000307365	133	829	16650	1.81213	1	0.772603	70.4748	1.18626
	GOTERM_CC_FAT	GO:0031988	membrane-bounded vesicle	38	21.5909	0.0651748	ENST00000569282, ENST00000452276, ENST00000331161, ENST00000261590, ENST00000297494, ENST00000380663, ENST00000350119, ENST00000466521, ENST00000597765, ENST00000201586, ENST00000621226, ENST00000422447, ENST00000368599, ENST00000376637, ENST00000518498, ENST00000315367, ENST00000595557, ENST00000353809, ENST00000514439, ENST00000243662, ENST00000416796, ENST00000284523, ENST00000359303, ENST0000…	119	3611	14527	1.28465	1	0.891831	59.3117	1.18592
	GOTERM_BP_FAT	GO:0061025	membrane fusion	5	2.84091	0.0655952	ENST00000306384, ENST00000563778, ENST00000350119, ENST00000595557, ENST00000359152	133	191	16650	3.27717	1	0.772781	70.7428	1.18313
	GOTERM_BP_FAT	GO:0043436	oxoacid metabolic process	12	6.81818	0.0660119	ENST00000627059, ENST00000536120, ENST00000422447, ENST00000297494, ENST00000432641, ENST00000537502, ENST00000619708, ENST00000388988, ENST00000624358, ENST00000466521, ENST00000374662, ENST00000307365	133	831	16650	1.80777	1	0.772673	70.9783	1.18038
	GOTERM_BP_FAT	GO:0060079	excitatory postsynaptic potential	3	1.70455	0.0661439	ENST00000416796, ENST00000329476, ENST00000391813	133	53	16650	7.08611	1	0.771069	71.0525	1.17951
	GOTERM_BP_FAT	GO:0042278	purine nucleoside metabolic process	7	3.97727	0.0663125	ENST00000416796, ENST00000627059, ENST00000201586, ENST00000422447, ENST00000380663, ENST00000261326, ENST00000307365	133	359	16650	2.44099	1	0.769668	71.147	1.1784
	GOTERM_BP_FAT	GO:0000902	cell morphogenesis	16	9.09091	0.0663906	ENST00000416796, ENST00000284523, ENST00000627059, ENST00000452276, ENST00000563778, ENST00000450053, ENST00000222718, ENST00000391813, ENST00000409869, ENST00000466521, ENST00000537691, ENST00000369303, ENST00000368986, ENST00000595557, ENST00000308893, ENST00000316824	133	1240	16650	1.61533	1	0.767801	71.1907	1.17789
	GOTERM_BP_FAT	GO:0060627	regulation of vesicle-mediated transport	8	4.54545	0.0665289	ENST00000416796, ENST00000284523, ENST00000563778, ENST00000517746, ENST00000350119, ENST00000466521, ENST00000595557, ENST00000359152	133	449	16650	2.23052	1	0.766262	71.268	1.17699
	GOTERM_BP_FAT	GO:0042060	wound healing	9	5.11364	0.0667674	ENST00000222543, ENST00000359303, ENST00000284523, ENST00000394980, ENST00000478117, ENST00000262738, ENST00000297494, ENST00000518498, ENST00000466521	133	542	16650	2.07877	1	0.765262	71.4006	1.17544
	GOTERM_BP_FAT	GO:0048812	neuron projection morphogenesis	9	5.11364	0.0673329	ENST00000416796, ENST00000284523, ENST00000369303, ENST00000368986, ENST00000222718, ENST00000391813, ENST00000466521, ENST00000595557, ENST00000537691	133	543	16650	2.07494	1	0.765987	71.7129	1.17177
	GOTERM_BP_FAT	GO:0045665	negative regulation of neuron differentiation	5	2.84091	0.0676084	ENST00000284523, ENST00000369303, ENST00000368986, ENST00000377211, ENST00000222718	133	193	16650	3.24321	1	0.765196	71.864	1.17
	GOTERM_BP_FAT	GO:0009617	response to bacterium	9	5.11364	0.0679014	ENST00000624697, ENST00000395389, ENST00000246657, ENST00000297494, ENST00000377211, ENST00000536371, ENST00000613482, ENST00000466521, ENST00000589614	133	544	16650	2.07112	1	0.764503	72.0237	1.16812
	GOTERM_BP_FAT	GO:0060425	lung morphogenesis	3	1.70455	0.0683418	ENST00000412402, ENST00000262738, ENST00000466521	133	54	16650	6.95489	1	0.76458	72.2622	1.16531
	GOTERM_BP_FAT	GO:0046395	carboxylic acid catabolic process	5	2.84091	0.068627	ENST00000536120, ENST00000297494, ENST00000619708, ENST00000388988, ENST00000624358	133	194	16650	3.22649	1	0.76386	72.4156	1.1635
	GOTERM_BP_FAT	GO:0090394	negative regulation of excitatory postsynaptic potential	2	1.13636	0.0691461	ENST00000416796, ENST00000329476	133	9	16650	27.8195	1	0.764344	72.6928	1.16023
	GOTERM_BP_FAT	GO:0060013	righting reflex	2	1.13636	0.0691461	ENST00000412402, ENST00000391813	133	9	16650	27.8195	1	0.764344	72.6928	1.16023
	GOTERM_BP_FAT	GO:0014046	dopamine secretion	2	1.13636	0.0691461	ENST00000329476, ENST00000613482	133	9	16650	27.8195	1	0.764344	72.6928	1.16023
	GOTERM_BP_FAT	GO:0007166	cell surface receptor signaling pathway	29	16.4773	0.0692241	ENST00000262738, ENST00000297494, ENST00000466521, ENST00000597765, ENST00000329476, ENST00000478117, ENST00000504830, ENST00000538442, ENST00000511072, ENST00000416796, ENST00000246657, ENST00000284523, ENST00000580279, ENST00000375715, ENST00000367029, ENST00000563778, ENST00000377211, ENST00000517746, ENST00000391813, ENST00000539240, ENST00000359570, ENST00000379965, ENST00000624697, ENST0000…	133	2669	16650	1.36023	1	0.762577	72.7342	1.15974
	GOTERM_BP_FAT	GO:0001649	osteoblast differentiation	5	2.84091	0.0696535	ENST00000284523, ENST00000580279, ENST00000374561, ENST00000222718, ENST00000536730	133	195	16650	3.20995	1	0.762613	72.9612	1.15706
	GOTERM_BP_FAT	GO:0070997	neuron death	6	3.40909	0.069661	ENST00000416796, ENST00000369303, ENST00000563778, ENST00000517746, ENST00000594325, ENST00000307365	133	277	16650	2.71165	1	0.760507	72.9651	1.15701
	GOTERM_BP_FAT	GO:1903305	regulation of regulated secretory pathway	4	2.27273	0.0701762	ENST00000416796, ENST00000350119, ENST00000595557, ENST00000359152	133	120	16650	4.17293	1	0.76099	73.2351	1.15381
	GOTERM_BP_FAT	GO:0044255	cellular lipid metabolic process	14	7.95455	0.0702548	ENST00000246657, ENST00000219789, ENST00000279389, ENST00000537502, ENST00000624358, ENST00000466521, ENST00000359570, ENST00000537691, ENST00000536120, ENST00000480546, ENST00000509793, ENST00000374662, ENST00000270162, ENST00000497524	133	1043	16650	1.68038	1	0.759268	73.276	1.15332
	GOTERM_BP_FAT	GO:0002252	immune effector process	11	6.25	0.0706876	ENST00000624697, ENST00000395389, ENST00000563778, ENST00000538442, ENST00000517746, ENST00000613482, ENST00000466521, ENST00000589614, ENST00000359570, ENST00000379965, ENST00000307365	133	742	16650	1.85589	1	0.759342	73.5004	1.15066
	GOTERM_BP_FAT	GO:0042311	vasodilation	3	1.70455	0.0728089	ENST00000429967, ENST00000297494, ENST00000377211	133	56	16650	6.7065	1	0.767723	74.5751	1.13782
	GOTERM_BP_FAT	GO:0031324	negative regulation of cellular metabolic process	26	14.7727	0.0728569	ENST00000412402, ENST00000374561, ENST00000556084, ENST00000342412, ENST00000329476, ENST00000398743, ENST00000368986, ENST00000511072, ENST00000316824, ENST00000416796, ENST00000460783, ENST00000359303, ENST00000377211, ENST00000222718, ENST00000517746, ENST00000262662, ENST00000371753, ENST00000359570, ENST00000379965, ENST00000222543, ENST00000624697, ENST00000426127, ENST00000531269, ENST0000…	133	2345	16650	1.38801	1	0.765892	74.5989	1.13753
	GOTERM_BP_FAT	GO:0035051	cardiocyte differentiation	4	2.27273	0.0729572	ENST00000284523, ENST00000556084, ENST00000466521, ENST00000270162	133	122	16650	4.10452	1	0.764322	74.6487	1.13693
	GOTERM_BP_FAT	GO:0009611	response to wounding	10	5.68182	0.0731639	ENST00000222543, ENST00000359303, ENST00000284523, ENST00000394980, ENST00000478117, ENST00000262738, ENST00000297494, ENST00000374561, ENST00000518498, ENST00000466521	133	649	16650	1.92894	1	0.763276	74.7509	1.1357
	GOTERM_CC_FAT	GO:0031093	platelet alpha granule lumen	3	1.70455	0.0735564	ENST00000394980, ENST00000627059, ENST00000509793	119	55	14527	6.65867	1	0.896599	63.9188	1.13338
	GOTERM_BP_FAT	GO:2000021	regulation of ion homeostasis	5	2.84091	0.0738388	ENST00000416796, ENST00000246657, ENST00000563778, ENST00000377211, ENST00000497524	133	199	16650	3.14543	1	0.764494	75.0819	1.13172
	GOTERM_CC_FAT	GO:0005578	proteinaceous extracellular matrix	7	3.97727	0.0739322	ENST00000395389, ENST00000222543, ENST00000284523, ENST00000621226, ENST00000504830, ENST00000518498, ENST00000611179	119	361	14527	2.36712	1	0.874294	64.1136	1.13117
	GOTERM_BP_FAT	GO:0008284	positive regulation of cell proliferation	12	6.81818	0.0743548	ENST00000395389, ENST00000284523, ENST00000429967, ENST00000398743, ENST00000412402, ENST00000509793, ENST00000563778, ENST00000368986, ENST00000377211, ENST00000371753, ENST00000594325, ENST00000250340	133	849	16650	1.76944	1	0.764938	75.3322	1.12869
	GOTERM_BP_FAT	GO:0072001	renal system development	6	3.40909	0.0748228	ENST00000416796, ENST00000369303, ENST00000374561, ENST00000517746, ENST00000594325, ENST00000497524	133	283	16650	2.65416	1	0.76515	75.5571	1.12597
	GOTERM_BP_FAT	GO:0032872	regulation of stress-activated MAPK cascade	5	2.84091	0.0749047	ENST00000246657, ENST00000613482, ENST00000342412, ENST00000466521, ENST00000308893	133	200	16650	3.1297	1	0.76354	75.5963	1.12549
	GOTERM_BP_FAT	GO:0048585	negative regulation of response to stimulus	17	9.65909	0.0752469	ENST00000416796, ENST00000284523, ENST00000375715, ENST00000366988, ENST00000297494, ENST00000517746, ENST00000624358, ENST00000359570, ENST00000329476, ENST00000395389, ENST00000398743, ENST00000509793, ENST00000538442, ENST00000504830, ENST00000531269, ENST00000511072, ENST00000307365	133	1369	16650	1.55456	1	0.763168	75.7593	1.12351
	GOTERM_CC_FAT	GO:0045121	membrane raft	6	3.40909	0.0753113	ENST00000416796, ENST00000297494, ENST00000377211, ENST00000517746, ENST00000466521, ENST00000359570	119	277	14527	2.64424	1	0.855991	64.8201	1.12314
	GOTERM_BP_FAT	GO:0007610	behavior	9	5.11364	0.0755632	ENST00000416796, ENST00000329476, ENST00000429967, ENST00000412402, ENST00000262738, ENST00000395738, ENST00000368986, ENST00000391813, ENST00000613482	133	557	16650	2.02279	1	0.762679	75.9091	1.12169
	GOTERM_BP_FAT	GO:0070302	regulation of stress-activated protein kinase signaling cascade	5	2.84091	0.0759785	ENST00000246657, ENST00000613482, ENST00000342412, ENST00000466521, ENST00000308893	133	201	16650	3.11413	1	0.762658	76.1044	1.11931
	GOTERM_MF_FAT	GO:0039706	co-receptor binding	2	1.13636	0.0761051	ENST00000416796, ENST00000284523	123	10	15478	25.1675	1	0.889064	68.0147	1.11859
	GOTERM_MF_FAT	GO:0016208	AMP binding	2	1.13636	0.0761051	ENST00000380663, ENST00000537502	123	10	15478	25.1675	1	0.889064	68.0147	1.11859
	GOTERM_CC_FAT	GO:0098857	membrane microdomain	6	3.40909	0.0762166	ENST00000416796, ENST00000297494, ENST00000377211, ENST00000517746, ENST00000466521, ENST00000359570	119	278	14527	2.63473	1	0.83654	65.2769	1.11795
	GOTERM_BP_FAT	GO:0048387	negative regulation of retinoic acid receptor signaling pathway	2	1.13636	0.0765299	ENST00000398743, ENST00000624358	133	10	16650	25.0376	1	0.76327	76.3614	1.11617
	GOTERM_BP_FAT	GO:0014041	regulation of neuron maturation	2	1.13636	0.0765299	ENST00000416796, ENST00000377211	133	10	16650	25.0376	1	0.76327	76.3614	1.11617
	GOTERM_BP_FAT	GO:0030853	negative regulation of granulocyte differentiation	2	1.13636	0.0765299	ENST00000359570, ENST00000511072	133	10	16650	25.0376	1	0.76327	76.3614	1.11617
	GOTERM_BP_FAT	GO:0002524	hypersensitivity	2	1.13636	0.0765299	ENST00000395389, ENST00000246657	133	10	16650	25.0376	1	0.76327	76.3614	1.11617
	GOTERM_MF_FAT	GO:0005544	calcium-dependent phospholipid binding	3	1.70455	0.076579	ENST00000350119, ENST00000595557, ENST00000359152	123	58	15478	6.50883	1	0.877124	68.2501	1.11589
	GOTERM_BP_FAT	GO:0032787	monocarboxylic acid metabolic process	9	5.11364	0.0767867	ENST00000627059, ENST00000536120, ENST00000422447, ENST00000537502, ENST00000619708, ENST00000624358, ENST00000466521, ENST00000374662, ENST00000307365	133	559	16650	2.01555	1	0.762516	76.4802	1.11471
	GOTERM_BP_FAT	GO:1900543	negative regulation of purine nucleotide metabolic process	3	1.70455	0.0773676	ENST00000329476, ENST00000377211, ENST00000307365	133	58	16650	6.47524	1	0.763261	76.7468	1.11144
	GOTERM_BP_FAT	GO:0045664	regulation of neuron differentiation	9	5.11364	0.077403	ENST00000416796, ENST00000284523, ENST00000369303, ENST00000368986, ENST00000377211, ENST00000222718, ENST00000391813, ENST00000595557, ENST00000537691	133	560	16650	2.01195	1	0.761499	76.763	1.11124
	GOTERM_BP_FAT	GO:0048562	embryonic organ morphogenesis	6	3.40909	0.0774802	ENST00000284523, ENST00000375715, ENST00000262738, ENST00000222718, ENST00000466521, ENST00000316824	133	286	16650	2.62632	1	0.759937	76.7982	1.11081
	GOTERM_BP_FAT	GO:1901137	carbohydrate derivative biosynthetic process	11	6.25	0.0778749	ENST00000329476, ENST00000246657, ENST00000627059, ENST00000621226, ENST00000509793, ENST00000297494, ENST00000377211, ENST00000380663, ENST00000416681, ENST00000517746, ENST00000343307	133	756	16650	1.82152	1	0.759842	76.9774	1.1086
	GOTERM_BP_FAT	GO:0048584	positive regulation of response to stimulus	23	13.0682	0.0786	ENST00000416796, ENST00000246657, ENST00000284523, ENST00000580279, ENST00000375715, ENST00000366988, ENST00000367029, ENST00000391813, ENST00000517746, ENST00000371753, ENST00000613482, ENST00000466521, ENST00000342412, ENST00000359570, ENST00000379965, ENST00000597765, ENST00000509793, ENST00000538442, ENST00000531269, ENST00000308893, ENST00000594325, ENST00000570099, ENST00000497524	133	2030	16650	1.41839	1	0.761251	77.3031	1.10458
	GOTERM_BP_FAT	GO:0050900	leukocyte migration	7	3.97727	0.078905	ENST00000395389, ENST00000246657, ENST00000563778, ENST00000377211, ENST00000517746, ENST00000589614, ENST00000359570	133	376	16650	2.33063	1	0.760747	77.4388	1.1029
	GOTERM_BP_FAT	GO:0043583	ear development	5	2.84091	0.0792464	ENST00000284523, ENST00000375715, ENST00000262738, ENST00000222718, ENST00000466521	133	204	16650	3.06833	1	0.760412	77.5898	1.10102
	GOTERM_BP_FAT	GO:0045980	negative regulation of nucleotide metabolic process	3	1.70455	0.0796801	ENST00000329476, ENST00000377211, ENST00000307365	133	59	16650	6.36549	1	0.760494	77.7803	1.09865
	GOTERM_BP_FAT	GO:0045860	positive regulation of protein kinase activity	8	4.54545	0.0804009	ENST00000416796, ENST00000246657, ENST00000284523, ENST00000509793, ENST00000517746, ENST00000342412, ENST00000466521, ENST00000308893	133	470	16650	2.13086	1	0.761852	78.0934	1.09474
	GOTERM_BP_FAT	GO:0061351	neural precursor cell proliferation	4	2.27273	0.0830871	ENST00000416796, ENST00000284523, ENST00000509793, ENST00000368986	133	129	16650	3.8818	1	0.771669	79.2241	1.08047
	GOTERM_BP_FAT	GO:1902531	regulation of intracellular signal transduction	20	11.3636	0.0833913	ENST00000246657, ENST00000416796, ENST00000366988, ENST00000580279, ENST00000517746, ENST00000371753, ENST00000613482, ENST00000409869, ENST00000466521, ENST00000342412, ENST00000379965, ENST00000597765, ENST00000369303, ENST00000478117, ENST00000509793, ENST00000011684, ENST00000531269, ENST00000308893, ENST00000594325, ENST00000307365	133	1714	16650	1.46077	1	0.771148	79.3486	1.07888
	GOTERM_MF_FAT	GO:0086080	protein binding involved in heterotypic cell-cell adhesion	2	1.13636	0.0833921	ENST00000261590, ENST00000280904	123	11	15478	22.8795	1	0.886606	71.4617	1.07888
	GOTERM_BP_FAT	GO:0045060	negative thymic T cell selection	2	1.13636	0.0838555	ENST00000395389, ENST00000246657	133	11	16650	22.7614	1	0.771306	79.5372	1.07647
	GOTERM_BP_FAT	GO:0051960	regulation of nervous system development	11	6.25	0.0849453	ENST00000416796, ENST00000284523, ENST00000369303, ENST00000509793, ENST00000262738, ENST00000368986, ENST00000377211, ENST00000222718, ENST00000391813, ENST00000595557, ENST00000537691	133	769	16650	1.79073	1	0.774065	79.9738	1.07086
	GOTERM_BP_FAT	GO:0016050	vesicle organization	6	3.40909	0.085755	ENST00000243662, ENST00000306384, ENST00000563778, ENST00000350119, ENST00000595557, ENST00000359152	133	295	16650	2.5462	1	0.775625	80.2923	1.06674
	GOTERM_CC_FAT	GO:0045009	chitosome	2	1.13636	0.0858373	ENST00000243662, ENST00000353809	119	11	14527	22.1956	1	0.851016	69.8037	1.06632
	GOTERM_CC_FAT	GO:0033162	melanosome membrane	2	1.13636	0.0858373	ENST00000243662, ENST00000353809	119	11	14527	22.1956	1	0.851016	69.8037	1.06632
	GOTERM_BP_FAT	GO:0000302	response to reactive oxygen species	5	2.84091	0.0859897	ENST00000416796, ENST00000246657, ENST00000264376, ENST00000422447, ENST00000297494	133	210	16650	2.98067	1	0.774823	80.3838	1.06555
	GOTERM_BP_FAT	GO:0009607	response to biotic stimulus	12	6.81818	0.0864889	ENST00000624697, ENST00000395389, ENST00000246657, ENST00000297494, ENST00000377211, ENST00000538442, ENST00000536371, ENST00000613482, ENST00000466521, ENST00000589614, ENST00000379965, ENST00000307365	133	873	16650	1.7208	1	0.775104	80.577	1.06304
	GOTERM_BP_FAT	GO:0060395	SMAD protein signal transduction	3	1.70455	0.0867443	ENST00000375715, ENST00000580279, ENST00000597765	133	62	16650	6.05748	1	0.774395	80.6751	1.06176
	GOTERM_BP_FAT	GO:0031644	regulation of neurological system process	3	1.70455	0.0867443	ENST00000329476, ENST00000377211, ENST00000613482	133	62	16650	6.05748	1	0.774395	80.6751	1.06176
	GOTERM_BP_FAT	GO:0071495	cellular response to endogenous stimulus	15	8.52273	0.0867587	ENST00000416796, ENST00000375715, ENST00000580279, ENST00000563778, ENST00000466521, ENST00000597765, ENST00000368986, ENST00000426127, ENST00000504830, ENST00000376637, ENST00000248564, ENST00000511072, ENST00000307365, ENST00000270162, ENST00000497524	133	1185	16650	1.58466	1	0.772716	80.6806	1.06169
	GOTERM_MF_FAT	GO:0004857	enzyme inhibitor activity	7	3.97727	0.0873283	ENST00000416796, ENST00000222543, ENST00000426127, ENST00000361131, ENST00000262662, ENST00000342412, ENST00000244321	123	389	15478	2.26443	1	0.88647	73.1766	1.05885
	GOTERM_BP_FAT	GO:0051247	positive regulation of protein metabolic process	18	10.2273	0.0877899	ENST00000416796, ENST00000246657, ENST00000284523, ENST00000580279, ENST00000366988, ENST00000377211, ENST00000517746, ENST00000613482, ENST00000466521, ENST00000342412, ENST00000597765, ENST00000395389, ENST00000369303, ENST00000509793, ENST00000531269, ENST00000308893, ENST00000594325, ENST00000497524	133	1508	16650	1.49429	1	0.775146	81.072	1.05656
	GOTERM_MF_FAT	GO:0046872	metal ion binding	41	23.2955	0.0878829	ENST00000219789, ENST00000366988, ENST00000261590, ENST00000262738, ENST00000412402, ENST00000297494, ENST00000380663, ENST00000619708, ENST00000350119, ENST00000342412, ENST00000320129, ENST00000368986, ENST00000500704, ENST00000504830, ENST00000538204, ENST00000477739, ENST00000315367, ENST00000595557, ENST00000511072, ENST00000492432, ENST00000265056, ENST00000375715, ENST00000545521, ENST0000…	123	4166	15478	1.23844	1	0.876388	73.4104	1.0561
	GOTERM_BP_FAT	GO:0007399	nervous system development	24	13.6364	0.0882123	ENST00000416796, ENST00000460783, ENST00000284523, ENST00000412402, ENST00000262738, ENST00000377211, ENST00000222718, ENST00000374561, ENST00000556084, ENST00000391813, ENST00000350119, ENST00000262662, ENST00000624358, ENST00000466521, ENST00000537691, ENST00000527073, ENST00000369303, ENST00000509793, ENST00000422447, ENST00000368986, ENST00000595557, ENST00000511072, ENST00000316824, ENST0000…	133	2170	16650	1.38457	1	0.775117	81.2302	1.05447
	GOTERM_BP_FAT	GO:0032846	positive regulation of homeostatic process	5	2.84091	0.088298	ENST00000624697, ENST00000429967, ENST00000377211, ENST00000466521, ENST00000359570	133	212	16650	2.95255	1	0.77375	81.2621	1.05405
	GOTERM_BP_FAT	GO:0043068	positive regulation of programmed cell death	9	5.11364	0.088337	ENST00000416796, ENST00000284523, ENST00000369303, ENST00000367029, ENST00000422447, ENST00000374561, ENST00000371753, ENST00000359570, ENST00000270162	133	577	16650	1.95267	1	0.772201	81.2766	1.05386
	GOTERM_BP_FAT	GO:0032147	activation of protein kinase activity	6	3.40909	0.0886132	ENST00000416796, ENST00000509793, ENST00000517746, ENST00000342412, ENST00000466521, ENST00000308893	133	298	16650	2.52056	1	0.771605	81.3791	1.0525
	GOTERM_BP_FAT	GO:0023014	signal transduction by protein phosphorylation	12	6.81818	0.0886245	ENST00000416796, ENST00000246657, ENST00000344158, ENST00000369303, ENST00000375715, ENST00000366988, ENST00000509793, ENST00000517746, ENST00000613482, ENST00000342412, ENST00000466521, ENST00000308893	133	877	16650	1.71295	1	0.769958	81.3833	1.05245
	GOTERM_BP_FAT	GO:0048534	hematopoietic or lymphoid organ development	11	6.25	0.0900647	ENST00000624697, ENST00000334983, ENST00000395389, ENST00000246657, ENST00000284523, ENST00000450053, ENST00000517746, ENST00000466521, ENST00000359570, ENST00000511072, ENST00000492432	133	778	16650	1.77001	1	0.773973	81.9091	1.04545
	GOTERM_MF_FAT	GO:0016773	phosphotransferase activity, alcohol group as acceptor	11	6.25	0.0904972	ENST00000416796, ENST00000344158, ENST00000369303, ENST00000375715, ENST00000480546, ENST00000509793, ENST00000388988, ENST00000466521, ENST00000563732, ENST00000308893, ENST00000270162	123	784	15478	1.76558	1	0.872815	74.487	1.04337
	GOTERM_BP_FAT	GO:0051098	regulation of binding	6	3.40909	0.0905462	ENST00000416796, ENST00000284523, ENST00000509793, ENST00000426127, ENST00000517746, ENST00000466521	133	300	16650	2.50376	1	0.774185	82.0817	1.04313
	GOTERM_BP_FAT	GO:0080135	regulation of cellular response to stress	9	5.11364	0.0910352	ENST00000416796, ENST00000246657, ENST00000613482, ENST00000371753, ENST00000342412, ENST00000466521, ENST00000563732, ENST00000308893, ENST00000570099	133	581	16650	1.93923	1	0.774424	82.2554	1.04079
	GOTERM_BP_FAT	GO:0051094	positive regulation of developmental process	14	7.95455	0.091094	ENST00000284523, ENST00000412402, ENST00000297494, ENST00000391813, ENST00000359570, ENST00000537691, ENST00000597765, ENST00000624697, ENST00000509793, ENST00000368986, ENST00000395738, ENST00000595557, ENST00000570099, ENST00000316824	133	1089	16650	1.6094	1	0.772999	82.2762	1.04051
	GOTERM_BP_FAT	GO:0002864	regulation of acute inflammatory response to antigenic stimulus	2	1.13636	0.0911234	ENST00000395389, ENST00000246657	133	12	16650	20.8647	1	0.771466	82.2866	1.04037
	GOTERM_BP_FAT	GO:0033605	positive regulation of catecholamine secretion	2	1.13636	0.0911234	ENST00000329476, ENST00000613482	133	12	16650	20.8647	1	0.771466	82.2866	1.04037
	GOTERM_BP_FAT	GO:0031650	regulation of heat generation	2	1.13636	0.0911234	ENST00000429967, ENST00000377211	133	12	16650	20.8647	1	0.771466	82.2866	1.04037
	GOTERM_BP_FAT	GO:0043383	negative T cell selection	2	1.13636	0.0911234	ENST00000395389, ENST00000246657	133	12	16650	20.8647	1	0.771466	82.2866	1.04037
	GOTERM_BP_FAT	GO:0007171	activation of transmembrane receptor protein tyrosine kinase activity	2	1.13636	0.0911234	ENST00000509793, ENST00000517746	133	12	16650	20.8647	1	0.771466	82.2866	1.04037
	GOTERM_BP_FAT	GO:0035413	positive regulation of catenin import into nucleus	2	1.13636	0.0911234	ENST00000284523, ENST00000509793	133	12	16650	20.8647	1	0.771466	82.2866	1.04037
	GOTERM_BP_FAT	GO:0050880	regulation of blood vessel size	4	2.27273	0.0920085	ENST00000429967, ENST00000297494, ENST00000377211, ENST00000497524	133	135	16650	3.70927	1	0.773244	82.5965	1.03617
	GOTERM_BP_FAT	GO:0032496	response to lipopolysaccharide	6	3.40909	0.0925011	ENST00000246657, ENST00000297494, ENST00000377211, ENST00000536371, ENST00000613482, ENST00000466521	133	302	16650	2.48718	1	0.773501	82.7668	1.03385
	GOTERM_BP_FAT	GO:0050730	regulation of peptidyl-tyrosine phosphorylation	5	2.84091	0.0930041	ENST00000284523, ENST00000369303, ENST00000509793, ENST00000517746, ENST00000594325	133	216	16650	2.89787	1	0.773796	82.939	1.0315
	GOTERM_BP_FAT	GO:0010675	regulation of cellular carbohydrate metabolic process	4	2.27273	0.0933449	ENST00000432641, ENST00000518498, ENST00000307365, ENST00000270162	133	136	16650	3.682	1	0.773475	83.0547	1.02991
	GOTERM_BP_FAT	GO:0035150	regulation of tube size	4	2.27273	0.0933449	ENST00000429967, ENST00000297494, ENST00000377211, ENST00000497524	133	136	16650	3.682	1	0.773475	83.0547	1.02991
	GOTERM_BP_FAT	GO:0006096	glycolytic process	3	1.70455	0.0939887	ENST00000627059, ENST00000422447, ENST00000307365	133	65	16650	5.77791	1	0.774299	83.2714	1.02692
	GOTERM_BP_FAT	GO:0006873	cellular ion homeostasis	9	5.11364	0.0958714	ENST00000243662, ENST00000416796, ENST00000329476, ENST00000246657, ENST00000370449, ENST00000394650, ENST00000563778, ENST00000377211, ENST00000497524	133	588	16650	1.91614	1	0.779688	83.8901	1.01831
	GOTERM_BP_FAT	GO:0006757	ATP generation from ADP	3	1.70455	0.0964414	ENST00000627059, ENST00000422447, ENST00000307365	133	66	16650	5.69036	1	0.780191	84.073	1.01574
	GOTERM_BP_FAT	GO:0099565	chemical synaptic transmission, postsynaptic	3	1.70455	0.0964414	ENST00000416796, ENST00000329476, ENST00000391813	133	66	16650	5.69036	1	0.780191	84.073	1.01574
	GOTERM_BP_FAT	GO:0031589	cell-substrate adhesion	6	3.40909	0.096476	ENST00000329476, ENST00000246657, ENST00000563778, ENST00000504830, ENST00000517746, ENST00000308893	133	306	16650	2.45467	1	0.778748	84.0841	1.01558
	GOTERM_BP_FAT	GO:0044092	negative regulation of molecular function	14	7.95455	0.0965988	ENST00000416796, ENST00000487251, ENST00000297494, ENST00000377211, ENST00000374561, ENST00000361131, ENST00000262662, ENST00000466521, ENST00000342412, ENST00000244321, ENST00000222543, ENST00000426127, ENST00000359152, ENST00000270162	133	1100	16650	1.5933	1	0.77763	84.1232	1.01503
	GOTERM_MF_FAT	GO:0004871	signal transducer activity	20	11.3636	0.0974634	ENST00000416796, ENST00000246657, ENST00000284523, ENST00000375715, ENST00000262738, ENST00000377211, ENST00000613482, ENST00000563732, ENST00000409843, ENST00000466521, ENST00000395389, ENST00000329476, ENST00000344158, ENST00000369303, ENST00000509793, ENST00000368986, ENST00000376637, ENST00000248564, ENST00000308893, ENST00000497524	123	1763	15478	1.42754	1	0.881918	77.1611	1.01116
	GOTERM_BP_FAT	GO:0098542	defense response to other organism	8	4.54545	0.0981704	ENST00000624697, ENST00000395389, ENST00000538442, ENST00000613482, ENST00000466521, ENST00000589614, ENST00000379965, ENST00000307365	133	494	16650	2.02734	1	0.78174	84.6162	1.00802
	GOTERM_BP_FAT	GO:0038166	angiotensin-activated signaling pathway	2	1.13636	0.0983341	ENST00000376637, ENST00000497524	133	13	16650	19.2597	1	0.780781	84.6667	1.0073
	GOTERM_BP_FAT	GO:0002374	cytokine secretion involved in immune response	2	1.13636	0.0983341	ENST00000517746, ENST00000589614	133	13	16650	19.2597	1	0.780781	84.6667	1.0073
	GOTERM_BP_FAT	GO:0008340	determination of adult lifespan	2	1.13636	0.0983341	ENST00000416796, ENST00000359570	133	13	16650	19.2597	1	0.780781	84.6667	1.0073
	GOTERM_BP_FAT	GO:0001771	immunological synapse formation	2	1.13636	0.0983341	ENST00000246657, ENST00000563778	133	13	16650	19.2597	1	0.780781	84.6667	1.0073
	GOTERM_BP_FAT	GO:0099643	signal release from synapse	4	2.27273	0.0987709	ENST00000416796, ENST00000350119, ENST00000595557, ENST00000359152	133	139	16650	3.60253	1	0.780798	84.8007	1.00537
	GOTERM_BP_FAT	GO:0032874	positive regulation of stress-activated MAPK cascade	4	2.27273	0.0987709	ENST00000246657, ENST00000613482, ENST00000342412, ENST00000308893	133	139	16650	3.60253	1	0.780798	84.8007	1.00537
	GOTERM_BP_FAT	GO:0007269	neurotransmitter secretion	4	2.27273	0.0987709	ENST00000416796, ENST00000350119, ENST00000595557, ENST00000359152	133	139	16650	3.60253	1	0.780798	84.8007	1.00537
	GOTERM_BP_FAT	GO:0009988	cell-cell recognition	3	1.70455	0.0989123	ENST00000246657, ENST00000563778, ENST00000310127	133	67	16650	5.60543	1	0.77977	84.8439	1.00475

## Sheet: Sheet2
M19
gene_id	transcript_id	gene_name	oId	tss_id	Module	Kme
XLOC_019112	TCONS_00100128	PPP4C	ENST00000563732	TSS47644	ME19	0.945397
XLOC_020291	TCONS_00107228	HIRIP3	ENST00000279392	TSS50954	ME19	0.942307
XLOC_019109	TCONS_00100067	INO80E	ENST00000563197	TSS47624	ME19	0.933774
XLOC_019107	TCONS_00100045	TMEM219	ENST00000414689	TSS47614	ME19	0.926108
XLOC_019098	TCONS_00099916	SPN	ENST00000395389	TSS47564	ME19	0.912976
XLOC_019101	TCONS_00099932	KIF22	ENST00000561482	TSS47572	ME19	0.911007
XLOC_019108	TCONS_00100058	TAOK2	ENST00000308893	TSS47619	ME19	0.895054
XLOC_020298	TCONS_00107306	MAPK3	ENST00000466521	TSS50985	ME19	0.883305
XLOC_020284	TCONS_00107173	AC009133.2	ENST00000566537	TSS50931	ME19	0.876413
XLOC_019102	TCONS_00099946	MAZ	ENST00000545521	TSS47578	ME19	0.874312
XLOC_019111	TCONS_00100087	AC093512.2	ENST00000627059	TSS47630	ME19	0.873451
XLOC_020296	TCONS_00107282	YPEL3	ENST00000570099	TSS50976	ME19	0.872494
XLOC_005861	TCONS_00029567	PCGF5	ENST00000614189	TSS14121	ME19	0.871965
XLOC_024027	TCONS_00129553	DSG2	ENST00000261590	TSS61527	ME19	0.86065
XLOC_020285	TCONS_00107174	AC009133.1	ENST00000569981	TSS50932	ME19	0.852769
XLOC_041952	TCONS_00226872	ADAMTS12	ENST00000504830	TSS106866	ME19	0.842327
XLOC_034843	TCONS_00189458	CELSR1	ENST00000262738	TSS89193	ME19	0.837073
XLOC_020286	TCONS_00107187	CDIPT	ENST00000219789	TSS50938	ME19	0.836652
XLOC_041804	TCONS_00226464	CMBL	ENST00000503834	TSS106624	ME19	0.835928
XLOC_044393	TCONS_00238329	PPP1R14C	ENST00000361131	TSS112344	ME19	0.83115
XLOC_034484	TCONS_00187347	PRAME	ENST00000398743	TSS88261	ME19	0.830404
XLOC_052315	TCONS_00276361	PLIN2	ENST00000464326	TSS131083	ME19	0.829631
XLOC_006931	TCONS_00034603	AL358613.1	ENST00000444965	TSS16577	ME19	0.824712
XLOC_046738	TCONS_00249279	GNG11	ENST00000248564	TSS117766	ME19	0.817257
XLOC_046967	TCONS_00250801	FEZF1-AS1	ENST00000428449	TSS118459	ME19	0.817147
XLOC_045293	TCONS_00242593	IMPG1	ENST00000611179	TSS114405	ME19	0.815818
XLOC_019116	TCONS_00100149	CORO1A	ENST00000563778	TSS47649	ME19	0.80955
XLOC_038502	TCONS_00210899	MMRN1	ENST00000394980	TSS99002	ME19	0.808649
XLOC_048984	TCONS_00260548	AC107959.4	ENST00000397703	TSS123226	ME19	0.807537
XLOC_032848	TCONS_00180016	NA	CUFF.14333.1	TSS84562	ME19	0.807053
XLOC_047347	TCONS_00252245	NOS3	ENST00000297494	TSS119225	ME19	0.806001
XLOC_052043	TCONS_00274646	AL441992.1	ENST00000443631	TSS130263	ME19	0.80347
XLOC_019106	TCONS_00100043	AC120114.1	ENST00000450909	TSS47613	ME19	0.801771
XLOC_042321	TCONS_00228545	LINC01338	ENST00000627179	TSS107648	ME19	0.801524
XLOC_035784	TCONS_00195190	MCM2	ENST00000265056	TSS91796	ME19	0.800585
XLOC_050804	TCONS_00268731	ANGPT1	ENST00000517746	TSS127336	ME19	0.800365
XLOC_007595	TCONS_00038086	LDHA	ENST00000422447	TSS18291	ME19	0.798963
XLOC_005508	TCONS_00028119	GDF10	ENST00000580279	TSS13385	ME19	0.797007
XLOC_045399	TCONS_00243060	EPHA7	ENST00000369303	TSS114604	ME19	0.796535
XLOC_017867	TCONS_00091980	CSNK1A1P1	ENST00000430593	TSS43963	ME19	0.795623
XLOC_005879	TCONS_00029664	CYP26C1	ENST00000624358	TSS14159	ME19	0.792131
XLOC_050419	TCONS_00266990	CA8	ENST00000317995	TSS126476	ME19	0.789033
XLOC_045058	TCONS_00241549	TREM1	ENST00000589614	TSS113894	ME19	0.788635
XLOC_028237	TCONS_00155649	VAMP5	ENST00000306384	TSS73075	ME19	0.786513
XLOC_033106	TCONS_00180834	SIM2	ENST00000460783	TSS85017	ME19	0.78127
XLOC_002324	TCONS_00012415	WNT3A	ENST00000284523	TSS5898	ME19	0.77929
XLOC_049333	TCONS_00262309	C8orf34	ENST00000518698	TSS124114	ME19	0.777182
XLOC_017868	TCONS_00091987	AC018563.1	ENST00000558089	TSS43967	ME19	0.776558
XLOC_000021	TCONS_00000032	AL669831.5	ENST00000434264	TSS28	ME19	0.76802
XLOC_005677	TCONS_00028771	DDIT4	ENST00000307365	TSS13711	ME19	0.757884
XLOC_028091	TCONS_00154849	LINC01828	ENST00000452716	TSS72706	ME19	0.757117
XLOC_025390	TCONS_00137185	GDF15	ENST00000597765	TSS65095	ME19	0.756112
XLOC_025246	TCONS_00136085	FBXW9	CUFF.10990.1	TSS64650	ME19	0.754528
XLOC_032395	TCONS_00177804	ACSS1	ENST00000537502	TSS83551	ME19	0.754125
XLOC_053215	TCONS_00280506	NACC2	ENST00000371753	TSS133039	ME19	0.75389
XLOC_005661	TCONS_00028677	PALD1	ENST00000263563	TSS13670	ME19	0.752845
XLOC_053461	TCONS_00281339	PRPS2	ENST00000380663	TSS133508	ME19	0.752523
XLOC_021836	TCONS_00115715	HOXB-AS1	ENST00000504972	TSS55068	ME19	0.752257
XLOC_032398	TCONS_00177818	AL035252.2	ENST00000454676	TSS83560	ME19	0.748717
XLOC_050496	TCONS_00267326	LACTB2	ENST00000522447	TSS126644	ME19	0.747836
XLOC_035941	TCONS_00196160	AGTR1	ENST00000497524	TSS92259	ME19	0.745503
XLOC_023081	TCONS_00123672	GHDC	ENST00000593209	TSS58839	ME19	0.740833
XLOC_000029	TCONS_00000132	ISG15	ENST00000624697	TSS64	ME19	0.740135
XLOC_021427	TCONS_00113291	AC005726.5	ENST00000579019	TSS53927	ME19	0.740036
XLOC_000626	TCONS_00003501	KCNQ4	ENST00000642618	TSS1656	ME19	0.738274
XLOC_009917	TCONS_00051905	RAB38	ENST00000243662	TSS24678	ME19	0.735618
XLOC_035241	TCONS_00192268	NBEAL2	ENST00000450053	TSS90405	ME19	0.734572
XLOC_034310	TCONS_00186603	ADM2	ENST00000395738	TSS87873	ME19	0.733801
XLOC_028755	TCONS_00158095	ARHGAP15	ENST00000409869	TSS74267	ME19	0.733518
XLOC_028832	TCONS_00158586	DAPL1	ENST00000621326	TSS74471	ME19	0.733183
XLOC_017474	TCONS_00090388	LINC00052	ENST00000560153	TSS43100	ME19	0.731445
XLOC_054669	TCONS_00285995	PIR	ENST00000492432	TSS135933	ME19	0.728527
XLOC_043536	TCONS_00234400	MICB	ENST00000538442	TSS110413	ME19	0.722813
XLOC_037031	TCONS_00203383	DPPA4	ENST00000335658	TSS95427	ME19	0.720218
XLOC_017758	TCONS_00091568	OCA2	ENST00000353809	TSS43735	ME19	0.717283
XLOC_000077	TCONS_00000472	PRDM16	ENST00000511072	TSS249	ME19	0.717041
XLOC_037241	TCONS_00204713	CPNE4	ENST00000514439	TSS96021	ME19	0.714847
XLOC_052790	TCONS_00278102	ROR2	ENST00000375715	TSS131988	ME19	0.714701
XLOC_054662	TCONS_00285934	FANCB	ENST00000643728	TSS135909	ME19	0.71134
XLOC_002208	TCONS_00011852	NENF	ENST00000366988	TSS5623	ME19	0.710684
XLOC_038595	TCONS_00211353	MCUB	ENST00000394650	TSS99216	ME19	0.709881
XLOC_007726	TCONS_00038794	PRR5L	ENST00000531269	TSS18619	ME19	0.70977
XLOC_006403	TCONS_00032262	ENKUR	ENST00000331161	TSS15434	ME19	0.708227
XLOC_012947	TCONS_00069428	IQCD	ENST00000299732	TSS32734	ME19	0.703502
XLOC_047623	TCONS_00253718	HOXA2	ENST00000222718	TSS119965	ME19	0.7029
XLOC_029018	TCONS_00159731	GULP1	ENST00000409843	TSS75018	ME19	0.699547
XLOC_007455	TCONS_00037317	TRIM22	ENST00000379965	TSS17902	ME19	0.699239
XLOC_000183	TCONS_00001078	AGTRAP	ENST00000376637	TSS538	ME19	0.698637
XLOC_013373	TCONS_00071258	B3GLCT	ENST00000343307	TSS33680	ME19	0.698566
XLOC_043814	TCONS_00236106	LRRC1	ENST00000487251	TSS111199	ME19	0.697398
XLOC_027310	TCONS_00150643	SYT3	ENST00000595557	TSS70787	ME19	0.69722
XLOC_002177	TCONS_00011687	G0S2	ENST00000367029	TSS5543	ME19	0.69616
XLOC_011889	TCONS_00062964	SPSB2	ENST00000523102	TSS29880	ME19	0.695848
XLOC_017377	TCONS_00089882	HYKK	ENST00000388988	TSS42849	ME19	0.695621
XLOC_009890	TCONS_00051785	SYTL2	ENST00000359152	TSS24617	ME19	0.693321
XLOC_014298	TCONS_00075005	EDNRB	ENST00000377211	TSS35567	ME19	0.691974
XLOC_050365	TCONS_00266753	OPRK1	ENST00000613482	TSS126363	ME19	0.691392
XLOC_049721	TCONS_00263849	PVT1	ENST00000504719	TSS124954	ME19	0.691112
XLOC_038601	TCONS_00211372	EGF	ENST00000509793	TSS99227	ME19	0.688029
XLOC_035099	TCONS_00191219	CMTM7	ENST00000334983	TSS89951	ME19	0.687631
XLOC_030840	TCONS_00170004	CCDC173	ENST00000447353	TSS79821	ME19	0.684734
XLOC_053906	TCONS_00283009	GDPD2	ENST00000536730	TSS134382	ME19	0.682596
XLOC_024614	TCONS_00132145	DSC2	ENST00000280904	TSS62852	ME19	0.680829
XLOC_054063	TCONS_00283498	DIAPH2	ENST00000355827	TSS134652	ME19	0.679921
XLOC_014761	TCONS_00076334	AL135999.1	ENST00000555968	TSS36328	ME19	0.679071
XLOC_021922	TCONS_00116391	NA	CUFF.9745.1	TSS55380	ME19	0.678841
XLOC_018637	TCONS_00096810	NA	CUFF.7193.1	TSS46091	ME19	0.678187
XLOC_041511	TCONS_00225088	AC109466.1	ENST00000517508	TSS105920	ME19	0.675714
XLOC_055475	TCONS_00289196	MBNL3	ENST00000538204	TSS137437	ME19	0.674767
XLOC_041656	TCONS_00225905	ZNF454	ENST00000320129	TSS106316	ME19	0.672577
XLOC_005933	TCONS_00030054	ABCC2	ENST00000370449	TSS14321	ME19	0.672282
XLOC_011298	TCONS_00059542	ALX1	ENST00000316824	TSS28259	ME19	0.666551
XLOC_026733	TCONS_00146730	CRLF1	ENST00000594325	TSS69158	ME19	0.664216
XLOC_038881	TCONS_00212465	NPY2R	ENST00000329476	TSS99819	ME19	0.661807
XLOC_025803	TCONS_00140019	PINLYP	ENST00000244321	TSS66328	ME19	0.661203
XLOC_020292	TCONS_00107235	DOC2A	ENST00000350119	TSS50957	ME19	0.661187
XLOC_000653	TCONS_00003630	SLC2A1-AS1	ENST00000431759	TSS1730	ME19	0.66008
XLOC_040054	TCONS_00218349	TIGD4	ENST00000304337	TSS102475	ME19	0.659639
XLOC_014846	TCONS_00076959	AL121603.2	ENST00000557373	TSS36607	ME19	0.659343
XLOC_045854	TCONS_00245369	C6orf118	ENST00000494696	TSS115691	ME19	0.658198
XLOC_012716	TCONS_00067886	TSPAN19	ENST00000525452	TSS32059	ME19	0.657983
XLOC_038103	TCONS_00209191	DTHD1	ENST00000639862	TSS98150	ME19	0.656528
XLOC_049512	TCONS_00263046	PLEKHF2	ENST00000315367	TSS124500	ME19	0.652515
XLOC_010483	TCONS_00054684	PLEKHG6	ENST00000011684	TSS25981	ME19	0.652266
XLOC_025981	TCONS_00141513	CLEC11A	ENST00000250340	TSS66954	ME19	0.650642
XLOC_010559	TCONS_00055283	KLRG1	ENST00000539240	TSS26270	ME19	0.649967
XLOC_002725	TCONS_00014425	CENPS-CORT	CUFF.172.1	TSS6904	ME19	0.649071
XLOC_049493	TCONS_00262895	TMEM67	ENST00000452276	TSS124434	ME19	0.648378
XLOC_045093	TCONS_00241790	AL355802.2	ENST00000607571	TSS113996	ME19	0.644407
XLOC_031494	TCONS_00173553	NA	CUFF.13631.1	TSS81412	ME19	0.642917
XLOC_046930	TCONS_00250487	FOXP2	ENST00000412402	TSS118317	ME19	0.640088
XLOC_045119	TCONS_00241919	CYP39A1	ENST00000619708	TSS114061	ME19	0.639666
XLOC_021514	TCONS_00113785	AC116407.4	ENST00000623319	TSS54184	ME19	0.639048
XLOC_031128	TCONS_00171757	CRYGD	ENST00000264376	TSS80548	ME19	0.638009
XLOC_046202	TCONS_00246810	AC004080.4	ENST00000602610	TSS116481	ME19	0.634916
XLOC_039002	TCONS_00213095	NEIL3	ENST00000264596	TSS100087	ME19	0.634759
XLOC_001064	TCONS_00005980	EPHX4	ENST00000370383	TSS2776	ME19	0.634403
XLOC_014515	TCONS_00075682	NA	CUFF.6243.1	TSS35952	ME19	0.634385
XLOC_010648	TCONS_00055685	MGST1	ENST00000536371	TSS26467	ME19	0.634085
XLOC_033051	TCONS_00180518	AP000251.1	ENST00000433071	TSS84873	ME19	0.63365
XLOC_032113	TCONS_00176609	BIRC7	ENST00000342412	TSS82951	ME19	0.631449
XLOC_007295	TCONS_00036453	NA	CUFF.3073.1	TSS17440	ME19	0.629223
XLOC_026335	TCONS_00143507	ATP8B3	ENST00000310127	TSS67815	ME19	0.629142
XLOC_044090	TCONS_00237001	NR2E1	ENST00000368986	TSS111705	ME19	0.628899
XLOC_013425	TCONS_00071535	AL354696.2	ENST00000619407	TSS33795	ME19	0.628596
XLOC_046771	TCONS_00249403	SDHAF3	ENST00000432641	TSS117833	ME19	0.625127
XLOC_010858	TCONS_00056683	AC004466.1	ENST00000599515	TSS26949	ME19	0.624744
XLOC_036840	TCONS_00202441	PTPRG-AS1	ENST00000469148	TSS94955	ME19	0.623424
XLOC_023496	TCONS_00126439	ABCA8	ENST00000269080	TSS60059	ME19	0.623223
XLOC_002810	TCONS_00014715	ARHGEF19	ENST00000478117	TSS7069	ME19	0.623127
XLOC_004639	TCONS_00024651	C1orf74	ENST00000294811	TSS11610	ME19	0.618798
XLOC_023382	TCONS_00125599	TUBD1	ENST00000613721	TSS59702	ME19	0.618528
XLOC_044160	TCONS_00237344	CALHM5	ENST00000368599	TSS111863	ME19	0.617534
XLOC_034261	TCONS_00186361	BX324167.2	ENST00000623717	TSS87755	ME19	0.612773
XLOC_002900	TCONS_00015341	ID3	ENST00000374561	TSS7375	ME19	0.610685
XLOC_003294	TCONS_00017758	ECHDC2	ENST00000536120	TSS8460	ME19	0.610028
XLOC_014770	TCONS_00076389	CPNE6	ENST00000537691	TSS36356	ME19	0.604538
XLOC_032819	TCONS_00179945	AL118506.1	ENST00000601296	TSS84523	ME19	0.603625
XLOC_027311	TCONS_00150655	SHANK1	ENST00000391813	TSS70793	ME19	0.602618
XLOC_003076	TCONS_00016399	AL138787.1	ENST00000446354	TSS7864	ME19	0.601914
XLOC_000913	TCONS_00005245	GNG12-AS1	ENST00000420587	TSS2435	ME19	0.600131
XLOC_003120	TCONS_00016715	PPIEL	ENST00000458207	TSS7994	ME19	0.599208
XLOC_026297	TCONS_00143225	AC009005.1	ENST00000589457	TSS67697	ME19	0.598515
XLOC_020293	TCONS_00107264	FAM57B	ENST00000279389	TSS50968	ME19	0.597894
XLOC_003580	TCONS_00019137	NA	CUFF.1033.1	TSS9132	ME19	0.597725
XLOC_052292	TCONS_00276249	LDHAP4	ENST00000397561	TSS131038	ME19	0.595203
XLOC_021629	TCONS_00114288	LINC00672	ENST00000583195	TSS54449	ME19	0.594721
XLOC_027806	TCONS_00153161	GTF3C2-AS1	ENST00000608473	TSS71915	ME19	0.593085
XLOC_027246	TCONS_00150104	DBP	ENST00000222122	TSS70578	ME19	0.590577
XLOC_037773	TCONS_00207734	AC144530.1	ENST00000452862	TSS97401	ME19	0.583303
XLOC_035077	TCONS_00191109	CMC1	ENST00000477739	TSS89891	ME19	0.581725
XLOC_006610	TCONS_00033104	LRRC18	ENST00000374160	TSS15853	ME19	0.579704
XLOC_011101	TCONS_00058497	AGAP2-AS1	ENST00000542466	TSS27776	ME19	0.576205
XLOC_026742	TCONS_00146853	NR2C2AP	ENST00000420605	TSS69204	ME19	0.574172
XLOC_033587	TCONS_00183039	SIK1	ENST00000270162	TSS86120	ME19	0.573238
XLOC_051186	TCONS_00271047	AL162411.1	ENST00000413145	TSS128377	ME19	0.572677
XLOC_031954	TCONS_00175896	NA	CUFF.14301.1	TSS82582	ME19	0.572583
XLOC_031666	TCONS_00174351	RPL24P2	ENST00000421023	TSS81827	ME19	0.572107
XLOC_006750	TCONS_00033833	RPL17P50	ENST00000396131	TSS16210	ME19	0.571618
XLOC_048151	TCONS_00256267	TFPI2	ENST00000222543	TSS121194	ME19	0.569439
XLOC_029318	TCONS_00161629	AC016712.1	ENST00000431088	TSS75913	ME19	0.569357
XLOC_013845	TCONS_00073184	DCUN1D2-AS	ENST00000414992	TSS34650	ME19	0.568983
XLOC_011596	TCONS_00061152	RPS2P5	ENST00000488803	TSS29026	ME19	0.566239
XLOC_045095	TCONS_00241807	AL355802.1	ENST00000402069	TSS114006	ME19	0.566153
XLOC_049442	TCONS_00262667	CA13	ENST00000517831	TSS124319	ME19	0.56605
XLOC_042986	TCONS_00231849	THOC3	ENST00000432305	TSS109219	ME19	0.564038
XLOC_045684	TCONS_00244597	GVQW2	ENST00000624173	TSS115310	ME19	0.562585
XLOC_006754	TCONS_00033846	AC016394.2	ENST00000608444	TSS16216	ME19	0.562225
XLOC_052503	TCONS_00277185	RAB1C	ENST00000409159	TSS131454	ME19	0.561149
XLOC_020276	TCONS_00107165	SMG1P2	ENST00000566127	TSS50923	ME19	0.560424
XLOC_045210	TCONS_00242321	AL021368.2	ENST00000606125	TSS114252	ME19	0.557657
XLOC_009560	TCONS_00049368	TMEM223	ENST00000527073	TSS23564	ME19	0.554572
XLOC_000754	TCONS_00004477	CDKN2C	ENST00000262662	TSS2071	ME19	0.554183
XLOC_023714	TCONS_00128406	AC132938.3	ENST00000579095	TSS60864	ME19	0.551821
XLOC_024072	TCONS_00129806	MOCOS	ENST00000261326	TSS61637	ME19	0.551415
XLOC_014938	TCONS_00077301	POLE2	CUFF.6548.1	TSS36788	ME19	0.54822
XLOC_050773	TCONS_00268649	BAALC-AS2	ENST00000436771	TSS127284	ME19	0.54814
XLOC_010804	TCONS_00056446	LRRK2	ENST00000416796	TSS26828	ME19	0.547421
XLOC_015168	TCONS_00078738	PAPLN	ENST00000644200	TSS37484	ME19	0.546822
XLOC_013080	TCONS_00070373	AC068790.3	ENST00000602988	TSS33158	ME19	0.544138
XLOC_003634	TCONS_00019393	AL445218.1	ENST00000426881	TSS9255	ME19	0.54324
XLOC_032456	TCONS_00178041	RSL24D1P6	ENST00000426934	TSS83663	ME19	0.542452
XLOC_018333	TCONS_00095261	AC105137.2	ENST00000617588	TSS45349	ME19	0.53964
XLOC_010190	TCONS_00053161	AP001267.3	ENST00000532597	TSS25262	ME19	0.536224
XLOC_033564	TCONS_00182944	TFF3	ENST00000518498	TSS86069	ME19	0.535744
XLOC_025916	TCONS_00140881	SULT2B1	ENST00000201586	TSS66698	ME19	0.533553
XLOC_034823	TCONS_00189383	AL079301.1	ENST00000424580	TSS89147	ME19	0.529852
XLOC_005078	TCONS_00026427	NA	CUFF.1172.1	TSS12518	ME19	0.529494
XLOC_032430	TCONS_00177979	LINC01597	ENST00000380888	TSS83624	ME19	0.529177
XLOC_025868	TCONS_00140530	IGFL2	ENST00000600243	TSS66543	ME19	0.52724
XLOC_046713	TCONS_00249073	DPY19L2P4	ENST00000497063	TSS117665	ME19	0.525672
XLOC_023004	TCONS_00123284	CCR7	ENST00000246657	TSS58655	ME19	0.525383
XLOC_016148	TCONS_00084222	PROX2	ENST00000556084	TSS40023	ME19	0.525358
XLOC_048105	TCONS_00255995	AC005076.1	ENST00000433446	TSS121076	ME19	0.52353
XLOC_046373	TCONS_00247682	UPP1	ENST00000416681	TSS116925	ME19	0.521605
XLOC_006942	TCONS_00034671	PIPSL	ENST00000480546	TSS16602	ME19	0.52082
XLOC_031421	TCONS_00173480	NA	CUFF.12159.1	TSS81339	ME19	0.520591
XLOC_055448	TCONS_00289067	APLN	ENST00000429967	TSS137381	ME19	0.520047
XLOC_007352	TCONS_00036826	MUC5AC	ENST00000621226	TSS17636	ME19	0.518884
XLOC_043588	TCONS_00234888	HSD17B8	ENST00000374662	TSS110622	ME19	0.518271
XLOC_054806	TCONS_00286577	RPS2P55	ENST00000397318	TSS136227	ME19	0.5181
XLOC_039279	TCONS_00214384	CDC42P6	ENST00000421246	TSS100739	ME19	0.517854
XLOC_044784	TCONS_00239949	HIST1H3J	ENST00000359303	TSS113196	ME19	0.516726
XLOC_022167	TCONS_00117796	MYO15B	ENST00000645453	TSS56076	ME19	0.514431
XLOC_017584	TCONS_00091051	SPATA8	ENST00000328504	TSS43435	ME19	0.513456
XLOC_029405	TCONS_00162206	INPP5D	ENST00000359570	TSS76183	ME19	0.51315
XLOC_039031	TCONS_00213204	AC099343.3	ENST00000605834	TSS100153	ME19	0.510745
XLOC_020300	TCONS_00107324	BOLA2B	ENST00000569282	TSS50996	ME19	0.510489
XLOC_017012	TCONS_00087783	AC122108.1	ENST00000558419	TSS41864	ME19	0.509579
XLOC_027476	TCONS_00151780	SBK2	ENST00000344158	TSS71225	ME19	0.50883
XLOC_021896	TCONS_00116261	WFIKKN2	ENST00000426127	TSS55313	ME19	0.507867
XLOC_011654	TCONS_00061490	AC156455.1	ENST00000538790	TSS29196	ME19	0.507591
XLOC_045978	TCONS_00245707	NA	CUFF.19876.1	TSS115889	ME19	0.507158
XLOC_045211	TCONS_00242322	GUSBP4	ENST00000423899	TSS114253	ME19	0.504706
XLOC_014602	TCONS_00075954	TMEM253	ENST00000418511	TSS36095	ME19	0.504016
XLOC_045425	TCONS_00243168	USP45	ENST00000500704	TSS114651	ME19	0.503165
XLOC_046418	TCONS_00247835	PSPHP1	ENST00000450062	TSS117000	ME19	0.500254
XLOC_019881	TCONS_00104769	MEIOB	ENST00000470044	TSS49823	ME19	0.500253
XLOC_048643	TCONS_00259144	GBX1	ENST00000297537	TSS122435	ME19	0.497819
XLOC_055203	TCONS_00288270	PCDH11X	CUFF.23950.1	TSS136973	ME19	0.496031
XLOC_050575	TCONS_00267669	FTH1P11	ENST00000517577	TSS126814	ME19	0.494287
XLOC_019755	TCONS_00103642	AC010531.7	ENST00000602665	TSS49360	ME19	0.493581
XLOC_038378	TCONS_00210276	AFP	ENST00000513720	TSS98703	ME19	0.490746
XLOC_039567	TCONS_00215596	CXCL3	ENST00000296026	TSS101318	ME19	0.490364
XLOC_001255	TCONS_00007077	SLC16A1-AS1	ENST00000416193	TSS3290	ME19	0.489577
XLOC_044388	TCONS_00238321	ULBP1	ENST00000229708	TSS112339	ME19	0.487793
XLOC_035213	TCONS_00192067	ZNF502	ENST00000449836	TSS90317	ME19	0.486038
XLOC_045254	TCONS_00242434	AL589935.1	ENST00000602418	TSS114320	ME19	0.48552
XLOC_033544	TCONS_00182798	LCA5L	ENST00000380671	TSS86017	ME19	0.484441
XLOC_011287	TCONS_00059498	METTL25	ENST00000248306	TSS28234	ME19	0.484399
XLOC_015340	TCONS_00079750	PPP4R4	ENST00000556884	TSS37935	ME19	0.483893
XLOC_003878	TCONS_00020536	FAM72C	ENST00000584486	TSS9775	ME19	0.482799
XLOC_007012	TCONS_00035121	PKD2L1	ENST00000318222	TSS16782	ME19	0.478643
XLOC_003148	TCONS_00016896	CITED4	ENST00000372638	TSS8061	ME19	0.475326
XLOC_044619	TCONS_00239316	AL139095.2	ENST00000407940	TSS112884	ME19	0.474462
XLOC_036469	TCONS_00199596	PP2D1	ENST00000333083	TSS93808	ME19	0.472833
XLOC_039149	TCONS_00213801	AC226119.1	ENST00000514073	TSS100451	ME19	0.470616
XLOC_043474	TCONS_00234035	HLA-H	ENST00000383620	TSS110256	ME19	0.470531
XLOC_024332	TCONS_00130921	AC124254.1	ENST00000583629	TSS62233	ME19	0.470236
XLOC_043098	TCONS_00232684	NA	CUFF.17871.1	TSS109585	ME19	0.47005
XLOC_047851	TCONS_00255017	CHCHD2	ENST00000395422	TSS120556	ME19	0.469458
XLOC_036002	TCONS_00196469	SETP14	ENST00000497538	TSS92415	ME19	0.469439
XLOC_006601	TCONS_00033050	FRMPD2	ENST00000635925	TSS15822	ME19	0.468795
XLOC_037461	TCONS_00205824	LXN	ENST00000482640	TSS96571	ME19	0.464357
XLOC_026368	TCONS_00143703	AC119403.1	ENST00000520090	TSS67919	ME19	0.461402
XLOC_016475	TCONS_00085942	AC246787.1	ENST00000392301	TSS40824	ME19	0.46034
XLOC_000063	TCONS_00000328	GABRD	ENST00000378585	TSS173	ME19	0.45967
XLOC_006857	TCONS_00034374	RPS3AP5	CUFF.2926.1	TSS16449	ME19	0.459162
XLOC_052225	TCONS_00275895	GPS2P1	ENST00000411761	TSS130877	ME19	0.459071
XLOC_022194	TCONS_00118001	AC005837.1	ENST00000565271	TSS56185	ME19	0.456968
XLOC_031310	TCONS_00172852	LINC00471	ENST00000313064	TSS81032	ME19	0.45661
XLOC_023201	TCONS_00124649	RPS7P11	ENST00000484240	TSS59245	ME19	0.455596
XLOC_045403	TCONS_00243083	MANEA	CUFF.19747.1	TSS114608	ME19	0.453926
XLOC_003166	TCONS_00016989	AC098484.1	ENST00000447572	TSS8112	ME19	0.453087
XLOC_046188	TCONS_00246732	NFE2L3	ENST00000056233	TSS116435	ME19	0.452091
XLOC_052465	TCONS_00276957	CD72	ENST00000396757	TSS131357	ME19	0.451611
XLOC_026708	TCONS_00146554	AC010618.3	ENST00000596643	TSS69091	ME19	0.44986
XLOC_026486	TCONS_00144674	KANK3	ENST00000330915	TSS68332	ME19	0.44967
XLOC_037629	TCONS_00206620	KLHL6	ENST00000341319	TSS96922	ME19	0.44924
XLOC_011986	TCONS_00063520	TAS2R15P	ENST00000390674	TSS30131	ME19	0.448677
XLOC_012163	TCONS_00064512	H3F3C	ENST00000340398	TSS30573	ME19	0.445028
XLOC_035592	TCONS_00194170	ZBTB11-AS1	ENST00000609682	TSS91310	ME19	0.444395
XLOC_045868	TCONS_00245456	RAMMETL	ENST00000444122	TSS115739	ME19	0.442718
XLOC_012148	TCONS_00064442	AC024940.2	ENST00000542490	TSS30541	ME19	0.441902
XLOC_045963	TCONS_00245692	NA	CUFF.19790.1	TSS115874	ME19	0.441644
XLOC_048485	TCONS_00258336	AC009275.1	ENST00000607945	TSS122055	ME19	0.441298
XLOC_012985	TCONS_00069639	VSIG10	ENST00000621133	TSS32836	ME19	0.439476
XLOC_041111	TCONS_00222731	PTMAP2	ENST00000397627	TSS104749	ME19	0.439028
XLOC_000547	TCONS_00003096	RPL5P4	ENST00000434805	TSS1452	ME19	0.437352
XLOC_048616	TCONS_00259020	ZNF862	CUFF.21369.1	TSS122371	ME19	0.437035
XLOC_019814	TCONS_00104287	WASH4P	ENST00000564273	TSS49625	ME19	0.436665
XLOC_011522	TCONS_00060806	ATXN2-AS	ENST00000547021	TSS28850	ME19	0.432263
XLOC_014913	TCONS_00077216	C14orf28	ENST00000325192	TSS36739	ME19	0.432164
XLOC_032776	TCONS_00179669	AL354836.1	ENST00000414042	TSS84382	ME19	0.431914
XLOC_053305	TCONS_00280938	NA	CUFF.23278.1	TSS133253	ME19	0.431588
XLOC_040902	TCONS_00221838	FAM151B	ENST00000502608	TSS104261	ME19	0.431483
XLOC_052772	TCONS_00278036	AL353150.1	ENST00000456944	TSS131947	ME19	0.43139
XLOC_007319	TCONS_00036554	AC136475.1	ENST00000508004	TSS17499	ME19	0.428163
XLOC_013520	TCONS_00071951	DLEU7-AS1	ENST00000413510	TSS33994	ME19	0.427213
XLOC_019693	TCONS_00103342	HSD17B2	ENST00000563491	TSS49204	ME19	0.425673
XLOC_023223	TCONS_00124779	SP2-AS1	ENST00000585280	TSS59296	ME19	0.425402
XLOC_000790	TCONS_00004603	ZYG11A	ENST00000612017	TSS2133	ME19	0.424943
XLOC_037810	TCONS_00207797	NA	CUFF.16122.1	TSS97447	ME19	0.424075
XLOC_036013	TCONS_00196532	AC092944.1	ENST00000460796	TSS92444	ME19	0.422923
XLOC_017577	TCONS_00091041	AC103746.1	ENST00000617440	TSS43426	ME19	0.420003
XLOC_055687	TCONS_00290199	IKBKGP1	ENST00000612193	TSS137906	ME19	0.419815
XLOC_012118	TCONS_00064272	AC009511.2	ENST00000545904	TSS30469	ME19	0.418364
XLOC_025825	TCONS_00140193	ZNF285B	ENST00000561698	TSS66382	ME19	0.41758
XLOC_015124	TCONS_00078410	MAGOH3P	ENST00000605130	TSS37353	ME19	0.415795
XLOC_039093	TCONS_00213409	ZNF595	CUFF.16730.1	TSS100268	ME19	0.414
XLOC_014174	TCONS_00074529	OGFOD1P1	ENST00000447552	TSS35312	ME19	0.413296
XLOC_055355	TCONS_00288828	PLS3-AS1	ENST00000607680	TSS137236	ME19	0.413246
XLOC_030657	TCONS_00168906	CCNT2-AS1	ENST00000392929	TSS79325	ME19	0.411237
XLOC_017114	TCONS_00088283	C15orf65	ENST00000569691	TSS42111	ME19	0.410949
XLOC_055181	TCONS_00288248	EEF1A1P29	ENST00000416082	TSS136951	ME19	0.408699
XLOC_023684	TCONS_00127968	AC139530.3	ENST00000620344	TSS60707	ME19	0.402782
XLOC_034272	TCONS_00186450	AL021392.1	ENST00000426112	TSS87796	ME19	0.401035
XLOC_013199	TCONS_00070803	NA	CUFF.5088.1	TSS33402	ME19	0.400951
XLOC_034891	TCONS_00189815	NA	CUFF.14869.1	TSS89347	ME19	0.400234
XLOC_049335	TCONS_00262321	AF201337.1	ENST00000520239	TSS124121	ME19	0.399961
XLOC_017832	TCONS_00091813	AC010809.2	ENST00000560404	TSS43881	ME19	0.397955
XLOC_041460	TCONS_00224805	PPP1R2B	ENST00000522232	TSS105782	ME19	0.397437
XLOC_050718	TCONS_00268321	AC104986.2	ENST00000521696	TSS127124	ME19	0.396723
XLOC_008771	TCONS_00044810	KRT18P59	ENST00000534728	TSS21508	ME19	0.396703
XLOC_012549	TCONS_00067190	AC048341.1	CUFF.5321.1	TSS31706	ME19	0.396443
XLOC_012614	TCONS_00067440	RPSAP12	ENST00000435879	TSS31837	ME19	0.394777
XLOC_030129	TCONS_00166744	AC104135.1	ENST00000418001	TSS78218	ME19	0.392579
XLOC_002824	TCONS_00014809	AL021920.2	ENST00000624828	TSS7111	ME19	0.392401
XLOC_034298	TCONS_00186521	AL671710.1	ENST00000610245	TSS87839	ME19	0.390897
XLOC_055108	TCONS_00287943	MAP2K4P1	ENST00000602584	TSS136813	ME19	0.389854
XLOC_027800	TCONS_00153116	ABHD1	ENST00000621324	TSS71892	ME19	0.38788
XLOC_011865	TCONS_00062605	ANO2	ENST00000536751	TSS29732	ME19	0.384882
XLOC_047048	TCONS_00251181	CPA2	ENST00000222481	TSS118647	ME19	0.384165
XLOC_007287	TCONS_00036445	NA	CUFF.2867.1	TSS17432	ME19	0.383071
XLOC_004730	TCONS_00025045	AL513314.2	ENST00000621440	TSS11790	ME19	0.379154
XLOC_022951	TCONS_00122929	AC244154.1	ENST00000620148	TSS58502	ME19	0.378037
XLOC_003163	TCONS_00016969	TMSB4XP1	ENST00000424567	TSS8102	ME19	0.377173
XLOC_037258	TCONS_00204831	AC010207.1	ENST00000568384	TSS96087	ME19	0.375907
XLOC_046699	TCONS_00248978	RF02196	ENST00000611226	TSS117619	ME19	0.37385
XLOC_011578	TCONS_00061086	MAP1LC3B2	ENST00000630062	TSS28996	ME19	0.366697
XLOC_027374	TCONS_00151043	ZNF880	CUFF.11873.1	TSS70952	ME19	0.366002
XLOC_045998	TCONS_00245727	NA	CUFF.20199.1	TSS115909	ME19	0.365119
XLOC_018815	TCONS_00098263	UBALD1	CUFF.8028.1	TSS46741	ME19	0.364419
XLOC_035407	TCONS_00193575	ADAMTS9-AS2	ENST00000460833	TSS90991	ME19	0.364303
XLOC_016925	TCONS_00087007	BMF-AS1	ENST00000559022	TSS41533	ME19	0.363988
XLOC_038066	TCONS_00209034	SLC34A2	ENST00000645788	TSS98060	ME19	0.363906
XLOC_047765	TCONS_00254424	PGAM2	ENST00000297283	TSS120308	ME19	0.362964
XLOC_010480	TCONS_00054656	NTF3	ENST00000535299	TSS25968	ME19	0.36141
XLOC_022953	TCONS_00122931	GPR179	ENST00000622573	TSS58504	ME19	0.359366
XLOC_022599	TCONS_00121116	AC005822.1	ENST00000414124	TSS57633	ME19	0.359224
XLOC_001189	TCONS_00006540	BX679664.3	ENST00000414070	TSS3058	ME19	0.359089
XLOC_029998	TCONS_00165774	AC092567.1	ENST00000452397	TSS77844	ME19	0.358933
XLOC_002331	TCONS_00012519	AL670729.2	ENST00000602963	TSS5940	ME19	0.358871
XLOC_010616	TCONS_00055537	RPL13AP20	ENST00000459725	TSS26389	ME19	0.358741
XLOC_012278	TCONS_00065056	AC004801.6	ENST00000616571	TSS30828	ME19	0.356817
XLOC_010371	TCONS_00054133	NA	CUFF.3482.1	TSS25703	ME19	0.356437
XLOC_025425	TCONS_00137528	AC011477.1	ENST00000591884	TSS65226	ME19	0.356386
XLOC_019313	TCONS_00100863	AC007611.1	ENST00000568150	TSS48057	ME19	0.35562
XLOC_009681	TCONS_00050400	RPS6KB2-AS1	ENST00000535922	TSS23982	ME19	0.352578
XLOC_051783	TCONS_00273155	ZNF367	CUFF.22940.1	TSS129524	ME19	0.348951
XLOC_052177	TCONS_00275595	C9orf139	ENST00000623196	TSS130720	ME19	0.345566
XLOC_006727	TCONS_00033715	NODAL	ENST00000287139	TSS16152	ME19	0.345538
XLOC_028957	TCONS_00159346	AC079305.1	ENST00000428541	TSS74832	ME19	0.344731
XLOC_015236	TCONS_00079218	ALKBH1	CUFF.6835.1	TSS37695	ME19	0.34462
XLOC_009736	TCONS_00050691	AP002336.2	ENST00000528607	TSS24125	ME19	0.341625
XLOC_035591	TCONS_00194169	ZBTB11	CUFF.15992.1	TSS91309	ME19	0.340619
XLOC_026674	TCONS_00146324	AC008894.3	ENST00000624324	TSS68996	ME19	0.338217
XLOC_014993	TCONS_00077517	AL365295.1	ENST00000454942	TSS36906	ME19	0.337371
XLOC_024359	TCONS_00131066	AC139100.1	ENST00000588950	TSS62310	ME19	0.334994
XLOC_045255	TCONS_00242466	AL136164.4	ENST00000625013	TSS114330	ME19	0.33401
XLOC_043107	TCONS_00232693	NA	CUFF.18018.1	TSS109594	ME19	0.323139
XLOC_019113	TCONS_00100146	AC012645.1	ENST00000515455	TSS47646	ME19	0.322914
XLOC_033567	TCONS_00182952	TMPRSS3	ENST00000644384	TSS86075	ME19	0.322065
XLOC_043077	TCONS_00232606	TRIM7	ENST00000274773	TSS109547	ME19	0.321557
XLOC_035345	TCONS_00193202	IL17RB	ENST00000288167	TSS90827	ME19	0.318131
XLOC_001030	TCONS_00005833	AL049597.1	ENST00000447415	TSS2708	ME19	0.316066
XLOC_048714	TCONS_00259466	NA	CUFF.20618.1	TSS122613	ME19	0.312778
XLOC_050998	TCONS_00269984	MINCR	ENST00000523031	TSS127889	ME19	0.312311
XLOC_011668	TCONS_00061593	AC027290.1	ENST00000537827	TSS29252	ME19	0.307489
XLOC_018346	TCONS_00095381	TYRO3P	ENST00000558165	TSS45393	ME19	0.306202
XLOC_000104	TCONS_00000629	LINC00337	ENST00000441724	TSS317	ME19	0.303345
XLOC_008617	TCONS_00043854	ATF4P4	ENST00000393544	TSS21066	ME19	0.300297
XLOC_041323	TCONS_00224010	PCDHB7	ENST00000231137	TSS105386	ME19	0.299926
XLOC_016381	TCONS_00085646	AL133367.1	ENST00000568177	TSS40660	ME19	0.298608
XLOC_021725	TCONS_00114860	CNTD1	ENST00000588408	TSS54717	ME19	0.297535
XLOC_042472	TCONS_00229190	FER	CUFF.18334.1	TSS107977	ME19	0.29674
XLOC_003857	TCONS_00020503	FAM72B	ENST00000369390	TSS9749	ME19	0.296091
XLOC_042332	TCONS_00228578	AC020899.1	ENST00000492855	TSS107668	ME19	0.295925
XLOC_011174	TCONS_00058819	IRAK3	ENST00000261233	TSS27934	ME19	0.295177
XLOC_016368	TCONS_00085581	CINP	ENST00000560326	TSS40629	ME19	0.294758
XLOC_013082	TCONS_00070375	AC068790.5	ENST00000602741	TSS33160	ME19	0.293651
XLOC_011146	TCONS_00058702	AC012158.1	ENST00000535684	TSS27870	ME19	0.288657
XLOC_027101	TCONS_00148950	CNFN	ENST00000222032	TSS70072	ME19	0.283442
XLOC_040175	TCONS_00218837	MORF4	ENST00000447135	TSS102704	ME19	0.28178
XLOC_028160	TCONS_00155294	AC073263.1	ENST00000616370	TSS72910	ME19	0.279418
XLOC_034784	TCONS_00189159	AL021878.2	ENST00000602718	TSS89056	ME19	0.279393
XLOC_052159	TCONS_00275423	C9orf163	ENST00000354376	TSS130644	ME19	0.276666
XLOC_005540	TCONS_00028223	AC069547.1	ENST00000624562	TSS13443	ME19	0.274983
XLOC_052299	TCONS_00276296	FTH1P12	ENST00000432137	TSS131054	ME19	0.268744
XLOC_050174	TCONS_00265952	NA	CUFF.21710.1	TSS125966	ME19	0.268403
XLOC_047524	TCONS_00253247	VWDE	ENST00000275358	TSS119743	ME19	0.266534
XLOC_043115	TCONS_00232701	NA	CUFF.18033.1	TSS109602	ME19	0.263967
XLOC_043157	TCONS_00232765	IRF4	ENST00000380956	TSS109652	ME19	0.263085
XLOC_035214	TCONS_00192073	ZNF501	ENST00000396048	TSS90318	ME19	0.259797
XLOC_054240	TCONS_00284235	LINC01285	ENST00000634488	TSS135004	ME19	0.255906
XLOC_036224	TCONS_00198010	RPS20P14	ENST00000412545	TSS93119	ME19	0.255858
XLOC_034220	TCONS_00186093	AC254562.3	ENST00000626627	TSS87617	ME19	0.250497
XLOC_033609	TCONS_00183119	TSPEAR	ENST00000613245	TSS86163	ME19	0.246856
XLOC_002710	TCONS_00014374	BX323043.1	ENST00000641006	TSS6870	ME19	0.24204
XLOC_052089	TCONS_00275035	PLPP7	ENST00000645295	TSS130451	ME19	0.239899
XLOC_022096	TCONS_00117273	AC005332.5	ENST00000614046	TSS55839	ME19	0.23123
XLOC_042620	TCONS_00229851	AC116366.1	ENST00000443093	TSS108298	ME19	0.229503
XLOC_040373	TCONS_00219520	AC026740.1	ENST00000607068	TSS103073	ME19	0.222109
XLOC_022466	TCONS_00120139	AC040977.1	ENST00000573222	TSS57209	ME19	0.212158
XLOC_029562	TCONS_00163429	RNF144A-AS1	ENST00000418970	TSS76724	ME19	0.209985
XLOC_027995	TCONS_00154345	AC008280.3	ENST00000606436	TSS72464	ME19	0.208769
XLOC_039374	TCONS_00214851	AC098590.1	ENST00000468126	TSS100955	ME19	0.203495
XLOC_051654	TCONS_00272668	AL354920.1	ENST00000524818	TSS129258	ME19	0.186198
XLOC_021793	TCONS_00115267	DND1P1	ENST00000580842	TSS54894	ME19	0.184466
XLOC_022291	TCONS_00118726	AC145207.4	ENST00000583521	TSS56547	ME19	0.122298

## Sheet: Sheet3
gene_id	transcript_id	gene_name	oId	tss_id	Control.Mean	Control.SD	Duplication.Mean	Duplication.SD	fold.change	pval	FDR
XLOC_006931	TCONS_00034603	AL358613.1	ENST00000444965	TSS16577	-4.66144	1.16326	0.734045	1.08906	5.39549	6.52e-07	0.0106136
XLOC_053448	TCONS_00281279	SHROOM2	ENST00000380913	TSS133477	6.50263	0.183985	5.58506	0.173547	-0.917574	1e-06	0.0106136
XLOC_001619	TCONS_00008814	SEMA4A	ENST00000435124	TSS4143	3.60513	0.239956	1.58053	0.639763	-2.0246	2.7e-06	0.0138884
XLOC_020234	TCONS_00106894	GSG1L	ENST00000447459	TSS50809	2.19059	0.454568	-0.357709	0.502256	-2.5483	3.89e-06	0.0138884
XLOC_025515	TCONS_00137780	ZNF726	ENST00000525354	TSS65353	1.94727	0.91481	-3.74933	2.32934	-5.6966	7.86e-06	0.0138884
XLOC_025516	TCONS_00137787	AC011503.2	ENST00000594230	TSS65355	0.00433501	0.659945	-5.24307	2.18e-15	-5.24741	5.05e-06	0.0138884
XLOC_030901	TCONS_00170453	AC009336.1	ENST00000608941	TSS79993	-2.14928	0.596059	-5.24307	2.18e-15	-3.09379	7.46e-06	0.0138884
XLOC_032229	TCONS_00177294	LINC00654	ENST00000379053	TSS83269	2.08853	0.65853	-0.835094	0.891784	-2.92362	5.2e-06	0.0138884
XLOC_034868	TCONS_00189536	MLC1	ENST00000395876	TSS89241	0.553758	0.208816	3.16912	0.69231	2.61536	5.92e-06	0.0138884
XLOC_041194	TCONS_00223186	C5orf56	ENST00000378953	TSS104982	5.60449	0.154464	4.72636	0.202209	-0.878129	2.83e-06	0.0138884
XLOC_044808	TCONS_00240047	ZNF311	ENST00000377179	TSS113245	1.92446	0.195551	-1.17887	1.11639	-3.10333	5.67e-06	0.0138884
XLOC_047243	TCONS_00251786	EPHB6	ENST00000619012	TSS118980	3.92884	0.241065	2.54921	0.427179	-1.37963	7.78e-06	0.0138884
XLOC_050963	TCONS_00269766	PEG13	ENST00000631594	TSS127783	3.63109	0.182493	1.5713	0.584919	-2.05979	1.53e-05	0.024902
XLOC_005879	TCONS_00029664	CYP26C1	ENST00000624358	TSS14159	3.93867	0.515565	7.53533	0.894685	3.59666	1.81e-05	0.0274268
XLOC_020923	TCONS_00110408	MVD	ENST00000565149	TSS52528	6.45658	0.169359	5.51096	0.222717	-0.945627	2.53e-05	0.0276597
XLOC_024676	TCONS_00132460	SYT4	ENST00000255224	TSS63003	8.89495	0.145224	7.3775	0.48625	-1.51745	2.61e-05	0.0276597
XLOC_026789	TCONS_00147095	AC010615.2	ENST00000596705	TSS69303	-0.338766	0.657864	-4.18745	1.17139	-3.84868	2.05e-05	0.0276597
XLOC_030750	TCONS_00169393	RPRM	ENST00000325926	TSS79556	4.6841	0.260763	3.04023	0.573268	-1.64387	2.23e-05	0.0276597
XLOC_031610	TCONS_00174081	BTBD3	ENST00000254977	TSS81693	7.40792	0.115982	6.66297	0.137289	-0.744949	2.35e-05	0.0276597
XLOC_054493	TCONS_00285064	PRRG3	ENST00000448726	TSS135471	3.00645	0.3443	1.39159	0.3995	-1.61485	2.46e-05	0.0276597
XLOC_006661	TCONS_00033380	SLC16A9	ENST00000395348	TSS15973	6.29112	0.307357	5.30064	0.310687	-0.990481	4.75e-05	0.0324189
XLOC_010554	TCONS_00055231	RIMKLB	ENST00000538758	TSS26240	6.10277	0.246516	5.38009	0.0875369	-0.722684	3.73e-05	0.0324189
XLOC_013357	TCONS_00071210	MTUS2	ENST00000612955	TSS33654	4.05965	0.305607	1.94823	0.449374	-2.11142	4.85e-05	0.0324189
XLOC_018069	TCONS_00093359	ONECUT1	ENST00000305901	TSS44579	7.88711	0.207697	6.28304	0.675271	-1.60407	4.85e-05	0.0324189
XLOC_019107	TCONS_00100045	TMEM219	ENST00000414689	TSS47614	5.07124	0.117436	5.77125	0.260105	0.700009	4.98e-05	0.0324189
XLOC_031329	TCONS_00172916	NGEF	ENST00000264051	TSS81067	3.72599	0.415249	2.16923	0.559766	-1.55676	4.88e-05	0.0324189
XLOC_032806	TCONS_00179785	CHRNA4	ENST00000370263	TSS84445	6.3167	0.126875	5.08837	0.21818	-1.22833	4.64e-05	0.0324189
XLOC_045252	TCONS_00242430	B3GAT2	ENST00000230053	TSS114316	5.04697	0.36883	2.62919	0.83135	-2.41778	3.45e-05	0.0324189
XLOC_050649	TCONS_00268009	RUNX1T1	ENST00000613886	TSS126977	7.08297	0.23416	5.91486	0.522281	-1.16811	4.9e-05	0.0324189
XLOC_051234	TCONS_00271175	SH3GL2	ENST00000467085	TSS128462	4.43831	0.243335	2.21931	0.875278	-2.219	5.05e-05	0.0324189
XLOC_053892	TCONS_00282964	FAM155B	ENST00000252338	TSS134361	4.82846	0.10814	4.14405	0.149093	-0.684419	4.06e-05	0.0324189
XLOC_054104	TCONS_00283686	ARMCX5	ENST00000246174	TSS134733	6.93623	0.131784	6.36101	0.136533	-0.575223	4.49e-05	0.0324189
XLOC_055128	TCONS_00288010	NEXMIF	ENST00000055682	TSS136850	5.077	0.440828	3.62887	0.524326	-1.44813	4.92e-05	0.0324189
XLOC_035817	TCONS_00195395	TRH	ENST00000302649	TSS91889	2.3178	0.994771	4.35493	0.570256	2.03713	5.94e-05	0.0350058
XLOC_043874	TCONS_00236342	SMAP1	ENST00000370452	TSS111319	6.58893	0.07271	6.08947	0.121185	-0.499459	5.88e-05	0.0350058
XLOC_055662	TCONS_00289897	PDZD4	ENST00000164640	TSS137792	7.31545	0.115878	6.65657	0.17783	-0.65888	5.94e-05	0.0350058
XLOC_006526	TCONS_00032777	BX322639.1	ENST00000609841	TSS15680	2.60501	0.886434	-5.24307	2.18e-15	-7.84808	8.21e-05	0.0429688
XLOC_015574	TCONS_00080835	BTBD6	ENST00000536364	TSS38525	5.92612	0.191595	5.2604	0.177729	-0.665724	8.7e-05	0.0429688
XLOC_019109	TCONS_00100067	INO80E	ENST00000563197	TSS47624	5.48281	0.109794	6.07892	0.204405	0.596105	8.54e-05	0.0429688
XLOC_033547	TCONS_00182848	DSCAM	ENST00000400454	TSS86025	4.32721	0.260095	2.33444	0.877623	-1.99277	7.99e-05	0.0429688
XLOC_034522	TCONS_00187531	LRRC75B	ENST00000318753	TSS88348	3.90806	0.176152	2.90377	0.259823	-1.00429	8.72e-05	0.0429688
XLOC_035067	TCONS_00191086	LRRC3B	ENST00000396641	TSS89873	2.24782	0.040048	0.215981	0.72022	-2.03184	8.53e-05	0.0429688
XLOC_039980	TCONS_00217964	RNF150	ENST00000515673	TSS102294	6.72374	0.160041	6.03238	0.230964	-0.691356	7.89e-05	0.0429688
XLOC_037741	TCONS_00207466	TFRC	ENST00000426789	TSS97293	5.58242	0.858652	7.84734	0.424462	2.26492	8.96e-05	0.0431845
XLOC_041888	TCONS_00226698	CDH12	ENST00000504376	TSS106766	3.09691	0.292903	1.62007	0.633527	-1.47684	0.000100483	0.0473363
XLOC_007636	TCONS_00038306	LUZP2	ENST00000531187	TSS18390	4.36126	0.334962	2.44794	0.623811	-1.91332	0.000110205	0.0476969
XLOC_009761	TCONS_00050874	PHOX2A	ENST00000546310	TSS24207	4.04783	1.48779	0.471738	0.544072	-3.5761	0.000106286	0.0476969
XLOC_012249	TCONS_00064832	AC008124.1	ENST00000609803	TSS30729	4.25548	0.0686801	3.42662	0.29514	-0.828858	0.00011384	0.0476969
XLOC_019112	TCONS_00100128	PPP4C	ENST00000563732	TSS47644	6.58775	0.149115	7.19192	0.17238	0.604174	0.000119248	0.0476969
XLOC_024637	TCONS_00132238	NOL4	ENST00000261592	TSS62911	4.1266	0.260625	3.05683	0.426452	-1.06977	0.000115052	0.0476969
XLOC_035785	TCONS_00195207	PODXL2	ENST00000342480	TSS91805	7.40933	0.155202	6.7626	0.127244	-0.646724	0.000109007	0.0476969
XLOC_041471	TCONS_00224870	LSM11	ENST00000286307	TSS105814	5.79445	0.132649	5.04975	0.252595	-0.744707	0.00011845	0.0476969
XLOC_046973	TCONS_00250840	ASB15	ENST00000451558	TSS118469	-4.66144	1.16326	-1.03537	1.48937	3.62607	0.000115121	0.0476969
XLOC_019111	TCONS_00100087	AC093512.2	ENST00000627059	TSS47630	9.15841	0.160347	10.0831	0.478003	0.924652	0.000124042	0.0478102
XLOC_018295	TCONS_00094936	AC010931.2	ENST00000563727	TSS45239	4.09338	0.650129	2.41738	0.474945	-1.676	0.000127451	0.0479684
XLOC_032178	TCONS_00177066	PDYN	ENST00000540134	TSS83161	2.69546	0.257328	-0.159526	1.00038	-2.85498	0.000128978	0.0479684
XLOC_048280	TCONS_00257293	RELN	ENST00000428762	TSS121586	7.61274	0.174534	6.46112	0.571634	-1.15162	0.000132203	0.0483202
XLOC_052521	TCONS_00277279	FGF7P3	ENST00000640245	TSS131503	-1.63372	0.547251	-5.24307	2.18e-15	-3.60935	0.000136423	0.0490174
XLOC_005735	TCONS_00029054	KCNMA1-AS1	ENST00000429850	TSS13864	-0.273321	0.876928	-4.0506	1.30957	-3.77728	0.000146728	0.0502455
XLOC_018396	TCONS_00095698	CTXND1	ENST00000560778	TSS45537	-1.06716	0.844657	1.23185	0.879456	2.29901	0.00015154	0.0502455
XLOC_020286	TCONS_00107187	CDIPT	ENST00000219789	TSS50938	5.34986	0.193486	5.95875	0.230331	0.608896	0.000150661	0.0502455
XLOC_025675	TCONS_00138957	ZNF793	ENST00000627814	TSS65837	3.15903	0.068666	2.22988	0.186262	-0.929151	0.000150808	0.0502455
XLOC_040651	TCONS_00220500	AC114947.2	ENST00000565748	TSS103628	4.29893	0.394799	2.57942	0.424235	-1.71951	0.000151692	0.0502455
XLOC_039689	TCONS_00216559	GPRIN3	ENST00000609438	TSS101679	5.52065	0.313464	4.57696	0.264695	-0.943689	0.000154423	0.0503633
XLOC_007942	TCONS_00039655	LRRC55	ENST00000497933	TSS19078	6.71684	0.182581	5.72558	0.370418	-0.991254	0.000169148	0.052732
XLOC_034620	TCONS_00188135	PLA2G3	ENST00000215885	TSS88601	3.46447	0.411797	1.27915	0.524731	-2.18532	0.00016912	0.052732
XLOC_036858	TCONS_00202591	AC121493.1	ENST00000602316	TSS95037	0.706958	0.403113	-1.06249	0.585851	-1.76944	0.000167436	0.052732
XLOC_009274	TCONS_00047980	LRRC4C	ENST00000278198	TSS22909	5.17698	0.1086	3.98526	0.467523	-1.19172	0.000178556	0.0531739
XLOC_015557	TCONS_00080724	KIF26A	ENST00000423312	TSS38475	5.36774	0.0614283	4.01566	0.491812	-1.35208	0.000185113	0.0531739
XLOC_020765	TCONS_00109574	AC009120.1	ENST00000493458	TSS52147	-4.66144	1.16326	-1.69007	0.906652	2.97137	0.000184724	0.0531739
XLOC_024806	TCONS_00133294	RNF152	ENST00000312828	TSS63355	6.30813	0.221647	5.02984	0.546678	-1.27829	0.000183632	0.0531739
XLOC_054105	TCONS_00283708	GPRASP1	ENST00000444152	TSS134738	4.72729	0.257133	3.51214	0.328756	-1.21514	0.000185616	0.0531739
XLOC_020805	TCONS_00109835	ADAMTS18	ENST00000562332	TSS52275	-0.908569	0.948838	1.43571	0.789036	2.34428	0.00019315	0.0531764
XLOC_022936	TCONS_00122825	ACACA	ENST00000616317	TSS58459	8.15604	0.0610683	7.60809	0.116991	-0.547951	0.000192904	0.0531764
XLOC_048673	TCONS_00259304	AC144652.1	ENST00000609974	TSS122526	2.80662	0.183338	1.80839	0.201487	-0.998224	0.000192043	0.0531764
XLOC_006187	TCONS_00031243	JAKMIP3	ENST00000298622	TSS14938	1.77426	0.477867	0.363456	0.444473	-1.41081	0.000198352	0.053226
XLOC_026547	TCONS_00145218	ILF3-DT	ENST00000591501	TSS68542	4.51522	0.17882	3.75166	0.254391	-0.763565	0.000196037	0.053226
XLOC_047567	TCONS_00253426	TMEM196	ENST00000405844	TSS119828	3.43265	0.216703	2.30839	0.409962	-1.12426	0.000200913	0.0532394
XLOC_003089	TCONS_00016501	GRIK3	ENST00000373091	TSS7910	6.53037	0.376879	4.55077	0.743435	-1.9796	0.000250714	0.0558317
XLOC_004703	TCONS_00024955	SLC30A10	ENST00000484239	TSS11746	1.54067	0.337719	-0.882138	1.17164	-2.42281	0.000270073	0.0558317
XLOC_005652	TCONS_00028625	FAM241B	ENST00000491890	TSS13650	4.43027	0.216256	3.45025	0.272993	-0.980019	0.000256834	0.0558317
XLOC_006103	TCONS_00030861	BAG3	ENST00000369085	TSS14733	4.43147	0.173146	5.22737	0.218747	0.795901	0.000271703	0.0558317
XLOC_009713	TCONS_00050609	CPT1A	ENST00000540367	TSS24084	0.761887	0.475188	4.12827	0.703625	3.36639	0.000250491	0.0558317
XLOC_009788	TCONS_00051155	PGM2L1	ENST00000298198	TSS24329	6.86412	0.231036	5.94436	0.370745	-0.919755	0.000218449	0.0558317
XLOC_019611	TCONS_00103048	AC140912.1	ENST00000577171	TSS49031	-0.0529404	0.317974	-2.09412	0.479376	-2.04118	0.000261352	0.0558317
XLOC_020609	TCONS_00108517	CDH8	ENST00000577730	TSS51656	5.57706	0.344663	4.06111	0.5179	-1.51595	0.000272507	0.0558317
XLOC_022470	TCONS_00120174	ASGR1	ENST00000269299	TSS57219	3.13374	0.354964	2.12066	0.285766	-1.01308	0.000269374	0.0558317
XLOC_023128	TCONS_00124066	MEOX1	ENST00000318579	TSS58974	2.85794	0.418525	0.0463959	1.25042	-2.81155	0.000229117	0.0558317
XLOC_024182	TCONS_00130343	ONECUT2	ENST00000491143	TSS61892	8.29343	0.534315	6.60521	0.778472	-1.68822	0.000241571	0.0558317
XLOC_028623	TCONS_00157508	GYPC	ENST00000259254	TSS73984	4.98681	0.208397	5.92734	0.362516	0.940533	0.000276538	0.0558317
XLOC_029328	TCONS_00161658	NYAP2	ENST00000636099	TSS75933	3.73026	0.298563	2.46575	0.543286	-1.26451	0.000270736	0.0558317
XLOC_034639	TCONS_00188235	C22orf42	ENST00000382097	TSS88654	2.70627	0.353023	-0.0136809	1.52694	-2.71995	0.000238528	0.0558317
XLOC_036802	TCONS_00202183	ERC2	ENST00000288221	TSS94851	5.09889	0.210785	4.14653	0.393623	-0.952367	0.000241117	0.0558317
XLOC_037259	TCONS_00204839	RPL39P5	ENST00000273411	TSS96093	7.01203	0.0915025	6.50953	0.141837	-0.502496	0.00025209	0.0558317
XLOC_038854	TCONS_00212342	MIR4453HG	ENST00000604157	TSS99749	3.22621	0.57544	1.95298	0.380716	-1.27322	0.000274529	0.0558317
XLOC_039991	TCONS_00218028	FREM3	ENST00000329798	TSS102326	2.10317	0.334295	-0.400524	1.32888	-2.50369	0.000274765	0.0558317
XLOC_041319	TCONS_00224003	PCDHB5	ENST00000231134	TSS105382	3.47457	0.270351	2.69271	0.204852	-0.781862	0.000265554	0.0558317
XLOC_044781	TCONS_00239946	HIST1H1B	ENST00000331442	TSS113193	-4.46068	1.56479	-0.963152	1.27765	3.49753	0.000266761	0.0558317
XLOC_044799	TCONS_00240020	ZBED9	ENST00000646382	TSS113227	4.08954	0.2311	3.2085	0.17846	-0.881049	0.000251553	0.0558317
XLOC_045660	TCONS_00244499	MAP7	ENST00000617204	TSS115265	2.29836	0.352761	3.56205	0.43638	1.26369	0.000219762	0.0558317
XLOC_048897	TCONS_00260004	AC135352.1	ENST00000506173	TSS122949	-1.69496	0.787308	-5.24307	2.18e-15	-3.54812	0.000224303	0.0558317
XLOC_050825	TCONS_00268865	CSMD3	ENST00000343508	TSS127395	3.4913	0.26749	1.83169	0.479509	-1.65961	0.000232997	0.0558317
XLOC_054107	TCONS_00283728	BHLHB9	ENST00000483294	TSS134745	5.14893	0.120177	4.46021	0.238927	-0.688725	0.00022132	0.0558317
XLOC_031133	TCONS_00171762	C2orf80	ENST00000451342	TSS80553	3.48808	0.298262	1.78417	0.750977	-1.70391	0.00028145	0.0562874
XLOC_054121	TCONS_00283772	BEX4	ENST00000372695	TSS134764	6.59499	0.0565937	6.03275	0.1548	-0.562239	0.00028699	0.0568589
XLOC_008094	TCONS_00040762	AP001092.1	ENST00000433606	TSS19573	-0.972609	0.424088	-3.96792	1.42269	-2.99531	0.000316765	0.058881
XLOC_020298	TCONS_00107306	MAPK3	ENST00000466521	TSS50985	6.36725	0.0219263	6.8674	0.0693292	0.500155	0.000316967	0.058881
XLOC_023679	TCONS_00127904	FAAP100	ENST00000443656	TSS60679	5.58883	0.094492	5.22176	0.0579857	-0.367074	0.000325004	0.058881
XLOC_036641	TCONS_00200594	TMEM158	ENST00000503771	TSS94233	3.52057	0.139967	4.51962	0.512737	0.999049	0.000313343	0.058881
XLOC_039274	TCONS_00214351	KCNIP4	ENST00000359001	TSS100721	3.12354	0.4788	1.00626	0.856289	-2.11727	0.000304488	0.058881
XLOC_041413	TCONS_00224489	SLC6A7	ENST00000230671	TSS105637	-0.590845	0.680344	-3.88712	1.56875	-3.29628	0.000327578	0.058881
XLOC_042185	TCONS_00227969	AC022107.1	ENST00000624833	TSS107374	3.41379	0.13267	2.7766	0.181196	-0.637183	0.000299983	0.058881
XLOC_044468	TCONS_00238710	ACAT2	ENST00000367048	TSS112555	8.20761	0.141134	7.31048	0.218053	-0.897131	0.000306635	0.058881
XLOC_054044	TCONS_00283468	PCDH11X	ENST00000298274	TSS134629	4.05239	0.162282	2.30308	0.673508	-1.7493	0.000323108	0.058881
XLOC_055212	TCONS_00288282	NAP1L3	ENST00000373079	TSS136982	6.43092	0.276348	5.45795	0.463334	-0.972973	0.000327749	0.058881
XLOC_056021	TCONS_00290831	AC006157.1	ENST00000611750	TSS138339	-2.23306	0.74561	-5.24307	2.18e-15	-3.01002	0.00032229	0.058881
XLOC_005650	TCONS_00028611	TSPAN15	ENST00000373290	TSS13643	2.91217	0.108089	3.88398	0.434703	0.971813	0.000351108	0.0615671
XLOC_019540	TCONS_00102602	TANGO6	ENST00000564180	TSS48820	4.43596	0.102529	3.85338	0.184588	-0.582582	0.000360127	0.0615671
XLOC_028091	TCONS_00154849	LINC01828	ENST00000452716	TSS72706	-4.4623	1.56156	-0.570262	0.816963	3.89203	0.0003539	0.0615671
XLOC_036443	TCONS_00199356	SH3BP5	ENST00000383791	TSS93702	5.58935	0.216265	4.72993	0.421931	-0.859425	0.000351125	0.0615671
XLOC_040601	TCONS_00220282	SLC1A3	ENST00000613445	TSS103501	5.01631	0.581562	6.41665	0.616887	1.40035	0.000354681	0.0615671
XLOC_042869	TCONS_00231426	FNDC9	ENST00000312349	TSS108987	2.21898	0.509646	-0.819256	1.00417	-3.03824	0.00035817	0.0615671
XLOC_007755	TCONS_00038921	AC068205.1	ENST00000526615	TSS18688	6.47209	0.381599	5.70679	0.218349	-0.765305	0.000365899	0.0617797
XLOC_049800	TCONS_00264157	THEM6	ENST00000336138	TSS125120	1.60605	0.211421	-2.34609	2.26533	-3.95213	0.000367198	0.0617797
XLOC_008863	TCONS_00045326	IFITM3	ENST00000399808	TSS21757	4.61369	0.322193	6.36075	0.436998	1.74705	0.000383072	0.0620207
XLOC_034766	TCONS_00189074	TOB2	ENST00000327492	TSS89016	6.05002	0.16787	6.61208	0.131158	0.562054	0.00038911	0.0620207
XLOC_039687	TCONS_00216524	NAP1L5	ENST00000323061	TSS101662	5.45442	0.294168	4.44261	0.317301	-1.01181	0.000388067	0.0620207
XLOC_045026	TCONS_00241400	MDGA1	ENST00000434837	TSS113818	6.2506	0.368816	5.39101	0.24832	-0.859595	0.000382098	0.0620207
XLOC_045826	TCONS_00245233	SOD2	ENST00000538183	TSS115625	7.04491	0.0665419	6.56459	0.145177	-0.480324	0.000388537	0.0620207
XLOC_052183	TCONS_00275627	GRIN1	ENST00000371561	TSS130739	3.3966	0.512535	1.30144	0.756293	-2.09516	0.000385611	0.0620207
XLOC_021493	TCONS_00113700	RAB11FIP4	ENST00000621161	TSS54128	6.77323	0.163096	5.7425	0.582493	-1.03073	0.00040352	0.0638375
XLOC_003908	TCONS_00020661	LIX1L	ENST00000604000	TSS9836	5.88648	0.0995537	6.42362	0.208934	0.537146	0.000411169	0.064091
XLOC_009707	TCONS_00050541	CHKA	ENST00000265689	TSS24054	5.06523	0.150421	5.75872	0.146564	0.69349	0.000410581	0.064091
XLOC_003367	TCONS_00018212	AC099792.1	ENST00000423403	TSS8656	-5.24307	2.71e-15	-1.88867	0.766797	3.35441	0.000422592	0.0644662
XLOC_004599	TCONS_00024444	RAB29	ENST00000367139	TSS11517	2.2461	0.432003	3.59425	0.544181	1.34815	0.000450069	0.0644662
XLOC_016305	TCONS_00085212	DICER1	ENST00000343455	TSS40457	7.50119	0.0658824	7.08993	0.123082	-0.411265	0.00044262	0.0644662
XLOC_016954	TCONS_00087228	DLL4	ENST00000557876	TSS41637	2.95523	0.608447	1.13399	0.65958	-1.82124	0.000444471	0.0644662
XLOC_018033	TCONS_00093114	GABPB1-IT1	ENST00000615671	TSS44473	4.96272	0.0825972	4.1392	0.369816	-0.823522	0.000448834	0.0644662
XLOC_020284	TCONS_00107173	AC009133.2	ENST00000566537	TSS50931	5.6946	0.143871	6.27607	0.15904	0.581469	0.000437388	0.0644662
XLOC_023703	TCONS_00128230	FASN	ENST00000306749	TSS60801	9.57067	0.199515	9.07186	0.0869418	-0.498815	0.000432347	0.0644662
XLOC_024660	TCONS_00132394	CELF4	ENST00000586009	TSS62970	5.62467	0.188358	4.1925	0.5322	-1.43217	0.000419045	0.0644662
XLOC_033646	TCONS_00183289	LSS	ENST00000356396	TSS86241	7.70544	0.0953451	7.13827	0.149359	-0.567174	0.000448167	0.0644662
XLOC_046320	TCONS_00247415	HECW1	ENST00000395891	TSS116806	5.71759	0.306644	4.54832	0.625346	-1.16926	0.000436089	0.0644662
XLOC_046954	TCONS_00250746	KCND2	ENST00000331113	TSS118425	3.46273	0.250643	1.98884	0.80121	-1.47389	0.00042443	0.0644662
XLOC_055382	TCONS_00288903	RPL39	ENST00000477403	TSS137276	7.62231	0.183746	8.18935	0.183074	0.567048	0.000429485	0.0644662
XLOC_008335	TCONS_00042606	GVQW3	ENST00000531207	TSS20420	3.65595	0.0892254	2.82581	0.231421	-0.830139	0.00046452	0.0652727
XLOC_026643	TCONS_00146140	SLC1A6	ENST00000430939	TSS68909	2.83196	0.54301	1.07145	0.969375	-1.76051	0.000469035	0.0652727
XLOC_031416	TCONS_00173475	LINC01238	ENST00000567549	TSS81334	-1.20846	0.414271	-4.02318	1.41028	-2.81472	0.000475921	0.0652727
XLOC_032603	TCONS_00178842	RIMS4	ENST00000372851	TSS84010	6.9323	0.159098	6.29068	0.277532	-0.641612	0.000463823	0.0652727
XLOC_048983	TCONS_00260547	AC107959.2	ENST00000501897	TSS123225	-5.24307	2.71e-15	-2.26123	0.842391	2.98184	0.000471918	0.0652727
XLOC_050997	TCONS_00269976	LY6H	ENST00000430474	TSS127886	4.31824	0.492759	2.95561	0.535043	-1.36262	0.000468343	0.0652727
XLOC_055278	TCONS_00288515	TCEAL5	ENST00000372680	TSS137099	3.42661	0.680322	-0.96444	0.889972	-4.39105	0.000477252	0.0652727
XLOC_035474	TCONS_00193784	ROBO2	ENST00000487694	TSS91097	7.37411	0.132341	6.58669	0.402367	-0.787421	0.000483885	0.0657557
XLOC_018348	TCONS_00095393	SCAPER	ENST00000563290	TSS45397	5.2952	0.134136	4.68819	0.201507	-0.607009	0.000499889	0.0666619
XLOC_019098	TCONS_00099916	SPN	ENST00000395389	TSS47564	6.4005	0.143235	7.09976	0.283804	0.699259	0.000497291	0.0666619
XLOC_032130	TCONS_00176678	MHENCR	ENST00000449500	TSS82989	1.17583	0.352326	-0.0633352	0.294775	-1.23916	0.000499988	0.0666619
XLOC_005990	TCONS_00030379	INA	ENST00000369849	TSS14474	9.68089	0.151917	8.5981	0.475476	-1.08279	0.000527722	0.067108
XLOC_006082	TCONS_00030793	KCNK18	ENST00000334549	TSS14695	-4.67311	1.13993	-0.682785	2.28832	3.99032	0.000522865	0.067108
XLOC_011939	TCONS_00063229	M6PR	ENST00000539143	TSS29998	6.1222	0.0755024	6.49478	0.117945	0.37258	0.000523924	0.067108
XLOC_022132	TCONS_00117484	TTYH2	ENST00000269346	TSS55935	4.42233	0.177957	5.05857	0.207306	0.636244	0.00051906	0.067108
XLOC_028480	TCONS_00156713	SLC5A7	ENST00000409059	TSS73597	4.7238	0.289618	2.57692	1.10647	-2.14688	0.000524626	0.067108
XLOC_034496	TCONS_00187387	ZDHHC8P1	ENST00000255890	TSS88285	3.75709	0.378002	2.2946	0.786411	-1.46249	0.000527536	0.067108
XLOC_042037	TCONS_00227343	HMGCS1	ENST00000325110	TSS107085	9.85512	0.164973	8.94675	0.367609	-0.90837	0.000528658	0.067108
XLOC_046750	TCONS_00249333	PPP1R9A	ENST00000413325	TSS117800	5.18486	0.0909894	4.59413	0.170338	-0.590736	0.000513702	0.067108
XLOC_027240	TCONS_00150044	KDELR1	ENST00000330720	TSS70554	7.86113	0.161581	8.33287	0.129897	0.471749	0.000534661	0.0672682
XLOC_032252	TCONS_00177360	PAK5	ENST00000378423	TSS83307	5.28254	0.191806	4.21943	0.483102	-1.06311	0.000536267	0.0672682
XLOC_013450	TCONS_00071657	SERP2	ENST00000474333	TSS33854	3.20009	0.418038	1.83187	0.522242	-1.36822	0.000548478	0.0676
XLOC_019102	TCONS_00099946	MAZ	ENST00000545521	TSS47578	8.96174	0.0377543	9.34476	0.127828	0.38302	0.000547261	0.0676
XLOC_033413	TCONS_00182183	GRIK1	ENST00000327783	TSS85717	4.64149	0.545501	2.79785	0.848876	-1.84364	0.000548	0.0676
XLOC_000553	TCONS_00003120	AGO4	ENST00000373210	TSS1461	5.45082	0.122948	4.84748	0.299146	-0.603344	0.000590222	0.068121
XLOC_001663	TCONS_00009100	CADM3	ENST00000368124	TSS4278	7.56622	0.12623	6.80423	0.374501	-0.761991	0.000594903	0.068121
XLOC_001689	TCONS_00009187	PEA15	ENST00000360472	TSS4326	7.49315	0.206371	8.07407	0.253033	0.580919	0.000566729	0.068121
XLOC_006039	TCONS_00030580	ADRA2A	ENST00000280155	TSS14591	3.16715	0.494769	1.78234	0.571976	-1.38481	0.000591186	0.068121
XLOC_009919	TCONS_00051915	CTSC	ENST00000227266	TSS24680	4.26402	0.554432	5.408	0.462306	1.14397	0.000557159	0.068121
XLOC_011874	TCONS_00062697	CD27-AS1	ENST00000535639	TSS29774	3.01865	0.252272	1.53376	0.682749	-1.4849	0.000597693	0.068121
XLOC_015218	TCONS_00079105	ESRRB	ENST00000512784	TSS37642	2.09317	0.534111	-0.0343445	0.818098	-2.12752	0.000569273	0.068121
XLOC_016861	TCONS_00086743	SCG5	ENST00000413748	TSS41386	6.22908	0.345548	4.95631	0.583316	-1.27277	0.000576518	0.068121
XLOC_029527	TCONS_00163198	MYT1L	ENST00000399161	TSS76638	5.16704	0.268855	3.70614	0.785838	-1.46091	0.000597216	0.068121
XLOC_034889	TCONS_00189793	RABL2B	ENST00000435118	TSS89340	4.71649	0.0516684	4.19331	0.114304	-0.523179	0.00058479	0.068121
XLOC_039580	TCONS_00215625	RCHY1	ENST00000324439	TSS101339	4.5601	0.112714	3.97213	0.163399	-0.587974	0.000576781	0.068121
XLOC_044427	TCONS_00238454	OPRM1	ENST00000520282	TSS112420	2.2934	0.191684	-1.31685	2.09274	-3.61025	0.000594499	0.068121
XLOC_045496	TCONS_00243582	REV3L	ENST00000462119	TSS114837	5.71923	0.163175	5.07414	0.297526	-0.64509	0.000572029	0.068121
XLOC_006232	TCONS_00031446	IDI1	ENST00000429642	TSS15046	6.88734	0.0522129	6.2943	0.239332	-0.593044	0.000602831	0.0681619
XLOC_055133	TCONS_00288056	TTC3P1	ENST00000399586	TSS136863	4.85987	0.31555	4.08625	0.324272	-0.773619	0.000604483	0.0681619
XLOC_029576	TCONS_00163470	KIDINS220	ENST00000569008	TSS76750	9.25443	0.140698	8.56644	0.316622	-0.687986	0.000615539	0.0690413
XLOC_039799	TCONS_00217240	ELOVL6	ENST00000394607	TSS101948	6.92751	0.250031	6.12569	0.298873	-0.801825	0.000622363	0.0694393
XLOC_003354	TCONS_00018165	JUN	ENST00000371222	TSS8629	5.85111	0.150065	6.24909	0.117142	0.397981	0.000639242	0.0694938
XLOC_013973	TCONS_00073641	GPR12	ENST00000405846	TSS34886	1.64307	0.531846	-0.775246	1.24374	-2.41832	0.000637612	0.0694938
XLOC_015358	TCONS_00079860	TUNAR	ENST00000504119	TSS37981	4.91838	0.170386	4.07833	0.265434	-0.84005	0.000629626	0.0694938
XLOC_016216	TCONS_00084548	GTF2A1	ENST00000553612	TSS40188	6.23794	0.0843463	5.74607	0.136873	-0.49187	0.000639146	0.0694938
XLOC_039386	TCONS_00214880	GABRG1	ENST00000295452	TSS100971	1.42955	0.759509	-0.80736	0.682203	-2.23691	0.000628969	0.0694938
XLOC_023785	TCONS_00128551	CLUL1	ENST00000579912	TSS60966	2.81383	0.195385	1.03076	0.98068	-1.78306	0.000655943	0.0702388
XLOC_042818	TCONS_00231149	RPS14	ENST00000401695	TSS108854	9.19119	0.272187	9.78351	0.242634	0.592324	0.000656462	0.0702388
XLOC_045780	TCONS_00245077	AL590867.2	ENST00000492974	TSS115544	3.19497	0.359878	3.99367	0.295885	0.798694	0.000659348	0.0702388
XLOC_054239	TCONS_00284231	ZCCHC12	ENST00000310164	TSS135001	6.24981	0.420086	5.17502	0.514699	-1.07479	0.00065919	0.0702388
XLOC_054082	TCONS_00283577	TMEM35A	ENST00000372930	TSS134686	6.63751	0.209581	5.53942	0.466883	-1.09809	0.000663626	0.070341
XLOC_027180	TCONS_00149620	MYPOP	ENST00000322217	TSS70363	1.76021	0.467619	2.61922	0.135825	0.85901	0.0006695	0.0706106
XLOC_014132	TCONS_00074317	KCTD4	ENST00000379108	TSS35216	0.712236	0.34361	-2.37628	0.643189	-3.08851	0.000682645	0.0714581
XLOC_021231	TCONS_00112322	LRRC75A-AS1	ENST00000584177	TSS53454	8.94659	0.154541	9.38628	0.196165	0.439693	0.000684278	0.0714581
XLOC_016369	TCONS_00085591	ANKRD9	ENST00000286918	TSS40631	3.33	0.325088	4.19166	0.334673	0.861659	0.000702798	0.0730324
XLOC_039359	TCONS_00214759	APBB2	ENST00000295974	TSS100916	7.3329	0.209468	6.84617	0.181148	-0.486733	0.000708716	0.0732882
XLOC_003328	TCONS_00017985	DHCR24	ENST00000371269	TSS8555	9.59456	0.0351655	9.08688	0.248456	-0.507673	0.000719107	0.0739842
XLOC_040730	TCONS_00220795	RAB3C	ENST00000513316	TSS103779	8.01094	0.170338	6.70616	0.673574	-1.30478	0.000725917	0.0739842
XLOC_050737	TCONS_00268406	ANKRD46	ENST00000520552	TSS127170	6.24308	0.227381	5.34756	0.340183	-0.895527	0.000725652	0.0739842
XLOC_015530	TCONS_00080502	TNFAIP2	ENST00000559195	TSS38379	2.45095	0.972647	0.600679	0.558865	-1.85027	0.000734472	0.0744979
XLOC_012540	TCONS_00067163	FAM19A2	ENST00000416284	TSS31689	4.10341	0.115914	2.16604	0.925865	-1.93737	0.000745551	0.075026
XLOC_014298	TCONS_00075005	EDNRB	ENST00000377211	TSS35567	4.05824	1.3967	6.17738	0.529143	2.11914	0.000747845	0.075026
XLOC_017317	TCONS_00089526	SCAMP5	ENST00000568423	TSS42699	6.38589	0.442234	5.33849	0.511627	-1.0474	0.000756226	0.075026
XLOC_035326	TCONS_00193046	NISCH	ENST00000479054	TSS90739	7.74311	0.153261	7.35542	0.161085	-0.387689	0.000757373	0.075026
XLOC_046743	TCONS_00249308	CASD1	ENST00000447923	TSS117785	5.09704	0.0724316	4.29414	0.283053	-0.802896	0.000756916	0.075026
XLOC_001600	TCONS_00008639	HCN3	ENST00000368358	TSS4074	4.94803	0.213312	4.16652	0.304254	-0.781509	0.000777455	0.0756126
XLOC_003724	TCONS_00019859	AL365361.1	ENST00000566942	TSS9459	0.566475	0.505074	-1.24787	0.489548	-1.81434	0.000779756	0.0756126
XLOC_015116	TCONS_00078364	ARG2	ENST00000261783	TSS37325	5.89725	0.22773	5.06834	0.362318	-0.828916	0.000776145	0.0756126
XLOC_026557	TCONS_00145346	EPOR	ENST00000222139	TSS68588	1.12883	0.313451	2.24694	0.234006	1.11811	0.000782215	0.0756126
XLOC_033976	TCONS_00184518	SEZ6L	ENST00000404234	TSS86916	7.08536	0.327165	5.54004	0.983769	-1.54532	0.000770211	0.0756126
XLOC_041383	TCONS_00224310	SPINK5	ENST00000521206	TSS105554	-3.50088	1.16285	-0.910959	0.925112	2.58992	0.000784697	0.0756126
XLOC_006104	TCONS_00030865	INPP5F	ENST00000361976	TSS14735	8.22531	0.172228	7.54303	0.26086	-0.682279	0.000793755	0.0761395
XLOC_033808	TCONS_00184012	AC245452.1	ENST00000458178	TSS86620	3.13558	0.432828	1.98281	0.506068	-1.15278	0.000804326	0.0765506
XLOC_034816	TCONS_00189359	SHISAL1	ENST00000381176	TSS89133	6.50877	0.312784	5.22038	0.689385	-1.28839	0.000805263	0.0765506
XLOC_049844	TCONS_00264506	AC084125.1	ENST00000525461	TSS125262	-2.6731	2.60952	0.53566	0.571389	3.20876	0.00081118	0.0767687
XLOC_034649	TCONS_00188287	SYN3	ENST00000358763	TSS88677	4.94484	0.292674	3.57231	0.732225	-1.37253	0.000835189	0.0786897
XLOC_036507	TCONS_00199807	EOMES	ENST00000295743	TSS93897	-3.14587	1.53977	1.34996	2.05885	4.49583	0.000842755	0.0787731
XLOC_006448	TCONS_00032493	JCAD	ENST00000375377	TSS15533	2.53201	0.581912	3.95131	0.23212	1.41931	0.000857695	0.0797468
XLOC_000962	TCONS_00005549	ST6GALNAC5	ENST00000477717	TSS2560	4.78994	0.246365	3.85856	0.322655	-0.931379	0.00088369	0.0807016
XLOC_002608	TCONS_00013708	SSU72	ENST00000291386	TSS6550	6.12345	0.145582	6.60015	0.171864	0.476708	0.000890416	0.0807016
XLOC_031812	TCONS_00174926	MMP24	ENST00000246186	TSS82136	6.44931	0.323176	5.28244	0.747586	-1.16686	0.000884851	0.0807016
XLOC_031924	TCONS_00175727	WFDC2	ENST00000372676	TSS82497	0.692096	0.753854	-1.36703	0.873635	-2.05912	0.000888033	0.0807016
XLOC_035799	TCONS_00195302	EFCC1	ENST00000436022	TSS91845	2.25341	0.826149	4.03695	0.848328	1.78353	0.00088695	0.0807016
XLOC_043998	TCONS_00236767	ANKRD6	ENST00000369408	TSS111553	5.11441	0.159442	5.63356	0.199417	0.519152	0.000890805	0.0807016
XLOC_003723	TCONS_00019824	KCNA2	ENST00000640680	TSS9447	4.55143	0.62178	5.66888	0.563006	1.11745	0.000915632	0.0815567
XLOC_012895	TCONS_00068988	SVOP	ENST00000610966	TSS32549	6.23201	0.213844	4.94412	0.718702	-1.28789	0.000914452	0.0815567
XLOC_030924	TCONS_00170545	PDE11A	ENST00000286063	TSS80036	2.4715	0.180022	1.56326	0.458787	-0.908247	0.000915149	0.0815567
XLOC_018096	TCONS_00093559	ZNF280D	ENST00000558067	TSS44661	4.57175	0.240655	3.87393	0.328177	-0.697822	0.000940837	0.0824166
XLOC_028684	TCONS_00157755	AMER3	ENST00000321420	TSS74104	4.58822	0.355894	3.46671	0.661629	-1.12152	0.000936444	0.0824166
XLOC_048601	TCONS_00258945	AC005229.4	ENST00000610085	TSS122341	2.29232	0.242252	1.26971	0.382071	-1.02261	0.000937792	0.0824166
XLOC_053022	TCONS_00279257	ASTN2	ENST00000313400	TSS132500	5.21921	0.0908381	3.94337	0.772437	-1.27584	0.000934747	0.0824166
XLOC_054245	TCONS_00284250	PGRMC1	ENST00000535419	TSS135014	7.925	0.0740434	7.36504	0.157034	-0.559958	0.000955705	0.0830328
XLOC_019030	TCONS_00099478	PRKCB	ENST00000646168	TSS47335	6.27813	0.618839	4.28961	1.32592	-1.98851	0.000979714	0.0831734
XLOC_027772	TCONS_00152943	EFR3B	ENST00000401432	TSS71814	7.69433	0.351082	6.82722	0.422102	-0.867109	0.000979786	0.0831734
XLOC_030973	TCONS_00170805	TFPI	ENST00000392365	TSS80150	0.41301	0.850437	2.12167	0.65958	1.70865	0.00098344	0.0831734
XLOC_033163	TCONS_00181200	SLC37A1	ENST00000454800	TSS85181	5.26524	0.117419	4.37484	0.35699	-0.890407	0.000985215	0.0831734
XLOC_043320	TCONS_00233464	NRSN1	ENST00000378491	TSS110002	3.0988	0.126579	1.81736	0.478472	-1.28144	0.000963334	0.0831734
XLOC_043752	TCONS_00235835	TMEM151B	ENST00000451188	TSS111065	5.88223	0.245314	5.08533	0.43195	-0.796905	0.000979771	0.0831734
XLOC_044950	TCONS_00240866	TAP1	ENST00000486332	TSS113616	0.717208	0.358534	2.11571	0.578296	1.3985	0.000992636	0.0831734
XLOC_046509	TCONS_00248013	ZNF736	ENST00000493036	TSS117123	2.32244	0.17282	-2.30124	3.23167	-4.62368	0.000979988	0.0831734
XLOC_049333	TCONS_00262309	C8orf34	ENST00000518698	TSS124114	0.963571	0.454585	2.39355	0.665269	1.42998	0.000991093	0.0831734
XLOC_013903	TCONS_00073392	CRYL1	ENST00000643035	TSS34763	2.86996	0.221881	3.8942	0.503002	1.02424	0.00100022	0.0834787
XLOC_041579	TCONS_00225449	NSG2	ENST00000303177	TSS106097	8.44778	0.1897	7.01068	0.86857	-1.4371	0.00100916	0.0838945
XLOC_006321	TCONS_00031811	AL355355.1	ENST00000442900	TSS15222	-1.99003	1.19743	-4.94783	0.723188	-2.9578	0.00101889	0.0839775
XLOC_008761	TCONS_00044748	NRGN	ENST00000284292	TSS21483	2.6704	0.279555	3.73097	0.406292	1.06057	0.00102738	0.0839775
XLOC_025030	TCONS_00134611	HMG20B	ENST00000416526	TSS63964	4.97317	0.124079	5.60671	0.24232	0.633537	0.00102447	0.0839775
XLOC_031288	TCONS_00172773	SLC16A14	ENST00000295190	TSS80990	6.21321	0.446106	5.22134	0.322799	-0.991868	0.00102996	0.0839775
XLOC_055286	TCONS_00288553	RAB9B	ENST00000243298	TSS137115	4.19631	0.494372	3.29955	0.341313	-0.89676	0.00101788	0.0839775
XLOC_035245	TCONS_00192287	KLHL18	ENST00000433449	TSS90422	5.65425	0.0820016	5.2183	0.119615	-0.435951	0.00103519	0.0840807
XLOC_012582	TCONS_00067290	WIF1	ENST00000286574	TSS31761	4.00145	0.873423	1.06907	1.13534	-2.93239	0.00104215	0.0843225
XLOC_010871	TCONS_00056767	CCDC184	ENST00000316554	TSS26984	6.77634	0.262204	6.00813	0.356751	-0.768212	0.00104624	0.0843318
XLOC_005939	TCONS_00030065	SCD	ENST00000370355	TSS14330	10.6748	0.0658296	9.85918	0.28613	-0.815632	0.00109054	0.0853028
XLOC_009879	TCONS_00051675	CCDC90B	ENST00000529689	TSS24575	5.56733	0.182861	4.98393	0.221747	-0.5834	0.00109853	0.0853028
XLOC_026602	TCONS_00145803	STX10	ENST00000591843	TSS68759	3.72551	0.205967	4.49561	0.269488	0.7701	0.00107723	0.0853028
XLOC_030889	TCONS_00170312	WIPF1	ENST00000392547	TSS79941	4.27756	0.256433	5.1456	0.248834	0.868033	0.00109816	0.0853028
XLOC_031705	TCONS_00174452	ENTPD6	ENST00000354989	TSS81891	6.30978	0.16814	5.72989	0.16971	-0.579892	0.0010864	0.0853028
XLOC_034269	TCONS_00186405	TTC38	ENST00000417709	TSS87777	4.17256	0.321382	4.84757	0.239779	0.675012	0.00107039	0.0853028
XLOC_037906	TCONS_00208415	NSG1	ENST00000421177	TSS97734	7.83594	0.177088	6.82352	0.545186	-1.01242	0.00106421	0.0853028
XLOC_038911	TCONS_00212686	FNIP2	ENST00000264433	TSS99892	6.43307	0.1083	5.89853	0.162659	-0.534541	0.00109322	0.0853028
XLOC_046299	TCONS_00247310	POU6F2	ENST00000403058	TSS116745	3.43436	0.0696335	2.4956	0.190476	-0.938755	0.00108492	0.0853028
XLOC_019145	TCONS_00100350	FBXL19	ENST00000562798	TSS47753	6.57212	0.167564	6.16447	0.147497	-0.407646	0.00110542	0.0855248
XLOC_010810	TCONS_00056493	PDZRN4	ENST00000402685	TSS26859	4.75874	0.163644	3.31847	0.834624	-1.44027	0.00112168	0.0855469
XLOC_012048	TCONS_00063801	LMO3	ENST00000616247	TSS30274	5.5472	0.630215	4.26152	0.503699	-1.28568	0.00111572	0.0855469
XLOC_032231	TCONS_00177306	GPCPD1	ENST00000379019	TSS83273	6.17861	0.660057	4.9529	0.227756	-1.2257	0.00111938	0.0855469
XLOC_040850	TCONS_00221520	HMGCR	ENST00000511206	TSS104120	9.32556	0.0962125	8.59832	0.386893	-0.727237	0.00112478	0.0855469
XLOC_047602	TCONS_00253635	OSBPL3	ENST00000313367	TSS119922	3.14815	0.297142	3.92245	0.280337	0.7743	0.00112588	0.0855469
XLOC_010072	TCONS_00052542	SLN	ENST00000531293	TSS24969	-4.31664	1.85287	-0.224286	0.383249	4.09235	0.00115171	0.0869388
XLOC_017491	TCONS_00090495	MIR9-3HG	ENST00000536780	TSS43146	0.180809	0.115478	2.83126	1.21491	2.65046	0.0011565	0.0869388
XLOC_043625	TCONS_00235092	SCUBE3	ENST00000274938	TSS110726	5.98333	0.2293	5.36354	0.290328	-0.61979	0.00115261	0.0869388
XLOC_001685	TCONS_00009160	KCNJ9	ENST00000368088	TSS4312	3.38746	0.500469	2.15633	0.629583	-1.23113	0.00116742	0.0869582
XLOC_011666	TCONS_00061570	CCDC62	ENST00000253079	TSS29239	0.289905	0.277702	-1.87897	0.863673	-2.16888	0.0011767	0.0869582
XLOC_021875	TCONS_00115944	PDK2	ENST00000007708	TSS55197	4.74384	0.186579	5.31208	0.170271	0.568236	0.00117727	0.0869582
XLOC_023064	TCONS_00123503	KRT17	ENST00000311208	TSS58762	4.98381	0.482279	2.54628	0.545144	-2.43753	0.00117574	0.0869582
XLOC_027200	TCONS_00149656	PNMA8A	ENST00000438932	TSS70390	7.04824	0.258079	6.55508	0.214475	-0.493161	0.00117486	0.0869582
XLOC_038948	TCONS_00212803	KLHL2	ENST00000226725	TSS99960	4.33647	0.135598	3.74652	0.19634	-0.589946	0.00118311	0.0870862
XLOC_039365	TCONS_00214799	PHOX2B	ENST00000226382	TSS100934	4.82855	1.09559	2.23999	0.839149	-2.58857	0.00118769	0.0871208
XLOC_042635	TCONS_00229995	FSTL4	ENST00000265342	TSS108354	3.91934	0.276692	2.42333	0.805448	-1.496	0.00119944	0.0876787
XLOC_025023	TCONS_00134553	CELF5	ENST00000292672	TSS63938	6.74366	0.128052	5.68413	0.694654	-1.05953	0.00121109	0.0882264
XLOC_000923	TCONS_00005270	LRRC7	ENST00000310961	TSS2449	3.57731	0.39325	2.47045	0.599196	-1.10685	0.0013179	0.0894909
XLOC_001922	TCONS_00010357	XPR1	ENST00000367590	TSS4906	9.12887	0.320366	8.26143	0.428334	-0.867443	0.00124886	0.0894909
XLOC_002742	TCONS_00014551	NPPB	ENST00000376468	TSS6971	-0.606216	1.21117	-4.3416	1.42538	-3.73538	0.0013496	0.0894909
XLOC_003093	TCONS_00016523	MEAF6	ENST00000373075	TSS7918	6.64361	0.146728	6.22563	0.14707	-0.417978	0.00128319	0.0894909
XLOC_004121	TCONS_00021991	SSR2	ENST00000295702	TSS10419	7.76025	0.120535	8.10896	0.1425	0.348712	0.00124737	0.0894909
XLOC_004130	TCONS_00022118	C1orf61	ENST00000608007	TSS10455	-3.28991	1.355	1.64626	1.96083	4.93617	0.00136901	0.0894909
XLOC_009502	TCONS_00048814	PATL1	ENST00000300146	TSS23344	5.39302	0.103509	5.81833	0.0873807	0.425307	0.00137198	0.0894909
XLOC_011943	TCONS_00063249	A2M	ENST00000543436	TSS30011	6.66125	0.400881	8.66169	0.318969	2.00044	0.0013613	0.0894909
XLOC_014166	TCONS_00074511	RCBTB2	ENST00000344532	TSS35303	5.00872	0.288375	4.32125	0.198971	-0.687468	0.00135256	0.0894909
XLOC_014250	TCONS_00074864	PCDH9	ENST00000377865	TSS35487	6.86478	0.200722	5.9136	0.416077	-0.951179	0.00132211	0.0894909
XLOC_014357	TCONS_00075124	DCT	ENST00000377028	TSS35648	-0.55987	0.930492	2.02823	1.5206	2.5881	0.00128058	0.0894909
XLOC_014975	TCONS_00077434	GNG2	ENST00000553432	TSS36865	8.94621	0.102609	8.16887	0.339557	-0.777341	0.00127873	0.0894909
XLOC_018433	TCONS_00095923	HDGFL3	ENST00000568294	TSS45634	7.36743	0.0843138	6.89501	0.171072	-0.472421	0.00126244	0.0894909
XLOC_018666	TCONS_00096898	PDIA2	ENST00000219406	TSS46144	-1.20983	0.789494	-3.65908	1.2973	-2.44924	0.00133606	0.0894909
XLOC_019455	TCONS_00101832	SETD6	ENST00000310682	TSS48495	2.82774	0.111964	2.08698	0.296809	-0.740753	0.00126575	0.0894909
XLOC_021950	TCONS_00116520	DYNLL2	ENST00000579991	TSS55453	8.46049	0.142095	7.87047	0.272785	-0.590018	0.00136839	0.0894909
XLOC_022967	TCONS_00123012	RPL23	ENST00000394332	TSS58543	9.52587	0.158022	9.97918	0.168681	0.45331	0.00134029	0.0894909
XLOC_026391	TCONS_00143874	ZFR2	ENST00000262961	TSS68000	2.73279	0.158288	1.94387	0.299049	-0.788919	0.00132989	0.0894909
XLOC_027208	TCONS_00149703	PRKD2	ENST00000601806	TSS70407	4.45193	0.206934	4.99876	0.161579	0.546829	0.00128685	0.0894909
XLOC_029214	TCONS_00160931	VWC2L	ENST00000427124	TSS75577	1.73321	0.343643	-1.44703	1.91935	-3.18025	0.00129004	0.0894909
XLOC_030930	TCONS_00170633	SESTD1	ENST00000428443	TSS80067	7.20074	0.129755	6.74272	0.148845	-0.458013	0.00131514	0.0894909
XLOC_032247	TCONS_00177348	TMX4	ENST00000246024	TSS83300	7.27998	0.30313	6.48525	0.439645	-0.794731	0.00134317	0.0894909
XLOC_035293	TCONS_00192697	GNAI2	ENST00000422163	TSS90591	8.40625	0.0874904	8.98509	0.252536	0.57884	0.00128686	0.0894909
XLOC_037214	TCONS_00204598	PLXND1	ENST00000324093	TSS95953	4.63385	0.208345	5.87513	0.551394	1.24128	0.0012473	0.0894909
XLOC_041733	TCONS_00226286	SDHAP3	ENST00000515467	TSS106523	3.28032	0.0951732	2.60465	0.300615	-0.675672	0.00137034	0.0894909
XLOC_043623	TCONS_00235076	ANKS1A	ENST00000360359	TSS110716	6.93544	0.11544	6.50818	0.177628	-0.427262	0.00134295	0.0894909
XLOC_044884	TCONS_00240371	AL662844.4	ENST00000606367	TSS113406	2.55713	0.40403	1.35213	0.507264	-1.205	0.00136693	0.0894909
XLOC_045347	TCONS_00242833	SNHG5	ENST00000623901	TSS114509	3.8712	0.225395	4.40464	0.186515	0.533446	0.00132879	0.0894909
XLOC_046128	TCONS_00246447	TSPAN13	ENST00000262067	TSS116284	6.26534	0.16477	5.70203	0.132497	-0.563313	0.00135764	0.0894909
XLOC_049839	TCONS_00264450	HSF1	ENST00000400780	TSS125242	5.98491	0.0967777	6.35718	0.132803	0.372269	0.00126048	0.0894909
XLOC_054089	TCONS_00283641	ARMCX1	ENST00000372829	TSS134707	6.06656	0.177277	5.53346	0.179335	-0.533098	0.00124549	0.0894909
XLOC_054496	TCONS_00285075	MAGEA4	ENST00000431963	TSS135479	-4.64227	1.20161	0.0627291	2.95863	4.705	0.00125186	0.0894909
XLOC_052894	TCONS_00278691	GRIN3A	ENST00000361820	TSS132236	5.68543	0.729926	3.6466	1.32007	-2.03883	0.0013811	0.0898095
XLOC_047038	TCONS_00251138	SMKR1	ENST00000462322	TSS118629	1.63089	0.38643	-0.319865	1.02681	-1.95076	0.00140013	0.0907687
XLOC_025835	TCONS_00140252	BCAM	ENST00000270233	TSS66413	4.33122	0.294522	5.32414	0.419855	0.992916	0.00141402	0.0911122
XLOC_007215	TCONS_00036275	EBF3	ENST00000368648	TSS17324	8.09821	0.151006	7.02449	0.680117	-1.07372	0.00145098	0.0929286
XLOC_020291	TCONS_00107228	HIRIP3	ENST00000279392	TSS50954	5.04621	0.331674	5.76024	0.316739	0.714036	0.00144967	0.0929286
XLOC_003136	TCONS_00016846	AL050341.2	ENST00000567508	TSS8038	3.33664	0.222989	2.50151	0.327507	-0.835132	0.00147207	0.0932568
XLOC_009340	TCONS_00048400	C1QTNF4	ENST00000302514	TSS23077	3.68347	0.173089	2.90806	0.328965	-0.775411	0.00146526	0.0932568
XLOC_018423	TCONS_00095792	DNM1P38	ENST00000560794	TSS45582	9.5179	0.158058	9.95454	0.234616	0.436647	0.0014737	0.0932568
XLOC_054445	TCONS_00284851	SLITRK2	ENST00000335565	TSS135368	3.8721	1.03757	5.44259	0.790175	1.57048	0.00146904	0.0932568
XLOC_000054	TCONS_00000251	AL645728.1	ENST00000366221	TSS136	0.315313	0.3082	-1.31233	0.83453	-1.62764	0.001494	0.0938928
XLOC_003959	TCONS_00020886	HIST2H2BF	ENST00000545683	TSS9946	-2.13118	0.958192	-0.333369	0.487966	1.79782	0.00151033	0.0938928
XLOC_025291	TCONS_00136371	TECR	ENST00000600076	TSS64781	6.13997	0.137836	6.51562	0.152893	0.375647	0.00150329	0.0938928
XLOC_034792	TCONS_00189195	NFAM1	ENST00000329021	TSS89073	-1.03469	0.441616	0.399588	0.498766	1.43428	0.00150021	0.0938928
XLOC_035679	TCONS_00194699	GAP43	ENST00000305124	TSS91563	9.37361	0.189061	8.5557	0.443481	-0.817917	0.00151013	0.0938928
XLOC_046771	TCONS_00249403	SDHAF3	ENST00000432641	TSS117833	2.32456	0.472139	3.28489	0.324064	0.960338	0.00149952	0.0938928
XLOC_010899	TCONS_00056911	DNAJC22	ENST00000549441	TSS27052	1.9903	0.330693	0.191212	0.722356	-1.79908	0.00151918	0.0939078
XLOC_011096	TCONS_00058432	DTX3	ENST00000548804	TSS27747	6.1393	0.0310704	5.67931	0.182521	-0.459995	0.00152083	0.0939078
XLOC_027362	TCONS_00150949	ZNF350	ENST00000243644	TSS70919	2.66289	0.581871	0.343891	1.56043	-2.319	0.00152592	0.0939078
XLOC_045778	TCONS_00245066	RGS17	ENST00000367225	TSS115541	4.10296	0.278881	3.06549	0.485881	-1.03747	0.00152829	0.0939078
XLOC_014942	TCONS_00077308	KLHDC1	ENST00000556392	TSS36792	0.338151	0.314137	-1.22194	0.723897	-1.56009	0.00153573	0.0940922
XLOC_022792	TCONS_00122188	ABHD15	ENST00000307201	TSS58154	1.41036	0.569585	2.71083	0.59296	1.30047	0.0015633	0.0943222
XLOC_024180	TCONS_00130339	ST8SIA3	ENST00000324000	TSS61888	5.70827	0.288632	4.37242	0.714339	-1.33585	0.00155873	0.0943222
XLOC_027310	TCONS_00150643	SYT3	ENST00000595557	TSS70787	-4.44932	1.58752	-0.541978	1.99886	3.90734	0.00156618	0.0943222
XLOC_035626	TCONS_00194343	DZIP3	ENST00000361582	TSS91388	5.76597	0.137224	5.15941	0.173038	-0.606557	0.00155012	0.0943222
XLOC_050139	TCONS_00265702	AF106564.1	ENST00000607058	TSS125877	3.7114	0.1285	2.84964	0.294015	-0.861765	0.00154784	0.0943222
XLOC_054075	TCONS_00283537	TNMD	ENST00000373031	TSS134669	2.39954	0.784189	-0.438579	1.00133	-2.83812	0.00156482	0.0943222
XLOC_049361	TCONS_00262415	KCNB2	ENST00000523207	TSS124171	3.51185	0.242006	2.39464	0.667889	-1.1172	0.00157242	0.0944297
XLOC_001633	TCONS_00008948	NTRK1	ENST00000489021	TSS4210	3.13106	0.269803	1.64941	0.786512	-1.48165	0.00158822	0.0945752
XLOC_016097	TCONS_00083918	MAP3K9	ENST00000611979	TSS39899	5.63747	0.240928	4.97947	0.370381	-0.658	0.00158192	0.0945752
XLOC_052009	TCONS_00274225	GARNL3	ENST00000439286	TSS130072	4.72166	0.155298	3.79235	0.618025	-0.929309	0.00158535	0.0945752
XLOC_027669	TCONS_00152588	HPCAL1	ENST00000423674	TSS71616	5.95631	0.319389	5.23092	0.320578	-0.72539	0.00159797	0.0948893
XLOC_036561	TCONS_00200061	EPM2AIP1	ENST00000322716	TSS94033	6.2561	0.262449	5.64581	0.253635	-0.610287	0.00161806	0.0957356
XLOC_037337	TCONS_00205273	SLC9A9	ENST00000316549	TSS96274	1.69099	0.593935	3.0034	0.47768	1.31241	0.00162126	0.0957356
XLOC_003451	TCONS_00018559	PTGER3	ENST00000370931	TSS8836	4.02144	0.481766	2.4541	0.933268	-1.56735	0.00167104	0.0962456
XLOC_005508	TCONS_00028119	GDF10	ENST00000580279	TSS13385	3.66492	0.670869	5.07481	0.829588	1.40989	0.00164797	0.0962456
XLOC_006742	TCONS_00033802	DDIT4-AS1	ENST00000491934	TSS16195	1.87334	0.950129	3.08632	0.329411	1.21298	0.00165606	0.0962456
XLOC_023133	TCONS_00124083	MPP3	ENST00000398393	TSS58986	4.75958	0.0254196	3.76437	0.407872	-0.995209	0.00164917	0.0962456
XLOC_024894	TCONS_00133680	MBP	ENST00000382582	TSS63546	3.78475	0.49603	2.16647	0.87271	-1.61828	0.00167604	0.0962456
XLOC_026401	TCONS_00143955	STAP2	ENST00000601956	TSS68033	1.0254	0.327928	2.24795	0.54813	1.22255	0.00167984	0.0962456
XLOC_031111	TCONS_00171691	KLF7	ENST00000412414	TSS80512	7.23749	0.275902	6.64443	0.290671	-0.593055	0.00166288	0.0962456
XLOC_032236	TCONS_00177322	LRRN4	ENST00000378858	TSS83284	-1.66928	1.06116	-4.94783	0.723188	-3.27855	0.00166869	0.0962456
XLOC_041290	TCONS_00223784	PSD2	ENST00000274710	TSS105270	5.56771	0.254621	4.05475	1.07112	-1.51296	0.00164391	0.0962456
XLOC_041377	TCONS_00224283	STK32A	ENST00000306304	TSS105540	3.89955	0.119015	2.80487	0.60247	-1.09468	0.00166297	0.0962456
XLOC_029319	TCONS_00161630	ACSL3	ENST00000357430	TSS75914	7.30579	0.203113	6.68953	0.269124	-0.616258	0.00169187	0.096674
XLOC_008168	TCONS_00041496	SYT12	ENST00000393946	TSS19888	2.02554	0.248649	0.814721	0.475472	-1.21082	0.00172425	0.0969048
XLOC_010170	TCONS_00053009	PCSK7	ENST00000320934	TSS25197	5.34245	0.0617216	4.8615	0.250572	-0.480957	0.00171594	0.0969048
XLOC_024146	TCONS_00130129	MAPK4	ENST00000400384	TSS61788	5.23227	0.103569	4.78548	0.205046	-0.446794	0.00172791	0.0969048
XLOC_045444	TCONS_00243311	PREP	ENST00000369110	TSS114704	6.43297	0.0792719	6.03047	0.207762	-0.4025	0.00170455	0.0969048
XLOC_050767	TCONS_00268629	KLF10	ENST00000285407	TSS127270	4.88257	0.230706	5.70153	0.33848	0.81896	0.00171922	0.0969048
XLOC_052139	TCONS_00275274	OLFM1	ENST00000371799	TSS130574	7.5373	0.156012	6.78691	0.303233	-0.750392	0.0017141	0.0969048
XLOC_053730	TCONS_00282403	HDAC6	ENST00000423941	TSS134064	6.81516	0.0748123	6.38958	0.224214	-0.425582	0.00171029	0.0969048
XLOC_016010	TCONS_00083464	KCNH5	ENST00000322893	TSS39707	3.17424	0.231593	1.02576	0.883412	-2.14848	0.00175666	0.0982573
XLOC_024279	TCONS_00130738	DOK6	ENST00000382713	TSS62119	5.91218	0.173542	4.8487	0.515697	-1.06348	0.00176392	0.0984036
XLOC_007037	TCONS_00035274	KCNIP2	ENST00000348850	TSS16844	3.46482	0.300451	1.86585	0.473381	-1.59897	0.00180293	0.0987035
XLOC_018160	TCONS_00093942	AC103740.1	ENST00000558888	TSS44818	2.38416	0.748163	0.442881	0.802051	-1.94128	0.00180405	0.0987035
XLOC_028817	TCONS_00158507	GPD2	ENST00000415049	TSS74436	4.98994	0.275814	4.16895	0.369202	-0.820988	0.00178963	0.0987035
XLOC_034241	TCONS_00186148	PNPLA3	ENST00000216180	TSS87647	6.7488	0.0375167	6.42782	0.0935245	-0.320976	0.0017887	0.0987035
XLOC_036057	TCONS_00196779	SERPINI1	ENST00000472941	TSS92566	3.71911	0.146763	2.37491	0.512108	-1.3442	0.00177678	0.0987035
XLOC_036428	TCONS_00199278	CHCHD4	ENST00000295767	TSS93663	4.05564	0.0914215	3.56172	0.196808	-0.493922	0.00180654	0.0987035
XLOC_043578	TCONS_00234813	PSMB8-AS1	ENST00000453426	TSS110589	-5.13322	0.219701	-1.96153	1.63153	3.1717	0.00178992	0.0987035
XLOC_029011	TCONS_00159698	ZC3H15	ENST00000337859	TSS74998	6.21356	0.0731157	5.84853	0.0627077	-0.365027	0.00182972	0.0994572
XLOC_021118	TCONS_00111716	MPDU1	ENST00000582151	TSS53168	5.76436	0.185224	6.21737	0.164928	0.453009	0.0018356	0.0995213
XLOC_013759	TCONS_00072767	CLYBL	ENST00000376355	TSS34419	3.23907	0.196234	4.39889	0.500662	1.15982	0.00185765	0.100204
XLOC_038950	TCONS_00212824	MSMO1	ENST00000261507	TSS99970	7.41256	0.113238	6.7187	0.391874	-0.693867	0.00185668	0.100204
XLOC_004648	TCONS_00024695	SLC30A1	ENST00000367001	TSS11635	4.09369	0.198197	2.9154	0.450508	-1.17829	0.00187053	0.100643
XLOC_041998	TCONS_00227135	LIFR	ENST00000263409	TSS106987	5.85795	0.347903	6.64518	0.446042	0.787235	0.00187972	0.100881
XLOC_019380	TCONS_00101116	FTO	ENST00000636491	TSS48190	7.44147	0.125297	7.05889	0.0857406	-0.382577	0.00190194	0.10156
XLOC_047389	TCONS_00252487	INSIG1	ENST00000344756	TSS119352	6.68473	0.325607	5.90843	0.42171	-0.776297	0.00189718	0.10156
XLOC_042017	TCONS_00227283	PLCXD3	ENST00000377801	TSS107050	2.96155	0.497372	1.79318	0.382564	-1.16837	0.00191371	0.101931
XLOC_020752	TCONS_00109529	LINC01572	ENST00000624829	TSS52114	2.37977	0.532681	1.07753	0.586191	-1.30223	0.00193359	0.102345
XLOC_024867	TCONS_00133619	CYB5A	ENST00000340533	TSS63504	3.91392	0.149555	4.52019	0.284304	0.606269	0.00193088	0.102345
XLOC_035222	TCONS_00192151	LIMD1	ENST00000465039	TSS90348	4.2202	0.1158	4.7088	0.175478	0.488595	0.00194805	0.102345
XLOC_042624	TCONS_00229886	KIF3A	ENST00000378746	TSS108311	6.33781	0.0995577	5.67189	0.183807	-0.66592	0.00194623	0.102345
XLOC_050988	TCONS_00269938	LYNX1-SLURP2	ENST00000523332	TSS127866	0.489037	0.890657	-4.85002	0.962784	-5.33906	0.00195043	0.102345
XLOC_053522	TCONS_00281630	SMS	ENST00000404933	TSS133657	7.04004	0.0798185	6.54695	0.116378	-0.493084	0.0019365	0.102345
XLOC_009157	TCONS_00047389	PTPN5	ENST00000477854	TSS22636	5.05256	0.266198	3.07482	1.43029	-1.97774	0.001959	0.10254
XLOC_007044	TCONS_00035326	PSD	ENST00000611678	TSS16866	5.42478	0.236405	4.55581	0.546946	-0.868967	0.00196853	0.102785
XLOC_000617	TCONS_00003422	ZFP69B	ENST00000469416	TSS1628	4.58408	0.148334	4.07722	0.283463	-0.506853	0.00200912	0.102874
XLOC_009809	TCONS_00051281	GDPD5	ENST00000526177	TSS24386	4.87278	0.266179	4.30858	0.297994	-0.564193	0.00200441	0.102874
XLOC_015071	TCONS_00078048	SYT16	ENST00000554138	TSS37159	4.82363	0.515983	3.32847	0.915356	-1.49515	0.00201391	0.102874
XLOC_017401	TCONS_00090040	ARNT2	ENST00000529181	TSS42916	7.64252	0.0574997	7.24751	0.123257	-0.39501	0.00201188	0.102874
XLOC_019451	TCONS_00101710	GINS3	ENST00000567400	TSS48466	3.98945	0.286313	4.5967	0.280415	0.607253	0.00198133	0.102874
XLOC_027202	TCONS_00149662	PNMA8B	ENST00000594749	TSS70396	4.90474	0.460593	3.8722	0.636476	-1.03254	0.00200114	0.102874
XLOC_030140	TCONS_00166792	LRRTM4	ENST00000409911	TSS78245	3.9746	0.134378	2.86811	0.517503	-1.10649	0.0020139	0.102874
XLOC_032541	TCONS_00178615	BLCAP	ENST00000411780	TSS83897	7.76547	0.334507	6.9019	0.531776	-0.863574	0.00200762	0.102874
XLOC_048132	TCONS_00256126	CYP51A1	ENST00000003100	TSS121134	7.76592	0.180355	7.15578	0.289937	-0.610141	0.0020034	0.102874
XLOC_001564	TCONS_00008344	RPS27	ENST00000368567	TSS3956	8.69274	0.211427	9.19449	0.181676	0.501751	0.00203044	0.103338
XLOC_030171	TCONS_00166880	TRABD2A	ENST00000335459	TSS78294	-0.874822	0.850274	1.34643	1.13146	2.22125	0.00203274	0.103338
XLOC_024991	TCONS_00134300	ONECUT3	ENST00000382349	TSS63821	7.69416	0.409504	5.51967	1.49582	-2.17449	0.00204631	0.103564
XLOC_048334	TCONS_00257645	GPR85	ENST00000610164	TSS121746	4.60607	0.160613	3.41275	0.455918	-1.19332	0.00205076	0.103564
XLOC_025206	TCONS_00135878	PRKCSH	ENST00000591462	TSS64559	8.12153	0.122589	8.48919	0.147117	0.367656	0.00206376	0.103919
XLOC_014182	TCONS_00074581	SPRYD7	ENST00000361840	TSS35333	3.83005	0.123701	3.24879	0.318714	-0.581263	0.00208567	0.104525
XLOC_050181	TCONS_00265998	DUSP4	ENST00000240100	TSS125986	7.64861	0.218453	6.72244	0.577471	-0.926175	0.00208189	0.104525
XLOC_040113	TCONS_00218566	NPY1R	ENST00000296533	TSS102583	2.34166	0.585171	0.716093	0.666605	-1.62557	0.00209557	0.104773
XLOC_010689	TCONS_00055884	CMAS	ENST00000229329	TSS26560	5.61495	0.0524482	5.09714	0.1657	-0.517815	0.00210264	0.10488
XLOC_038836	TCONS_00212288	MAB21L2	ENST00000317605	TSS99722	7.52559	0.460634	6.20542	0.831111	-1.32017	0.00211838	0.104924
XLOC_054980	TCONS_00287405	WNK3	ENST00000375169	TSS136590	5.50326	0.175659	5.00753	0.253612	-0.495728	0.00211116	0.104924
XLOC_053880	TCONS_00282923	AR	ENST00000612452	TSS134339	2.89875	0.442544	4.12236	0.130023	1.22361	0.00212423	0.104969
XLOC_026251	TCONS_00142901	ZNF135	ENST00000359978	TSS67565	2.77674	0.433224	1.67957	0.569113	-1.09717	0.00213495	0.105253
XLOC_054330	TCONS_00284517	ARHGAP36	ENST00000276211	TSS135170	3.69357	0.651307	1.61042	0.883791	-2.08315	0.00214824	0.105662
XLOC_008609	TCONS_00043771	NCAM1	ENST00000621518	TSS21030	9.77483	0.0914349	9.19426	0.333266	-0.580572	0.00216956	0.105973
XLOC_024307	TCONS_00130841	ZNF407	ENST00000582337	TSS62180	4.68456	0.0845975	4.2738	0.185136	-0.410754	0.00216593	0.105973
XLOC_044350	TCONS_00238142	AL023806.1	ENST00000603994	TSS112252	0.429886	0.520233	-3.31422	2.28531	-3.7441	0.00216197	0.105973
XLOC_029799	TCONS_00164548	AC009414.2	ENST00000565283	TSS77271	2.69856	0.21732	1.39695	0.679687	-1.30161	0.00218964	0.106464
XLOC_053482	TCONS_00281417	GLRA2	ENST00000443437	TSS133549	4.97308	0.0541909	3.4678	0.7855	-1.50528	0.0021851	0.106464
XLOC_009200	TCONS_00047478	SLC5A12	ENST00000396005	TSS22699	0.108718	0.552774	1.22825	0.365276	1.11953	0.0022092	0.106575
XLOC_017437	TCONS_00090197	SH3GL3	ENST00000492099	TSS43001	3.58569	0.311446	2.30527	0.701806	-1.28042	0.0022029	0.106575
XLOC_026179	TCONS_00142407	RPL28	ENST00000344063	TSS67364	9.22894	0.165358	9.62649	0.160283	0.397551	0.00221203	0.106575
XLOC_050395	TCONS_00266906	PENK	ENST00000517415	TSS126427	4.39626	0.87816	2.10755	1.09693	-2.28871	0.00219907	0.106575
XLOC_021843	TCONS_00115761	CALCOCO2	ENST00000258947	TSS55093	4.61397	0.199314	5.25543	0.361719	0.641461	0.00222893	0.106903
XLOC_046227	TCONS_00246954	PLEKHA8	ENST00000483799	TSS116566	6.24606	0.110171	5.87689	0.13225	-0.369164	0.00222636	0.106903
XLOC_050180	TCONS_00265986	KIF13B	ENST00000524189	TSS125983	3.44632	0.394322	4.22489	0.16614	0.778572	0.00223647	0.107023
XLOC_021453	TCONS_00113420	TP53I13	ENST00000578073	TSS54000	3.5238	0.0562269	4.23105	0.355973	0.707249	0.00225945	0.107639
XLOC_028047	TCONS_00154619	COMMD1	ENST00000472729	TSS72585	4.71386	0.120454	4.3043	0.157414	-0.409566	0.00226459	0.107639
XLOC_053227	TCONS_00280610	NOTCH1	ENST00000277541	TSS133078	6.43066	0.479023	7.41713	0.434435	0.986474	0.00226309	0.107639
XLOC_023831	TCONS_00128744	LINC00667	ENST00000581471	TSS61082	5.39385	0.0722637	4.99835	0.115537	-0.395495	0.00229348	0.108386
XLOC_030096	TCONS_00166452	SFXN5	ENST00000474528	TSS78091	5.03338	0.139509	5.68206	0.155223	0.648678	0.00229714	0.108386
XLOC_035639	TCONS_00194379	NECTIN3	ENST00000491525	TSS91410	5.53222	0.160345	6.27946	0.51092	0.74724	0.00229128	0.108386
XLOC_042664	TCONS_00230145	CXCL14	ENST00000512158	TSS108429	7.32577	0.279056	4.64291	1.21896	-2.68286	0.00230076	0.108386
XLOC_010134	TCONS_00052826	DRD2	ENST00000346454	TSS25113	4.93752	0.220679	3.91602	0.408518	-1.0215	0.00230608	0.108396
XLOC_010166	TCONS_00052980	SIK3	ENST00000488337	TSS25181	6.15283	0.126236	5.8146	0.137697	-0.338225	0.00233683	0.109598
XLOC_022894	TCONS_00122634	SLFN13	ENST00000285013	TSS58370	1.21934	0.568798	-0.19709	0.668589	-1.41643	0.00235463	0.110025
XLOC_046351	TCONS_00247637	ADCY1	ENST00000432715	TSS116896	6.60005	0.359792	5.75912	0.582289	-0.840934	0.00235631	0.110025
XLOC_044779	TCONS_00239943	HIST1H2AK	ENST00000618958	TSS113191	-1.40967	1.39776	-4.47065	1.33479	-3.06097	0.00236417	0.11015
XLOC_008784	TCONS_00044926	DDX25	ENST00000637851	TSS21557	3.65505	0.316928	2.15808	0.991481	-1.49697	0.00237311	0.110178
XLOC_027878	TCONS_00153654	CRIM1	ENST00000280527	TSS72125	6.72889	0.114856	6.08704	0.386985	-0.641852	0.00238038	0.110178
XLOC_050105	TCONS_00265569	PHYHIP	ENST00000321613	TSS125805	2.53521	0.466516	1.39379	0.593057	-1.14142	0.00237531	0.110178
XLOC_010426	TCONS_00054193	IQSEC3	ENST00000538872	TSS25758	4.17053	0.489687	2.57299	1.17565	-1.59754	0.0024552	0.110289
XLOC_011082	TCONS_00058261	NAB2	ENST00000300131	TSS27668	5.50066	0.137893	5.9329	0.139476	0.432238	0.00241037	0.110289
XLOC_015575	TCONS_00080844	PACS2	ENST00000430725	TSS38528	7.19614	0.117468	6.90882	0.106093	-0.287325	0.00243983	0.110289
XLOC_023072	TCONS_00123591	ACLY	ENST00000352035	TSS58797	9.30146	0.0289619	8.88063	0.129524	-0.420835	0.00246078	0.110289
XLOC_026293	TCONS_00143206	C2CD4C	ENST00000332235	TSS67685	4.04544	0.205618	3.44003	0.280135	-0.605415	0.00241112	0.110289
XLOC_032370	TCONS_00177764	NAPB	ENST00000617876	TSS83521	7.11425	0.24779	6.18865	0.43583	-0.925602	0.00241838	0.110289
XLOC_034366	TCONS_00186731	ADA2	ENST00000610390	TSS87962	6.48448	0.283615	5.4063	0.369269	-1.07818	0.0024399	0.110289
XLOC_034942	TCONS_00189999	GRM7	ENST00000443259	TSS89450	3.44337	0.271778	1.48468	1.32839	-1.95868	0.0024483	0.110289
XLOC_041522	TCONS_00225165	FBLL1	ENST00000338333	TSS105963	4.96914	0.204355	4.15253	0.433669	-0.81661	0.00245353	0.110289
XLOC_041622	TCONS_00225688	NSD1	ENST00000512992	TSS106211	7.65177	0.173888	7.30329	0.122443	-0.348486	0.00244717	0.110289
XLOC_043372	TCONS_00233611	BTN3A2	ENST00000532865	TSS110078	1.50631	0.305673	2.70233	0.706806	1.19602	0.0024608	0.110289
XLOC_049383	TCONS_00262469	GDAP1	ENST00000521096	TSS124206	6.35895	0.29535	5.7587	0.199215	-0.600248	0.0024442	0.110289
XLOC_050007	TCONS_00264940	AF131216.4	ENST00000638924	TSS125528	0.94571	0.378338	-0.859989	0.892069	-1.8057	0.00239133	0.110289
XLOC_051797	TCONS_00273178	SUGT1P4-STRA6LP	ENST00000527128	TSS129542	2.91256	0.495162	1.94006	0.308911	-0.972504	0.00242458	0.110289
XLOC_054509	TCONS_00285165	PNMA3	ENST00000619635	TSS135514	3.41195	0.216149	2.32234	0.663239	-1.08961	0.00241218	0.110289
XLOC_010738	TCONS_00056147	CCDC91	ENST00000540794	TSS26686	3.66657	0.155754	3.05232	0.230197	-0.614256	0.00247393	0.110643
XLOC_008892	TCONS_00045663	DUSP8	ENST00000397374	TSS21878	6.17249	0.221716	5.33194	0.418688	-0.840555	0.00248733	0.111008
XLOC_045902	TCONS_00245598	TCTE3	ENST00000366774	TSS115806	0.748248	0.402286	-0.450516	0.378486	-1.19876	0.00250566	0.111591
XLOC_019425	TCONS_00101431	CPNE2	ENST00000290776	TSS48359	5.37399	0.257194	5.90259	0.211213	0.528599	0.0025173	0.111875
XLOC_007358	TCONS_00036864	KRTAP5-AS1	ENST00000524947	TSS17655	3.8414	0.392761	2.6745	0.503683	-1.1669	0.00252287	0.111888
XLOC_030948	TCONS_00170724	PDE1A	ENST00000435564	TSS80107	1.33386	0.657521	3.64473	1.06127	2.31087	0.00254039	0.11243
XLOC_015117	TCONS_00078368	RDH12	ENST00000551171	TSS37328	-4.66144	1.16326	-2.10786	1.21003	2.55358	0.00255122	0.112673
XLOC_046898	TCONS_00250296	PRKAR2B	ENST00000265717	TSS118225	6.61575	0.455926	5.62115	0.606693	-0.994592	0.00256913	0.112994
XLOC_050706	TCONS_00268254	RPL30	ENST00000518164	TSS127088	9.04149	0.183516	9.42704	0.156295	0.385543	0.00256866	0.112994
XLOC_043595	TCONS_00234909	B3GALT4	ENST00000451237	TSS110634	2.13945	0.161342	1.34005	0.23512	-0.799401	0.00258528	0.11332
XLOC_055105	TCONS_00287940	NAP1L2	ENST00000373517	TSS136810	4.93225	0.342208	3.4828	0.990834	-1.44945	0.00258723	0.11332
XLOC_022781	TCONS_00122121	SEZ6	ENST00000360295	TSS58118	5.57481	0.155042	4.48532	0.532636	-1.0895	0.00262372	0.114681
XLOC_025678	TCONS_00138998	AC016582.3	ENST00000589653	TSS65854	2.16662	0.52103	-1.11774	2.60989	-3.28436	0.00264074	0.114951
XLOC_027284	TCONS_00150376	IRF3	ENST00000599680	TSS70690	4.55103	0.22502	5.03278	0.19949	0.481749	0.00263649	0.114951
XLOC_006007	TCONS_00030451	SORCS3	ENST00000369701	TSS14518	2.58377	0.0992384	1.16542	0.953355	-1.41835	0.00264709	0.114991
XLOC_041064	TCONS_00222529	CAMK4	ENST00000508074	TSS104642	5.42296	0.307684	4.88804	0.150762	-0.534924	0.00266396	0.115488
XLOC_019108	TCONS_00100058	TAOK2	ENST00000308893	TSS47619	6.22924	0.151425	6.64795	0.167524	0.418711	0.00268111	0.115757
XLOC_027030	TCONS_00148430	RPS16	ENST00000599539	TSS69853	8.8988	0.21375	9.38886	0.237337	0.49006	0.00267879	0.115757
XLOC_008961	TCONS_00046013	OR51E2	ENST00000641638	TSS22045	-2.26669	0.833397	1.61051	0.823187	3.8772	0.00269431	0.116091
XLOC_055463	TCONS_00289130	IGSF1	ENST00000370910	TSS137414	3.52341	0.368771	2.47893	0.649831	-1.04448	0.00270841	0.116461
XLOC_034215	TCONS_00186036	2018-09-03	ENST00000644076	TSS87594	9.50333	0.150029	8.82946	0.323391	-0.673862	0.00271494	0.116506
XLOC_014046	TCONS_00073942	DCLK1	ENST00000615680	TSS35026	8.41067	0.370697	7.71621	0.373671	-0.694456	0.00273648	0.117087
XLOC_025676	TCONS_00138972	ZNF571-AS1	ENST00000591430	TSS65844	2.91583	0.318743	1.60467	0.801169	-1.31116	0.00273953	0.117087
XLOC_045387	TCONS_00243024	BACH2	ENST00000257749	TSS114586	6.92774	0.112518	6.50039	0.264006	-0.427355	0.00276837	0.117845
XLOC_055320	TCONS_00288694	KCNE5	ENST00000372101	TSS137176	6.92981	0.1906	6.12428	0.452224	-0.805527	0.00276787	0.117845
XLOC_015873	TCONS_00082782	LINC00648	ENST00000555985	TSS39363	0.0577672	0.284771	0.985674	0.244878	0.927907	0.00280039	0.118969
XLOC_041537	TCONS_00225255	KCNIP1	ENST00000518527	TSS106003	4.07235	0.43479	2.46354	0.982844	-1.60881	0.00282657	0.119841
XLOC_023490	TCONS_00126397	SLC16A6	ENST00000327268	TSS60040	3.25883	0.364585	1.48545	1.11173	-1.77338	0.00283271	0.119862
XLOC_046407	TCONS_00247817	LANCL2	ENST00000254770	TSS116985	6.40687	0.265643	5.83885	0.275534	-0.568015	0.00284088	0.119968
XLOC_007115	TCONS_00035732	ABLIM1	ENST00000392952	TSS17049	8.04175	0.421766	7.19382	0.50511	-0.847938	0.0028554	0.120341
XLOC_040868	TCONS_00221615	F2RL1	ENST00000514165	TSS104170	0.450718	0.350815	1.76925	0.446543	1.31853	0.00286198	0.120379
XLOC_048226	TCONS_00256930	ACTL6B	ENST00000160382	TSS121446	5.27382	0.154168	4.30518	0.592673	-0.96864	0.00287677	0.120762
XLOC_001119	TCONS_00006224	PLPPR4	ENST00000370185	TSS2896	4.27196	0.550448	2.64935	1.01462	-1.62262	0.00292215	0.121227
XLOC_006969	TCONS_00034835	TLL2	ENST00000357947	TSS16659	0.718009	0.588642	1.93333	0.372138	1.21532	0.0029161	0.121227
XLOC_008561	TCONS_00043469	AASDHPPT	ENST00000533423	TSS20870	6.65918	0.118222	6.11082	0.266871	-0.548361	0.0029114	0.121227
XLOC_017250	TCONS_00089008	CORO2B	ENST00000566799	TSS42461	6.02087	0.22979	6.48356	0.200189	0.462698	0.00289752	0.121227
XLOC_033069	TCONS_00180576	OLIG2	ENST00000382357	TSS84905	3.50337	2.11534	0.52675	1.28413	-2.97662	0.00289999	0.121227
XLOC_046378	TCONS_00247723	VWC2	ENST00000340652	TSS116938	2.91244	0.328601	1.4963	0.623504	-1.41614	0.00291728	0.121227
XLOC_004525	TCONS_00023930	KIF21B	ENST00000332129	TSS11323	8.57197	0.186759	7.83206	0.442315	-0.739912	0.00297936	0.122642
XLOC_012672	TCONS_00067647	PHLDA1	ENST00000602540	TSS31943	5.08195	0.236752	5.94312	0.475067	0.861162	0.00301274	0.122642
XLOC_014398	TCONS_00075310	GPR183	ENST00000376414	TSS35736	-5.24307	2.71e-15	-2.31801	1.62479	2.92506	0.00299749	0.122642
XLOC_016241	TCONS_00084613	GALC	ENST00000555000	TSS40228	5.86777	0.04683	5.30631	0.290072	-0.561461	0.00301578	0.122642
XLOC_016326	TCONS_00085324	LINC01550	ENST00000499006	TSS40513	-1.49976	0.523681	-4.55478	1.08233	-3.05502	0.00299423	0.122642
XLOC_016396	TCONS_00085735	TMEM179	ENST00000415614	TSS40695	3.71292	0.320247	2.75772	0.537613	-0.955198	0.00298484	0.122642
XLOC_018356	TCONS_00095458	LINGO1	ENST00000355300	TSS45426	7.32773	0.116052	6.80864	0.24412	-0.519082	0.00301157	0.122642
XLOC_024261	TCONS_00130695	CDH7	ENST00000323011	TSS62092	4.82515	0.249747	3.75913	0.387935	-1.06602	0.00299682	0.122642
XLOC_029099	TCONS_00160296	CFLAR	ENST00000309955	TSS75292	3.63063	0.245634	4.3601	0.381154	0.729476	0.00297827	0.122642
XLOC_034683	TCONS_00188499	CACNG2	ENST00000300105	TSS88770	1.99748	0.336742	0.216426	1.30112	-1.78105	0.00301992	0.122642
XLOC_051900	TCONS_00273642	HSDL2	ENST00000398805	TSS129775	4.92684	0.317356	5.65137	0.435797	0.724528	0.00299599	0.122642
XLOC_048771	TCONS_00259622	KBTBD11	ENST00000320248	TSS122712	5.68944	0.204778	5.29537	0.0885026	-0.394074	0.00304208	0.123306
XLOC_014096	TCONS_00074201	KBTBD6	ENST00000379485	TSS35153	5.85167	0.182174	5.4476	0.147942	-0.404065	0.0030481	0.123314
XLOC_000097	TCONS_00000583	AJAP1	ENST00000378190	TSS290	4.43279	0.211873	3.06443	0.973668	-1.36836	0.00312191	0.124023
XLOC_007178	TCONS_00036050	CPXM2	ENST00000368854	TSS17223	2.82941	0.193115	-1.88309	2.95776	-4.7125	0.00308416	0.124023
XLOC_019702	TCONS_00103385	HSBP1	ENST00000433866	TSS49223	8.06767	0.0858936	7.60634	0.181635	-0.461337	0.00310925	0.124023
XLOC_023793	TCONS_00128586	ADCYAP1	ENST00000450565	TSS60986	5.04816	0.190052	4.01393	0.431351	-1.03423	0.00312197	0.124023
XLOC_043766	TCONS_00235884	SLC25A27	ENST00000411689	TSS111090	3.29607	0.383426	2.28959	0.579576	-1.00647	0.0030998	0.124023
XLOC_045129	TCONS_00241965	PTCHD4	ENST00000339488	TSS114085	1.45205	0.153183	2.82252	0.652145	1.37047	0.00310373	0.124023
XLOC_045196	TCONS_00242178	HMGCLL1	ENST00000274901	TSS114195	3.63412	0.315848	2.63487	0.359627	-0.999258	0.00311834	0.124023
XLOC_046314	TCONS_00247403	INHBA-AS1	ENST00000415848	TSS116798	1.21804	0.230664	-1.81056	1.76764	-3.0286	0.00312412	0.124023
XLOC_010707	TCONS_00055934	AC026310.3	ENST00000625186	TSS26595	-0.401499	0.530848	-2.88172	1.35114	-2.48022	0.00318069	0.126032
XLOC_003162	TCONS_00016964	ZMYND12	ENST00000372565	TSS8099	0.192219	0.607341	-2.66869	2.03341	-2.86091	0.00321409	0.126709
XLOC_044084	TCONS_00236990	SOBP	ENST00000317357	TSS111695	6.7971	0.205824	6.15486	0.414758	-0.642245	0.00321568	0.126709
XLOC_054027	TCONS_00283425	DACH2	ENST00000373131	TSS134604	4.77275	0.0716913	4.07653	0.274345	-0.696221	0.00322825	0.126968
XLOC_019535	TCONS_00102567	CDH3	ENST00000565453	TSS48798	4.82398	0.681546	3.09344	0.981574	-1.73054	0.00324088	0.127186
XLOC_036263	TCONS_00198208	OPA1	ENST00000361715	TSS93225	7.09052	0.137244	6.78073	0.0874378	-0.309792	0.00325699	0.127389
XLOC_033608	TCONS_00183117	MTND5P1	ENST00000445440	TSS86161	-0.789294	1.20041	-3.42536	1.5456	-2.63606	0.00328872	0.128393
XLOC_007318	TCONS_00036540	IFITM2	ENST00000533141	TSS17491	6.52651	0.0911794	7.75847	0.500416	1.23196	0.00331074	0.128659
XLOC_024675	TCONS_00132454	RIT2	ENST00000589109	TSS63001	0.755067	0.851469	-1.10805	0.718902	-1.86312	0.00331373	0.128659
XLOC_028961	TCONS_00159351	AGPS	ENST00000264167	TSS74836	6.43708	0.0908647	6.07558	0.197729	-0.361503	0.0033067	0.128659
XLOC_008321	TCONS_00042510	RPS3	ENST00000531188	TSS20377	10.2113	0.235882	10.7312	0.237308	0.519841	0.00335267	0.129933
XLOC_046724	TCONS_00249184	AKAP9	ENST00000356239	TSS117714	6.33775	0.309341	5.6774	0.421214	-0.660346	0.00335932	0.129953
XLOC_030384	TCONS_00167879	CREG2	ENST00000324768	TSS78774	2.55578	0.732957	1.05105	0.832423	-1.50473	0.00337554	0.130343
XLOC_000728	TCONS_00004411	FOXD2	ENST00000334793	TSS2030	-5.24307	2.71e-15	-2.10702	1.81518	3.13606	0.0034192	0.130578
XLOC_003127	TCONS_00016777	BMP8B	ENST00000372827	TSS8020	-0.11989	0.41638	1.67883	1.32317	1.79872	0.00339976	0.130578
XLOC_006822	TCONS_00034287	NUTM2B-AS1	ENST00000596088	TSS16392	4.3014	0.174274	3.80197	0.248343	-0.499431	0.00346202	0.130578
XLOC_012649	TCONS_00067568	TRHDE-AS1	ENST00000549957	TSS31904	1.29356	0.317519	-0.136526	0.78664	-1.43009	0.0034613	0.130578
XLOC_019080	TCONS_00099734	ATXN2L	ENST00000563314	TSS47478	7.28627	0.0743784	7.6151	0.13909	0.328836	0.00346403	0.130578
XLOC_020318	TCONS_00107422	ZNF785	ENST00000562128	TSS51050	2.89143	0.201612	2.03312	0.48185	-0.85831	0.00343247	0.130578
XLOC_031267	TCONS_00172665	COL4A4	ENST00000396625	TSS80940	-0.205968	0.547088	-1.99141	0.867919	-1.78544	0.00345732	0.130578
XLOC_032697	TCONS_00179369	ATP9A	ENST00000311637	TSS84224	8.98939	0.402421	8.28684	0.448376	-0.702546	0.00346788	0.130578
XLOC_038473	TCONS_00210743	AFF1	ENST00000504956	TSS98932	5.31297	0.201459	5.82379	0.245568	0.510814	0.00344547	0.130578
XLOC_042264	TCONS_00228268	F2RL2	ENST00000296641	TSS107522	1.00103	1.06893	3.59613	1.43015	2.5951	0.00342938	0.130578
XLOC_047455	TCONS_00252884	GNA12	ENST00000275364	TSS119561	6.99875	0.0301664	7.3213	0.165763	0.32255	0.00342722	0.130578
XLOC_052814	TCONS_00278248	C9orf129	ENST00000375419	TSS132042	-0.650063	0.519991	-3.46725	1.39035	-2.81719	0.00343679	0.130578
XLOC_054899	TCONS_00286930	OTUD5	ENST00000396743	TSS136394	6.02271	0.0584565	6.29281	0.0975936	0.2701	0.00345779	0.130578
XLOC_038280	TCONS_00209960	AC108517.1	ENST00000512546	TSS98537	-1.11373	0.740665	-4.4293	1.26233	-3.31558	0.00347889	0.13076
XLOC_052015	TCONS_00274315	STXBP1	ENST00000637521	TSS130106	8.22522	0.271073	7.50857	0.415863	-0.716648	0.00348586	0.130791
XLOC_001601	TCONS_00008647	FDPS	ENST00000611010	TSS4078	8.12925	0.0981179	7.59298	0.306052	-0.536275	0.00350107	0.13107
XLOC_034136	TCONS_00185541	GCAT	ENST00000323205	TSS87365	4.71008	0.212969	4.03567	0.279336	-0.674417	0.00350566	0.13107
XLOC_013566	TCONS_00072165	PCDH17	ENST00000484979	TSS34078	6.34679	0.23278	5.5639	0.162424	-0.782886	0.0035365	0.131296
XLOC_026324	TCONS_00143388	AC005329.1	ENST00000501448	TSS67766	-1.21828	0.807927	0.37555	0.677655	1.59383	0.0035332	0.131296
XLOC_041320	TCONS_00224006	PCDHB6	ENST00000231136	TSS105383	0.110271	0.364001	-1.42696	0.991956	-1.53723	0.00353448	0.131296
XLOC_021098	TCONS_00111443	ACADVL	ENST00000543245	TSS53043	5.57353	0.347511	6.179	0.275316	0.60547	0.00355091	0.131601
XLOC_019180	TCONS_00100571	ZNF720	ENST00000529943	TSS47861	4.17808	0.258163	3.50483	0.331563	-0.67325	0.0035602	0.131715
XLOC_007618	TCONS_00038240	NELL1	ENST00000325319	TSS18352	4.63057	0.156328	2.53621	0.46768	-2.09437	0.003568	0.131717
XLOC_035438	TCONS_00193714	GPR27	ENST00000304411	TSS91047	4.26683	0.254081	3.75873	0.218969	-0.508103	0.00357285	0.131717
XLOC_055777	TCONS_00290371	PCDH11Y	ENST00000333703	TSS138031	2.02073	0.414191	-0.0491699	1.08734	-2.0699	0.0035789	0.131717
XLOC_009030	TCONS_00046277	TAF10	ENST00000616342	TSS22182	7.01222	0.218222	7.45621	0.261873	0.44399	0.00359389	0.13204
XLOC_000849	TCONS_00004906	HOOK1	ENST00000455990	TSS2261	2.47783	0.15713	1.34177	0.569406	-1.13606	0.00364378	0.133393
XLOC_044578	TCONS_00239171	SLC22A23	ENST00000436008	TSS112807	5.44037	0.371941	6.29827	0.337713	0.857898	0.00363862	0.133393
XLOC_045460	TCONS_00243385	SCML4	ENST00000369022	TSS114744	2.70677	0.647956	0.923579	0.279176	-1.78319	0.00364961	0.133393
XLOC_017461	TCONS_00090312	PDE8A	ENST00000310298	TSS43054	2.31958	0.369503	3.16044	0.392687	0.840867	0.00367363	0.13381
XLOC_019890	TCONS_00104833	ZNF598	ENST00000562988	TSS49849	4.57791	0.145676	5.04208	0.211399	0.464168	0.00369173	0.134089
XLOC_050397	TCONS_00266917	LINC00968	ENST00000519144	TSS126432	-0.796523	0.554031	-3.33469	1.56681	-2.53817	0.00369395	0.134089
XLOC_003057	TCONS_00016240	CSMD2	ENST00000373381	TSS7798	3.22805	0.230882	2.20082	0.782192	-1.02723	0.00371698	0.134694
XLOC_048478	TCONS_00258316	CHCHD3	ENST00000262570	TSS122044	7.76593	0.225154	8.19266	0.201958	0.426731	0.0037365	0.135171
XLOC_044363	TCONS_00238226	SAMD5	ENST00000367474	TSS112283	4.38082	0.453937	3.14167	0.67445	-1.23915	0.0037473	0.135174
XLOC_046702	TCONS_00248992	RUNDC3B	ENST00000466676	TSS117626	4.44982	0.332351	3.32282	0.652652	-1.127	0.00374933	0.135174
XLOC_001081	TCONS_00006059	CCDC18	ENST00000343253	TSS2815	2.38413	0.366676	1.50875	0.443796	-0.875378	0.00379122	0.135189
XLOC_002484	TCONS_00013185	CNST	ENST00000483271	TSS6264	5.83568	0.190031	5.30494	0.208595	-0.530743	0.00380653	0.135189
XLOC_008156	TCONS_00041313	NPAS4	ENST00000639555	TSS19823	-0.816061	1.37986	-3.82391	1.67023	-3.00785	0.00382778	0.135189
XLOC_012399	TCONS_00065900	KRT4	ENST00000551956	TSS31164	-5.24307	2.71e-15	-1.75661	2.75426	3.48646	0.00381474	0.135189
XLOC_025911	TCONS_00140819	ZNF114	ENST00000595607	TSS66669	3.44313	0.379675	2.72211	0.249917	-0.721023	0.00377649	0.135189
XLOC_028419	TCONS_00156461	CNOT11	ENST00000289382	TSS73463	5.54844	0.0685717	5.83263	0.10421	0.284193	0.00378859	0.135189
XLOC_030422	TCONS_00168025	ST6GAL2	ENST00000361686	TSS78848	6.20823	0.190403	5.31194	0.388795	-0.896291	0.00384428	0.135189
XLOC_030898	TCONS_00170448	EVX2	ENST00000308618	TSS79985	3.54145	0.252755	1.1679	1.42862	-2.37354	0.00380919	0.135189
XLOC_032147	TCONS_00176808	OPRL1	ENST00000336866	TSS83057	3.58995	0.523173	2.39478	0.831504	-1.19517	0.00376228	0.135189
XLOC_033750	TCONS_00183623	2018-09-05	ENST00000455784	TSS86430	7.01105	0.315222	6.31153	0.474543	-0.699527	0.00379998	0.135189
XLOC_033923	TCONS_00184150	GNAZ	ENST00000615612	TSS86745	6.84312	0.164111	6.40473	0.160265	-0.438393	0.00384857	0.135189
XLOC_035944	TCONS_00196187	GYG1	ENST00000345003	TSS92275	5.23062	0.168808	5.76211	0.284398	0.531495	0.00385179	0.135189
XLOC_043594	TCONS_00234901	RPS18	ENST00000439602	TSS110630	9.50151	0.174074	10.0533	0.376936	0.551793	0.00385123	0.135189
XLOC_048091	TCONS_00255911	PCLO	ENST00000333891	TSS121030	6.51652	0.326376	5.37274	0.859075	-1.14378	0.00381783	0.135189
XLOC_051902	TCONS_00273663	SNX30	ENST00000374232	TSS129780	6.65608	0.0979081	6.29522	0.114839	-0.36086	0.00382253	0.135189
XLOC_053536	TCONS_00281661	SAT1	ENST00000379251	TSS133680	3.68337	0.53539	4.69575	0.665222	1.01238	0.00377325	0.135189
XLOC_015830	TCONS_00082647	CLEC14A	ENST00000342213	TSS39285	-1.36796	0.321339	-4.43605	1.25262	-3.06808	0.0038734	0.135723
XLOC_002861	TCONS_00015030	CAMK2N1	ENST00000375078	TSS7234	6.04225	0.21716	5.24067	0.26705	-0.801573	0.00388346	0.135851
XLOC_012320	TCONS_00065381	C1QL4	ENST00000334221	TSS30965	5.85022	0.229144	4.33522	0.943948	-1.515	0.00392625	0.136875
XLOC_018490	TCONS_00096156	MFGE8	ENST00000558018	TSS45746	6.0403	0.189682	6.89956	0.463527	0.859262	0.00393482	0.136875
XLOC_021798	TCONS_00115313	MAPT	ENST00000262410	TSS54913	8.79621	0.368329	7.66891	0.851939	-1.1273	0.00393858	0.136875
XLOC_038198	TCONS_00209619	SLC10A4	ENST00000273861	TSS98351	2.93256	0.383227	1.61467	0.271573	-1.31789	0.00393759	0.136875
XLOC_007124	TCONS_00035781	SHTN1	ENST00000615301	TSS17084	5.97124	0.231319	5.11758	0.644786	-0.853668	0.00395	0.137048
XLOC_007705	TCONS_00038678	CAT	ENST00000241052	TSS18557	4.70884	0.216293	5.20971	0.237357	0.500878	0.00397468	0.137318
XLOC_010736	TCONS_00056142	KLHL42	ENST00000381271	TSS26682	5.86225	0.112937	5.31692	0.272678	-0.545329	0.00397477	0.137318
XLOC_028617	TCONS_00157493	CNTNAP5	ENST00000423939	TSS73976	5.2088	0.258466	3.75625	1.0927	-1.45255	0.00397723	0.137318
XLOC_048432	TCONS_00258087	AC090114.2	ENST00000608477	TSS121941	4.23611	0.0831644	3.68969	0.304286	-0.546418	0.00398899	0.1375
XLOC_018486	TCONS_00096144	LINC01586	ENST00000506090	TSS45740	-2.28212	0.453708	-4.43221	1.32394	-2.15009	0.00400572	0.137571
XLOC_021733	TCONS_00114922	RPL27	ENST00000589037	TSS54740	8.95086	0.203086	9.43156	0.300322	0.480701	0.00401051	0.137571
XLOC_026571	TCONS_00145477	ZNF433	ENST00000419886	TSS68638	3.24968	0.489153	2.35509	0.260017	-0.894587	0.00400698	0.137571
XLOC_002030	TCONS_00010820	LHX9	ENST00000606127	TSS5130	6.39468	0.373222	4.90645	0.644282	-1.48823	0.00403506	0.137729
XLOC_012043	TCONS_00063753	EPS8	ENST00000543468	TSS30250	5.04345	0.208867	5.63862	0.287503	0.595163	0.00403397	0.137729
XLOC_027046	TCONS_00148520	TTC9B	ENST00000311308	TSS69884	3.45528	0.440383	2.11226	0.973848	-1.34302	0.0040411	0.137729
XLOC_053809	TCONS_00282709	KANTR	ENST00000605526	TSS134224	3.21351	0.29774	2.6021	0.256308	-0.611405	0.00403436	0.137729
XLOC_023468	TCONS_00126269	AMZ2P1	ENST00000430983	TSS59978	3.34635	0.0976491	2.68631	0.433236	-0.660037	0.00405256	0.137881
XLOC_042358	TCONS_00228655	LINC00461	ENST00000506978	TSS107710	0.945348	1.40799	3.9991	1.39599	3.05375	0.00405857	0.137881
XLOC_027455	TCONS_00151643	SYT5	ENST00000590851	TSS71164	5.57817	0.47661	4.4035	0.884925	-1.17467	0.00407891	0.13835
XLOC_019983	TCONS_00105572	ROGDI	ENST00000322048	TSS50173	4.91169	0.123404	4.28482	0.19581	-0.626868	0.00409602	0.138708
XLOC_037512	TCONS_00206094	MECOM	ENST00000264674	TSS96686	4.20079	0.696534	2.86244	0.468135	-1.33835	0.00413661	0.13986
XLOC_046868	TCONS_00250187	LHFPL3	ENST00000424859	TSS118171	1.81752	0.650652	0.154769	0.879685	-1.66275	0.00415221	0.140164
XLOC_028167	TCONS_00155319	DCTN1-AS1	ENST00000416630	TSS72919	1.73179	0.639651	-0.479403	1.56083	-2.21119	0.00417525	0.140696
XLOC_036486	TCONS_00199664	THRB	ENST00000396671	TSS93844	0.745959	0.5148	2.11157	0.53692	1.36561	0.00418126	0.140696
XLOC_011064	TCONS_00058114	RPL41	ENST00000546591	TSS27605	7.03692	0.198903	7.46834	0.185907	0.431422	0.00420683	0.141332
XLOC_000400	TCONS_00002169	PDIK1L	ENST00000619836	TSS1062	4.64129	0.0736826	4.09778	0.211442	-0.543506	0.00421789	0.141454
XLOC_032478	TCONS_00178170	AL034549.1	ENST00000645622	TSS83712	1.75338	0.337076	0.750307	0.36124	-1.00307	0.00423048	0.141454
XLOC_047443	TCONS_00252790	TMEM184A	ENST00000297477	TSS119506	-4.67311	1.13993	-2.0164	0.655272	2.65671	0.00422826	0.141454
XLOC_025639	TCONS_00138626	APLP1	ENST00000537454	TSS65710	9.07704	0.122651	8.5904	0.195101	-0.486643	0.0042549	0.141829
XLOC_036418	TCONS_00199230	RPL32	ENST00000429711	TSS93640	9.58457	0.183231	9.95401	0.166684	0.369445	0.00425508	0.141829
XLOC_001487	TCONS_00008088	ZNF687	ENST00000443959	TSS3805	5.37732	0.192524	5.85222	0.234193	0.474901	0.00427788	0.142142
XLOC_046399	TCONS_00247777	VSTM2A	ENST00000302287	TSS116967	4.31888	0.203995	2.84488	0.766976	-1.474	0.00427681	0.142142
XLOC_047515	TCONS_00253190	ICA1	ENST00000402384	TSS119719	3.84245	0.312827	2.92078	0.655234	-0.921664	0.00428523	0.142164
XLOC_006355	TCONS_00032007	C1QL3	ENST00000298943	TSS15314	2.86344	0.684672	-0.197342	1.24324	-3.06078	0.00436356	0.14391
XLOC_012763	TCONS_00068153	AC073655.2	ENST00000551941	TSS32175	-5.24307	2.71e-15	-2.88121	1.51713	2.36186	0.0043448	0.14391
XLOC_015407	TCONS_00080119	DLK1	ENST00000392848	TSS38121	6.91553	0.248609	8.22404	0.963456	1.30851	0.00437308	0.14391
XLOC_019549	TCONS_00102668	CYB5B	ENST00000512062	TSS48860	7.40119	0.118208	7.02998	0.178511	-0.371217	0.0043786	0.14391
XLOC_024075	TCONS_00129810	FHOD3	ENST00000257209	TSS61641	6.17865	0.139394	5.81471	0.185099	-0.363938	0.00436972	0.14391
XLOC_040815	TCONS_00221353	CARTPT	ENST00000296777	TSS104040	5.09999	0.357006	2.80896	1.01039	-2.29103	0.0043615	0.14391
XLOC_008558	TCONS_00043446	GRIA4	ENST00000527177	TSS20860	5.28352	0.284621	4.14062	0.523961	-1.1429	0.00439984	0.143911
XLOC_011909	TCONS_00063100	SLC2A14	ENST00000340749	TSS29942	-4.66144	1.16326	-2.23256	0.669848	2.42888	0.00439195	0.143911
XLOC_029952	TCONS_00165567	MIR217HG	ENST00000446139	TSS77728	4.1047	0.772169	2.27582	0.490584	-1.82888	0.00441936	0.143911
XLOC_031939	TCONS_00175813	SLC12A5	ENST00000454036	TSS82542	4.26509	0.245496	3.0035	0.898182	-1.26159	0.00441438	0.143911
XLOC_034284	TCONS_00186497	FAM19A5	ENST00000402357	TSS87818	5.85483	0.106825	5.37322	0.146383	-0.481611	0.00440143	0.143911
XLOC_039368	TCONS_00214803	LINC00682	ENST00000637677	TSS100937	2.26064	1.09843	0.0884455	1.39879	-2.1722	0.00440627	0.143911
XLOC_042511	TCONS_00229369	CCDC112	ENST00000379611	TSS108056	4.66704	0.29911	3.87014	0.511586	-0.7969	0.00443102	0.144044
XLOC_049399	TCONS_00262540	PKIA	ENST00000396418	TSS124242	7.88512	0.139954	7.15883	0.39369	-0.72628	0.00443703	0.144044
XLOC_032100	TCONS_00176546	NTSR1	ENST00000370501	TSS82918	1.08918	0.34868	2.78036	0.971224	1.69118	0.00444452	0.144066
XLOC_009921	TCONS_00051929	GRM5	ENST00000455756	TSS24684	2.78805	1.20432	0.719449	0.613483	-2.0686	0.00446796	0.144395
XLOC_052945	TCONS_00278834	FRRS1L	ENST00000561981	TSS132314	5.71965	0.36883	4.94495	0.3787	-0.774703	0.00446829	0.144395
XLOC_013171	TCONS_00070634	LINC02361	ENST00000538731	TSS33315	0.434024	0.254341	-0.823576	0.633898	-1.2576	0.00450121	0.144603
XLOC_016273	TCONS_00084890	FBLN5	ENST00000556961	TSS40371	7.60007	0.852411	4.85382	1.15994	-2.74624	0.0045023	0.144603
XLOC_038061	TCONS_00209019	ANAPC4	ENST00000315368	TSS98048	4.01344	0.148778	3.51276	0.124152	-0.500679	0.00450882	0.144603
XLOC_046901	TCONS_00250322	GPR22	ENST00000473300	TSS118238	2.17498	0.404439	0.364255	0.692471	-1.81073	0.00450584	0.144603
XLOC_003290	TCONS_00017753	COA7	ENST00000371538	TSS8455	5.47996	0.187809	5.04107	0.215415	-0.438882	0.00453053	0.14508
XLOC_029879	TCONS_00165053	SRBD1	ENST00000263736	TSS77495	5.30024	0.0749696	4.9286	0.14514	-0.371641	0.00456763	0.145389
XLOC_039372	TCONS_00214822	ATP8A1	ENST00000514372	TSS100945	6.41247	0.403291	5.40805	0.544239	-1.00442	0.00455887	0.145389
XLOC_042712	TCONS_00230478	AC113361.1	ENST00000606683	TSS108568	-1.78452	0.945915	-4.73591	1.24229	-2.9514	0.0045487	0.145389
XLOC_046791	TCONS_00249532	ZNF789	ENST00000331410	TSS117899	3.11935	0.175425	2.38115	0.458872	-0.738196	0.00458651	0.145771
XLOC_014900	TCONS_00077188	LINC02315	ENST00000515218	TSS36719	0.28713	0.321363	1.28141	0.350683	0.994277	0.00461232	0.146082
XLOC_034047	TCONS_00185040	LIMK2	ENST00000462625	TSS87124	6.14808	0.0865786	5.67481	0.172342	-0.473271	0.00462087	0.146082
XLOC_038899	TCONS_00212589	GRIA2	ENST00000504801	TSS99852	4.24662	0.263291	2.76663	1.0971	-1.47999	0.00460677	0.146082
XLOC_039779	TCONS_00217095	DKK2	ENST00000285311	TSS101884	5.84472	0.182356	3.97127	0.977552	-1.87345	0.00463075	0.146082
XLOC_047108	TCONS_00251453	AC090498.1	ENST00000623936	TSS118785	-4.67166	1.14284	-2.45732	0.724508	2.21433	0.00462835	0.146082
XLOC_001981	TCONS_00010665	ERVMER61-1	ENST00000643891	TSS5042	-1.9459	1.45232	-4.94783	0.723188	-3.00193	0.00464444	0.146282
XLOC_025940	TCONS_00141013	PPFIA3	ENST00000334186	TSS66756	5.61404	0.278082	5.15319	0.19339	-0.460849	0.00466468	0.146282
XLOC_032155	TCONS_00176863	TBC1D20	ENST00000461188	TSS83084	5.57705	0.143395	5.94345	0.130864	0.366394	0.00466263	0.146282
XLOC_006068	TCONS_00030718	TRUB1	ENST00000298746	TSS14663	5.51122	0.135907	5.04601	0.134042	-0.465211	0.00467583	0.146415
XLOC_011085	TCONS_00058282	NXPH4	ENST00000349394	TSS27684	5.46902	0.400221	4.21934	0.726583	-1.24968	0.00471053	0.147175
XLOC_028342	TCONS_00156002	PROM2	ENST00000317620	TSS73275	-1.20869	0.399283	-4.04636	1.38417	-2.83767	0.00471399	0.147175
XLOC_017008	TCONS_00087736	EIF3J	ENST00000261868	TSS41845	6.18381	0.170991	5.80736	0.166913	-0.37645	0.00472774	0.147387
XLOC_039397	TCONS_00214946	AC107068.1	ENST00000563286	TSS100998	2.1469	0.265055	1.45215	0.166724	-0.694752	0.00473651	0.147444
XLOC_000410	TCONS_00002232	LIN28A	ENST00000326279	TSS1089	7.23644	1.65785	4.41692	1.17835	-2.81952	0.0047493	0.147524
XLOC_023863	TCONS_00128834	MTCL1	ENST00000306329	TSS61144	4.63422	0.296717	5.62839	0.576604	0.994165	0.00477091	0.147524
XLOC_034824	TCONS_00189388	NUP50-DT	ENST00000426282	TSS89149	2.40134	0.234897	1.54881	0.35775	-0.852528	0.00475748	0.147524
XLOC_038166	TCONS_00209536	SHISA3	ENST00000319234	TSS98302	0.66398	0.639415	-1.32148	1.43802	-1.98546	0.00476144	0.147524
XLOC_038503	TCONS_00210910	CCSER1	ENST00000505073	TSS99007	3.53714	0.168081	2.39138	0.543088	-1.14576	0.00478003	0.147524
XLOC_051152	TCONS_00270935	PLPP6	ENST00000381883	TSS128312	4.38309	0.115707	3.95674	0.186787	-0.426354	0.00478083	0.147524
XLOC_047638	TCONS_00253796	JAZF1	ENST00000427814	TSS120009	4.6235	0.296113	3.67773	0.623086	-0.945773	0.00479432	0.147725
XLOC_014773	TCONS_00076493	PSME1	ENST00000206451	TSS36380	5.24411	0.508574	5.89167	0.339516	0.647559	0.00481236	0.148066
XLOC_052411	TCONS_00276670	BAG1	ENST00000493917	TSS131241	6.05219	0.120202	5.65568	0.159832	-0.396505	0.00482058	0.148103
XLOC_014823	TCONS_00076841	AP4S1	ENST00000557346	TSS36548	3.67519	0.0354152	3.25128	0.160335	-0.423915	0.00483399	0.148117
XLOC_023160	TCONS_00124317	CCDC43	ENST00000588687	TSS59085	4.93538	0.162209	4.56052	0.0991602	-0.374869	0.004835	0.148117
XLOC_049394	TCONS_00262514	AC067773.1	ENST00000603284	TSS124227	0.0297644	0.468536	-2.45209	1.82593	-2.48185	0.00484839	0.148313
XLOC_011093	TCONS_00058389	MBD6	ENST00000548887	TSS27726	4.95874	0.39874	5.65144	0.305241	0.692696	0.00488126	0.148356
XLOC_011156	TCONS_00058747	TBC1D30	ENST00000456757	TSS27897	4.10807	0.379335	3.00061	0.810596	-1.10746	0.00491713	0.148356
XLOC_017192	TCONS_00088636	APH1B	ENST00000560890	TSS42286	4.53364	0.201086	4.04221	0.306778	-0.491429	0.00490577	0.148356
XLOC_025220	TCONS_00135978	ZNF700	ENST00000254321	TSS64602	4.02874	0.568532	3.30617	0.189477	-0.722561	0.00492676	0.148356
XLOC_025398	TCONS_00137247	UBA52	ENST00000596304	TSS65124	8.60139	0.221681	8.97133	0.163277	0.369937	0.00492573	0.148356
XLOC_034503	TCONS_00187447	VPREB3	ENST00000398465	TSS88308	-4.64227	1.20161	-2.5988	0.706396	2.04347	0.00488733	0.148356
XLOC_048459	TCONS_00258202	MESTIT1	ENST00000610046	TSS121993	0.879572	0.27562	-0.192387	0.412733	-1.07196	0.00490999	0.148356
XLOC_054287	TCONS_00284343	GRIA3	ENST00000616590	TSS135079	3.26679	0.299156	2.25083	0.600718	-1.01596	0.00491066	0.148356
XLOC_054459	TCONS_00284908	AFF2	ENST00000370460	TSS135394	6.96429	0.201883	6.34433	0.312165	-0.619958	0.00488674	0.148356
XLOC_013761	TCONS_00072778	ZIC2	ENST00000376335	TSS34426	5.72785	0.350441	6.84877	0.520285	1.12092	0.00494467	0.14851
XLOC_031324	TCONS_00172877	ECEL1	ENST00000411860	TSS81050	5.01283	0.469458	3.66342	0.288283	-1.34941	0.00494589	0.14851
XLOC_007867	TCONS_00039553	TRIM48	ENST00000417545	TSS18985	-4.67166	1.14284	-0.86427	2.00511	3.80739	0.00497908	0.149295
XLOC_006771	TCONS_00033963	AC022400.9	ENST00000623453	TSS16270	-4.24112	2.00392	-0.836915	0.73623	3.4042	0.00499564	0.149369
XLOC_021445	TCONS_00113382	PIPOX	ENST00000580241	TSS53978	2.29421	0.265201	3.38719	0.674818	1.09298	0.00499203	0.149369
XLOC_008102	TCONS_00040820	VPS51	ENST00000528588	TSS19596	7.34439	0.0903867	7.03999	0.0485292	-0.304402	0.00501595	0.149765
XLOC_003842	TCONS_00020469	SEC22B	ENST00000578049	TSS9729	4.39742	0.0455405	4.75588	0.129963	0.358462	0.00504534	0.149812
XLOC_027704	TCONS_00152715	FAM84A	ENST00000295092	TSS71688	4.48005	0.386493	2.97793	0.189935	-1.50212	0.00502607	0.149812
XLOC_041324	TCONS_00224011	PCDHB8	ENST00000239444	TSS105387	4.64784	0.137937	4.0655	0.309528	-0.582344	0.00504473	0.149812
XLOC_053081	TCONS_00279578	GOLGA1	ENST00000373555	TSS132651	5.61495	0.116906	5.22699	0.186376	-0.387957	0.00504578	0.149812
XLOC_020339	TCONS_00107504	PRSS53	ENST00000280606	TSS51094	5.42821	0.147828	5.7681	0.150782	0.339895	0.00508959	0.15069
XLOC_040558	TCONS_00220032	PDZD2	ENST00000438447	TSS103385	3.77114	0.839093	2.12586	0.771942	-1.64529	0.00508308	0.15069
XLOC_001602	TCONS_00008670	RUSC1	ENST00000368354	TSS4085	6.80266	0.215777	6.2906	0.16585	-0.512061	0.00510009	0.15079
XLOC_039169	TCONS_00213871	CRMP1	ENST00000506216	TSS100486	10.3849	0.084006	9.71157	0.368065	-0.67338	0.00511613	0.151054
XLOC_024797	TCONS_00133277	MC4R	ENST00000299766	TSS63343	1.214	0.87566	-0.597454	1.19604	-1.81145	0.00513549	0.151415
XLOC_017384	TCONS_00089940	MORF4L1	ENST00000379535	TSS42870	9.06655	0.155425	8.67927	0.161875	-0.387278	0.00516322	0.151727
XLOC_043725	TCONS_00235611	CUL9	ENST00000252050	TSS110968	4.55536	0.111657	4.14875	0.18166	-0.406606	0.00515891	0.151727
XLOC_048275	TCONS_00257235	DPY19L2P2	ENST00000439473	TSS121572	3.16521	0.164874	2.45009	0.383692	-0.715116	0.00516755	0.151727
XLOC_037255	TCONS_00204807	SLCO2A1	ENST00000310926	TSS96075	0.163895	1.02294	-1.90094	0.909476	-2.06483	0.00517681	0.151789
XLOC_011543	TCONS_00060967	DTX1	ENST00000548759	TSS28929	4.9569	0.171961	4.01903	0.637697	-0.937869	0.00518897	0.151935
XLOC_049701	TCONS_00263740	SQLE	ENST00000523430	TSS124900	8.3794	0.0647604	7.87154	0.367009	-0.507864	0.00521873	0.152596
XLOC_026555	TCONS_00145322	AC011472.2	ENST00000586356	TSS68580	5.79064	0.0979151	6.10746	0.0938014	0.316817	0.00525647	0.153487
XLOC_000712	TCONS_00004330	FAAH	ENST00000243167	TSS1995	2.72626	0.471807	1.5549	0.776521	-1.17135	0.00527766	0.153649
XLOC_010296	TCONS_00053741	ACRV1	ENST00000533904	TSS25527	-4.10169	1.31796	-1.61241	0.463965	2.48928	0.00529791	0.153649
XLOC_019532	TCONS_00102539	ZFP90	ENST00000576305	TSS48789	6.27782	0.100484	5.77532	0.238907	-0.502501	0.00530931	0.153649
XLOC_020996	TCONS_00110813	SERPINF2	ENST00000453066	TSS52733	-5.24307	2.71e-15	-2.27262	1.50021	2.97045	0.00530149	0.153649
XLOC_037671	TCONS_00207012	MASP1	ENST00000337774	TSS97078	1.02335	0.864169	3.53546	1.18458	2.5121	0.00530206	0.153649
XLOC_044887	TCONS_00240374	HLA-C	ENST00000466892	TSS113409	6.27815	0.439197	7.17494	0.533211	0.896792	0.00531275	0.153649
XLOC_055459	TCONS_00289116	LINC01201	ENST00000451431	TSS137406	2.19812	0.161473	0.19789	0.926575	-2.00023	0.00527819	0.153649
XLOC_027724	TCONS_00152766	VSNL1	ENST00000404666	TSS71724	3.56839	0.342904	2.37535	0.815527	-1.19304	0.00532691	0.153849
XLOC_000642	TCONS_00003548	PPCS	ENST00000372562	TSS1689	4.75512	0.15287	4.21767	0.225594	-0.537445	0.00539235	0.154369
XLOC_002208	TCONS_00011852	NENF	ENST00000366988	TSS5623	4.55834	0.129643	5.2018	0.422541	0.643456	0.00537199	0.154369
XLOC_015981	TCONS_00083375	RTN1	ENST00000481205	TSS39651	8.62181	0.236752	7.55115	0.800069	-1.07066	0.00537373	0.154369
XLOC_017731	TCONS_00091436	NDN	ENST00000331837	TSS43672	6.99654	0.146137	6.67601	0.116903	-0.320525	0.00538324	0.154369
XLOC_036728	TCONS_00201572	CAMKV	ENST00000475665	TSS94612	6.00942	0.222904	5.18991	0.185753	-0.819507	0.00538312	0.154369
XLOC_038601	TCONS_00211372	EGF	ENST00000509793	TSS99227	0.0355496	0.368532	1.27623	0.414711	1.24068	0.00540315	0.154369
XLOC_049890	TCONS_00264708	CSMD1	ENST00000335551	TSS125362	3.03116	0.646719	1.19778	0.933241	-1.83338	0.00539833	0.154369
XLOC_055279	TCONS_00288516	BEX2	ENST00000372677	TSS137100	5.48149	0.302935	4.73156	0.452165	-0.749926	0.00538949	0.154369
XLOC_004353	TCONS_00023223	GAS5	ENST00000449289	TSS10984	5.91425	0.24725	6.39843	0.30443	0.484178	0.0054116	0.154402
XLOC_002798	TCONS_00014647	AL450998.3	ENST00000623689	TSS7038	-1.89752	0.605733	-4.41804	1.27818	-2.52052	0.00543632	0.154898
XLOC_009548	TCONS_00049194	EEF1G	ENST00000329251	TSS23497	10.5045	0.207529	10.8947	0.171274	0.390221	0.00545087	0.155105
XLOC_026544	TCONS_00145202	CDKN2D	ENST00000393599	TSS68538	5.44439	0.43893	4.77003	0.408121	-0.674359	0.00547733	0.155649
XLOC_032823	TCONS_00179979	SAMD10	ENST00000369886	TSS84533	4.09887	0.277601	3.45724	0.356107	-0.64163	0.00550605	0.156239
XLOC_038422	TCONS_00210529	ANXA3	ENST00000264908	TSS98818	3.32146	0.226657	1.57912	1.1284	-1.74234	0.00551693	0.156239
XLOC_039370	TCONS_00214816	BEND4	ENST00000502486	TSS100942	3.23305	0.203283	0.824605	2.06582	-2.40845	0.00552022	0.156239
XLOC_021154	TCONS_00111975	NTN1	ENST00000173229	TSS53289	4.31066	0.890903	5.78312	0.828311	1.47246	0.00553319	0.15624
XLOC_030806	TCONS_00169724	KCNH7	ENST00000618399	TSS79704	2.75607	0.462991	1.83356	0.483917	-0.922512	0.00554236	0.15624
XLOC_036048	TCONS_00196766	LINC01322	ENST00000470138	TSS92556	-0.470529	0.589882	-3.13305	1.8248	-2.66253	0.0055382	0.15624
XLOC_028735	TCONS_00158023	THSD7B	ENST00000472720	TSS74233	3.94274	0.576185	2.59674	0.965455	-1.346	0.00557312	0.156899
XLOC_018065	TCONS_00093296	MYO5A	ENST00000399231	TSS44552	8.18384	0.418562	7.47429	0.475622	-0.709547	0.0056015	0.157488
XLOC_000264	TCONS_00001536	BX284668.4	ENST00000453917	TSS764	-1.84831	0.818175	-4.41278	1.36439	-2.56448	0.00565622	0.157507
XLOC_012950	TCONS_00069464	LHX5	ENST00000261731	TSS32746	1.13769	0.367237	3.95564	1.0274	2.81795	0.0056299	0.157507
XLOC_028590	TCONS_00157307	DBI	ENST00000355857	TSS73895	6.54228	0.162479	6.17668	0.113595	-0.365604	0.00561612	0.157507
XLOC_036688	TCONS_00201016	COL7A1	ENST00000470076	TSS94403	0.489801	0.706612	1.9686	1.1141	1.4788	0.00565252	0.157507
XLOC_041157	TCONS_00223036	MEGF10	ENST00000503335	TSS104901	5.98409	0.189778	6.5425	0.182192	0.558409	0.00564686	0.157507
XLOC_048146	TCONS_00256243	HEPACAM2	ENST00000440868	TSS121184	-3.84851	1.64084	-1.62289	0.819077	2.22562	0.00563192	0.157507
XLOC_048826	TCONS_00259735	FAM66E	ENST00000529252	TSS122796	-1.61913	0.854331	-4.28935	1.51825	-2.67022	0.00563218	0.157507
XLOC_017908	TCONS_00092245	RHOV	ENST00000220507	TSS44087	0.0747352	0.620594	-2.19722	1.67445	-2.27195	0.00570898	0.158107
XLOC_038506	TCONS_00210927	AC110774.1	ENST00000623567	TSS99017	-0.186339	0.722823	-1.97929	1.19535	-1.79295	0.00572048	0.158107
XLOC_038736	TCONS_00211932	PCDH10	ENST00000618019	TSS99514	6.16109	0.515667	5.21125	0.583467	-0.949839	0.00570485	0.158107
XLOC_051662	TCONS_00272715	NTRK2	ENST00000376214	TSS129275	6.61512	0.502213	7.8033	0.887851	1.18818	0.0057095	0.158107
XLOC_004319	TCONS_00023119	KIFAP3	ENST00000367765	TSS10921	7.17918	0.240436	6.54401	0.408457	-0.635178	0.00573299	0.158247
XLOC_044212	TCONS_00237573	HINT3	ENST00000229633	TSS111975	5.20564	0.243837	4.78524	0.192891	-0.420397	0.00574784	0.15845
XLOC_022513	TCONS_00120608	KRBA2	ENST00000396267	TSS57400	9.02061	0.114209	9.34823	0.217259	0.327617	0.00577174	0.158903
XLOC_029476	TCONS_00162664	RNPEPL1	ENST00000451363	TSS76419	3.84903	0.234016	4.38536	0.251432	0.536329	0.00578594	0.159087
XLOC_003033	TCONS_00016071	MTMR9LP	ENST00000423995	TSS7727	0.885622	0.168097	-0.34177	0.846408	-1.22739	0.00588666	0.159268
XLOC_015028	TCONS_00077718	NAA30	ENST00000555166	TSS37002	4.79999	0.133607	4.48482	0.114476	-0.315172	0.00581533	0.159268
XLOC_021734	TCONS_00114932	IFI35	ENST00000415816	TSS54744	-0.331758	1.02289	1.13345	0.560363	1.46521	0.00588816	0.159268
XLOC_022540	TCONS_00120787	TMEM220	ENST00000580787	TSS57488	0.956578	0.278521	-0.68056	1.10676	-1.63714	0.00586168	0.159268
XLOC_027242	TCONS_00150063	LMTK3	ENST00000600059	TSS70562	6.00922	0.255559	5.16789	0.613535	-0.84133	0.00588247	0.159268
XLOC_027245	TCONS_00150072	RPL18	ENST00000552347	TSS70570	9.31114	0.275852	9.76588	0.233018	0.454741	0.00590822	0.159268
XLOC_027791	TCONS_00153020	KCNK3	ENST00000620977	TSS71852	4.52701	0.364126	3.60679	0.541121	-0.920217	0.00589105	0.159268
XLOC_029944	TCONS_00165423	CCDC88A	ENST00000336838	TSS77675	6.28313	0.222247	5.70575	0.385414	-0.577381	0.00589459	0.159268
XLOC_030993	TCONS_00170924	NEMP2	ENST00000409150	TSS80198	2.45583	0.197686	1.61933	0.453275	-0.836504	0.00582431	0.159268
XLOC_041550	TCONS_00225348	FGF18	ENST00000274625	TSS106045	3.69392	0.225722	2.64582	0.489222	-1.0481	0.0058978	0.159268
XLOC_042654	TCONS_00230095	MTND5P11	ENST00000511037	TSS108401	-1.805	0.361751	-0.261816	0.397501	1.54319	0.00591272	0.159268
XLOC_048896	TCONS_00259987	TRMT9B	ENST00000447063	TSS122943	4.3411	0.291767	3.55843	0.235908	-0.782668	0.00584195	0.159268
XLOC_052361	TCONS_00276452	CDKN2A	ENST00000304494	TSS131144	1.25123	0.706164	2.96295	0.797497	1.71172	0.00580029	0.159268
XLOC_054137	TCONS_00283873	ZCCHC18	ENST00000423478	TSS134808	2.93228	0.111366	2.22449	0.314705	-0.707795	0.00590542	0.159268
XLOC_054383	TCONS_00284730	HTATSF1	ENST00000535601	TSS135282	7.41266	0.22134	6.88536	0.290917	-0.527298	0.00588456	0.159268
XLOC_007508	TCONS_00037556	RPL27A	ENST00000314138	TSS18030	9.32512	0.148936	9.75192	0.239757	0.426792	0.00593722	0.159343
XLOC_010753	TCONS_00056223	TSPAN11	ENST00000545802	TSS26724	5.5956	0.343844	6.94541	0.814024	1.34981	0.00593982	0.159343
XLOC_032470	TCONS_00178116	AL121906.2	ENST00000621597	TSS83694	-3.30925	1.34562	-1.49938	0.361767	1.80986	0.00594556	0.159343
XLOC_048147	TCONS_00256254	CALCR	ENST00000359558	TSS121188	-4.10169	1.31796	-1.34651	0.771706	2.75518	0.00592583	0.159343
XLOC_003062	TCONS_00016293	DLGAP3	ENST00000235180	TSS7813	5.06247	0.204781	3.92806	0.94093	-1.13441	0.00598682	0.159842
XLOC_025736	TCONS_00139439	MAP3K10	ENST00000253055	TSS66051	5.23983	0.129267	4.64154	0.202329	-0.598297	0.00598224	0.159842
XLOC_029707	TCONS_00164092	ASXL2	ENST00000435504	TSS77046	4.94017	0.11385	5.32805	0.0995602	0.387871	0.00597807	0.159842
XLOC_023692	TCONS_00128060	PCYT2	ENST00000538936	TSS60741	5.53266	0.181188	4.86985	0.413226	-0.662811	0.00600867	0.159967
XLOC_024943	TCONS_00133867	BSG	ENST00000545507	TSS63637	9.10172	0.0795311	9.40594	0.170821	0.304223	0.00603251	0.159967
XLOC_042740	TCONS_00230641	AC244517.7	ENST00000625144	TSS108637	-2.05889	1.00499	-4.57225	1.05037	-2.51336	0.00603303	0.159967
XLOC_044477	TCONS_00238763	SLC22A3	ENST00000275300	TSS112581	-4.64227	1.20161	-1.83143	0.8736	2.81084	0.00604093	0.159967
XLOC_051150	TCONS_00270930	SLC1A1	ENST00000262352	TSS128308	4.36236	0.252216	3.1754	0.92109	-1.18696	0.00604431	0.159967
XLOC_051787	TCONS_00273160	HABP4	ENST00000375251	TSS129528	5.89106	0.107024	5.53411	0.10193	-0.356948	0.00600339	0.159967
XLOC_004069	TCONS_00021522	SLC39A1	ENST00000621013	TSS10227	6.20969	0.163271	6.60669	0.268579	0.397004	0.00610055	0.161053
XLOC_019043	TCONS_00099569	LINC02175	ENST00000571219	TSS47383	0.0883773	0.548679	-1.15664	0.664775	-1.24501	0.00612039	0.161357
XLOC_019424	TCONS_00101390	NLRC5	ENST00000539881	TSS48335	-1.51685	0.790012	0.047461	0.294597	1.56431	0.00612729	0.161357
XLOC_054416	TCONS_00284806	AL078639.1	ENST00000625883	TSS135335	5.11465	0.729316	6.35696	0.64229	1.24231	0.00614046	0.161503
XLOC_012704	TCONS_00067815	PPFIA2	ENST00000541017	TSS32026	5.35766	0.381146	4.45137	0.580756	-0.906288	0.00615426	0.161666
XLOC_034373	TCONS_00186771	BID	ENST00000317361	TSS87978	4.89343	0.0991688	4.58405	0.13559	-0.309372	0.00619165	0.162374
XLOC_039248	TCONS_00214198	FBXL5	ENST00000341285	TSS100643	6.25703	0.286069	5.72336	0.201157	-0.533669	0.00619655	0.162374
XLOC_001209	TCONS_00006766	STRIP1	ENST00000369796	TSS3146	6.17384	0.0507459	5.7767	0.197899	-0.397141	0.00621265	0.162395
XLOC_048516	TCONS_00258530	ZC3HAV1	ENST00000242351	TSS122144	4.78854	0.15428	5.35505	0.282302	0.566503	0.00621199	0.162395
XLOC_036841	TCONS_00202461	FEZF2	ENST00000486811	TSS94960	-3.87905	1.6088	0.158507	3.1638	4.03756	0.00624638	0.163075
XLOC_014148	TCONS_00074402	RUBCNL	ENST00000378797	TSS35254	1.60247	0.577229	-0.0129616	1.14962	-1.61543	0.00626178	0.163076
XLOC_021696	TCONS_00114665	AC125257.2	ENST00000619176	TSS54633	3.94131	0.098732	3.41354	0.26759	-0.52777	0.00626044	0.163076
XLOC_055357	TCONS_00288831	DANT2	ENST00000430756	TSS137238	-1.56909	0.722398	-4.10083	1.85574	-2.53173	0.00626991	0.163087
XLOC_003542	TCONS_00018950	AL049597.2	ENST00000565575	TSS9034	0.121981	0.619353	-1.72891	1.20584	-1.85089	0.00629899	0.163417
XLOC_013487	TCONS_00071786	NUDT15	ENST00000258662	TSS33919	4.81976	0.135937	4.3628	0.12507	-0.456957	0.00630313	0.163417
XLOC_016991	TCONS_00087578	ADAL	ENST00000562188	TSS41781	4.98476	0.143338	4.60251	0.142728	-0.382249	0.00632471	0.163417
XLOC_026415	TCONS_00144035	DPP9	ENST00000594671	TSS68078	5.30543	0.149419	5.69677	0.207322	0.391332	0.00632058	0.163417
XLOC_030154	TCONS_00166833	LRRTM1	ENST00000417012	TSS78265	3.21812	0.0560869	2.25067	0.649267	-0.967451	0.00633656	0.163417
XLOC_045422	TCONS_00243136	FAXC	ENST00000389677	TSS114635	5.41419	0.03471	4.82565	0.275222	-0.588537	0.00633228	0.163417
XLOC_001692	TCONS_00009203	NCSTN	ENST00000294785	TSS4332	7.20387	0.140687	7.45529	0.104381	0.251411	0.00644497	0.163475
XLOC_003236	TCONS_00017458	CYP4A11	ENST00000310638	TSS8312	-0.353774	0.88947	-3.20507	2.29676	-2.85129	0.00644097	0.163475
XLOC_004071	TCONS_00021539	JTB	ENST00000271843	TSS10234	5.55224	0.199038	5.9326	0.19777	0.380359	0.00637382	0.163475
XLOC_005669	TCONS_00028729	CDH23	ENST00000398809	TSS13691	3.04384	0.843833	4.15737	0.404069	1.11353	0.00639942	0.163475
XLOC_013394	TCONS_00071403	NBEA	ENST00000400445	TSS33730	7.26945	0.41793	6.49128	0.417414	-0.778169	0.00640952	0.163475
XLOC_015330	TCONS_00079677	UNC79	ENST00000256339	TSS37908	4.71545	0.217685	3.85372	0.478734	-0.861738	0.00641873	0.163475
XLOC_018161	TCONS_00093948	TPM1-AS	ENST00000561241	TSS44822	0.00629642	0.974777	-2.86835	2.06325	-2.87465	0.00643187	0.163475
XLOC_019531	TCONS_00102538	AC099521.1	ENST00000619354	TSS48788	-0.165004	0.191069	-1.74796	0.999683	-1.58296	0.00640468	0.163475
XLOC_019818	TCONS_00104328	NPRL3	ENST00000610509	TSS49639	5.18954	0.20364	5.54862	0.100407	0.359086	0.0064072	0.163475
XLOC_023286	TCONS_00125110	SAMD14	ENST00000330175	TSS59441	5.8615	0.217726	5.40343	0.274307	-0.458062	0.00643444	0.163475
XLOC_030373	TCONS_00167793	AFF3	ENST00000409236	TSS78733	6.32916	0.207755	5.83116	0.137215	-0.498	0.00640462	0.163475
XLOC_042463	TCONS_00229161	EFNA5	ENST00000611503	TSS107956	6.28641	0.120026	5.6615	0.330025	-0.624908	0.00643481	0.163475
XLOC_051894	TCONS_00273629	UGCG	ENST00000374279	TSS129766	5.22672	0.0912521	4.58998	0.366655	-0.636739	0.00644677	0.163475
XLOC_003537	TCONS_00018918	ODF2L	ENST00000359242	TSS9019	4.07205	0.0580533	3.54608	0.243786	-0.525962	0.00648352	0.164015
XLOC_035898	TCONS_00195946	ZBTB38	ENST00000509842	TSS92148	5.92343	0.168537	5.32483	0.366326	-0.598607	0.00647724	0.164015
XLOC_000128	TCONS_00000789	SLC45A1	ENST00000471889	TSS388	3.58921	0.370437	2.89795	0.441547	-0.691262	0.00654416	0.164077
XLOC_003268	TCONS_00017581	DMRTA2	ENST00000418121	TSS8377	-2.56016	1.86935	0.608787	2.16984	3.16894	0.00697454	0.164077
XLOC_004566	TCONS_00024237	FMOD	ENST00000354955	TSS11442	1.82378	0.502149	-1.17715	1.68911	-3.00093	0.00665431	0.164077
XLOC_006093	TCONS_00030831	NANOS1	ENST00000425699	TSS14717	4.04625	0.206481	3.32822	0.430624	-0.718024	0.00700328	0.164077
XLOC_007011	TCONS_00035112	BLOC1S2	ENST00000618916	TSS16778	5.36968	0.096023	4.99458	0.124102	-0.375092	0.00683931	0.164077
XLOC_007343	TCONS_00036720	PNPLA2	ENST00000336615	TSS17581	4.04312	0.243673	4.48209	0.188642	0.43897	0.00668013	0.164077
XLOC_007399	TCONS_00037095	TSSC2	ENST00000529482	TSS17780	3.18	0.191508	4.00803	0.340586	0.828033	0.00667371	0.164077
XLOC_007493	TCONS_00037475	SYT9	ENST00000524820	TSS17983	3.47301	0.472277	2.0668	1.09551	-1.40621	0.00701869	0.164077
XLOC_007560	TCONS_00037892	SPON1	ENST00000576479	TSS18200	2.37342	0.73117	5.65721	2.54092	3.28378	0.00678158	0.164077
XLOC_007785	TCONS_00039100	CRY2	ENST00000417225	TSS18783	5.48163	0.13589	5.178	0.108437	-0.303632	0.00661131	0.164077
XLOC_007939	TCONS_00039649	OR5AK4P	ENST00000635912	TSS19072	-4.06064	1.36572	-1.35828	0.976927	2.70236	0.00678002	0.164077
XLOC_009526	TCONS_00048992	CYB561A3	ENST00000294072	TSS23426	3.98086	0.086279	3.42187	0.350905	-0.558994	0.00691274	0.164077
XLOC_012350	TCONS_00065701	TFCP2	ENST00000257915	TSS31070	6.09669	0.176982	5.75776	0.154037	-0.338929	0.00690218	0.164077
XLOC_012979	TCONS_00069585	NOS1	ENST00000317775	TSS32813	2.12635	1.12445	-0.466793	1.01881	-2.59314	0.00684391	0.164077
XLOC_013950	TCONS_00073565	PARP4	ENST00000381989	TSS34846	5.34483	0.278167	5.815	0.285055	0.470169	0.00693935	0.164077
XLOC_014956	TCONS_00077359	ATL1	ENST00000556478	TSS36819	6.15588	0.259033	5.49004	0.333528	-0.665834	0.00661912	0.164077
XLOC_015741	TCONS_00082236	NOVA1	ENST00000483536	TSS39067	7.07963	0.100332	6.29748	0.466165	-0.782152	0.00692292	0.164077
XLOC_017010	TCONS_00087751	B2M	ENST00000558401	TSS41852	5.31245	0.193365	6.28589	0.410246	0.973445	0.0067113	0.164077
XLOC_017180	TCONS_00088550	C2CD4A	ENST00000355522	TSS42245	-3.28669	1.38322	-0.549015	1.37855	2.73768	0.0070236	0.164077
XLOC_017528	TCONS_00090760	MAN2A2	ENST00000558290	TSS43278	5.16246	0.212774	5.60283	0.30621	0.44037	0.00694467	0.164077
XLOC_020155	TCONS_00106380	GPR139	ENST00000570682	TSS50573	0.47687	0.82639	-2.45791	2.23171	-2.93479	0.00688104	0.164077
XLOC_024982	TCONS_00134252	RPS15	ENST00000233609	TSS63799	8.19493	0.193223	8.63534	0.268229	0.440417	0.00661132	0.164077
XLOC_025186	TCONS_00135664	DNM2	ENST00000585892	TSS64460	6.53309	0.120512	6.8736	0.174426	0.340512	0.00692891	0.164077
XLOC_025928	TCONS_00140956	FTL	ENST00000331825	TSS66733	9.90116	0.0985799	10.4202	0.428025	0.51905	0.00689262	0.164077
XLOC_026140	TCONS_00142138	TTYH1	ENST00000423529	TSS67249	5.84784	0.784324	7.07825	0.620028	1.23041	0.00690427	0.164077
XLOC_026494	TCONS_00144731	ADAMTS10	ENST00000595838	TSS68364	3.96207	0.185235	3.28574	0.538869	-0.676329	0.00667706	0.164077
XLOC_027212	TCONS_00149760	SLC1A5	ENST00000542575	TSS70436	6.39487	0.352943	7.06057	0.423802	0.665702	0.00687624	0.164077
XLOC_028686	TCONS_00157761	ARHGEF4	ENST00000409359	TSS74108	4.55748	0.30667	3.88897	0.362969	-0.668511	0.00691469	0.164077
XLOC_029500	TCONS_00163004	RTP5	ENST00000419912	TSS76551	1.48368	0.174526	-0.621822	1.25545	-2.1055	0.00701036	0.164077
XLOC_030631	TCONS_00168828	MED15P4	ENST00000417579	TSS79279	-4.0723	1.35283	-0.822067	0.769145	3.25023	0.00665892	0.164077
XLOC_030916	TCONS_00170493	NFE2L2	ENST00000458603	TSS80012	5.62615	0.145251	6.04529	0.199743	0.419145	0.00695275	0.164077
XLOC_031224	TCONS_00172435	AC009955.3	ENST00000596829	TSS80834	-5.24307	2.71e-15	-2.68082	1.38672	2.56225	0.00700608	0.164077
XLOC_032473	TCONS_00178160	PXMP4	ENST00000409299	TSS83706	2.41544	0.283804	1.68391	0.375047	-0.731534	0.00657368	0.164077
XLOC_032542	TCONS_00178631	AL109614.1	ENST00000620327	TSS83906	-2.49631	0.467504	-4.42619	1.26686	-1.92988	0.00693447	0.164077
XLOC_033399	TCONS_00182133	N6AMT1	ENST00000460212	TSS85692	4.40899	0.198087	3.95859	0.133927	-0.450393	0.00696132	0.164077
XLOC_034637	TCONS_00188227	C22orf24	ENST00000623735	TSS88651	0.627532	0.299063	-0.768056	0.840201	-1.39559	0.00695534	0.164077
XLOC_034979	TCONS_00190384	SLC6A1	ENST00000646702	TSS89595	0.804958	0.614187	2.12065	0.776526	1.31569	0.00700298	0.164077
XLOC_035164	TCONS_00191693	MYRIP	ENST00000444716	TSS90168	2.08291	0.735721	0.0222058	1.62344	-2.06071	0.00660324	0.164077
XLOC_036445	TCONS_00199372	METTL6	ENST00000443029	TSS93711	4.60507	0.23821	4.16926	0.145557	-0.435811	0.00679575	0.164077
XLOC_041898	TCONS_00226725	CDH10	ENST00000264463	TSS106779	3.93189	0.280083	3.2951	0.209412	-0.636785	0.00696051	0.164077
XLOC_042507	TCONS_00229347	TRIM36	ENST00000282369	TSS108045	6.04033	0.116003	5.36277	0.445453	-0.677556	0.00660083	0.164077
XLOC_043251	TCONS_00233239	AL157373.2	ENST00000437559	TSS109870	5.54702	0.09771	5.06158	0.284817	-0.485438	0.0065215	0.164077
XLOC_043380	TCONS_00233726	HCG11	ENST00000411553	TSS110101	1.60206	0.846543	0.216986	0.838563	-1.38507	0.00677511	0.164077
XLOC_043643	TCONS_00235176	MAPK13	ENST00000476951	TSS110761	1.38759	0.457704	0.336334	0.61978	-1.05126	0.00671248	0.164077
XLOC_045064	TCONS_00241566	TFEB	ENST00000406563	TSS113905	-1.68459	1.02476	0.266307	1.17761	1.9509	0.00659027	0.164077
XLOC_045067	TCONS_00241598	FRS3	ENST00000259748	TSS113922	4.1701	0.321697	3.44996	0.429975	-0.720139	0.00689741	0.164077
XLOC_045110	TCONS_00241870	AARS2	ENST00000244571	TSS114037	4.97885	0.143237	4.59171	0.195656	-0.387137	0.0067388	0.164077
XLOC_045855	TCONS_00245379	PDE10A	ENST00000366882	TSS115695	5.33237	0.0862294	4.83487	0.124071	-0.497502	0.00651642	0.164077
XLOC_046005	TCONS_00245740	FAM20C	ENST00000313766	TSS115920	5.72376	0.252658	5.22184	0.351672	-0.501924	0.0067438	0.164077
XLOC_046338	TCONS_00247549	OGDH	ENST00000439616	TSS116860	7.48962	0.130457	7.21529	0.0999994	-0.274332	0.00698775	0.164077
XLOC_046738	TCONS_00249279	GNG11	ENST00000248564	TSS117766	3.67384	0.160441	4.33977	0.45217	0.665928	0.00667257	0.164077
XLOC_047364	TCONS_00252400	GALNT11	ENST00000482812	TSS119304	6.17416	0.140095	5.67034	0.261074	-0.503819	0.006794	0.164077
XLOC_048472	TCONS_00258286	PODXL	ENST00000446198	TSS122029	5.36851	0.193425	6.00493	0.335261	0.636411	0.00702778	0.164077
XLOC_048877	TCONS_00259925	FDFT1	ENST00000618539	TSS122910	9.42845	0.169039	8.86704	0.328294	-0.56141	0.00667653	0.164077
XLOC_049405	TCONS_00262560	STMN2	ENST00000220876	TSS124254	10.5781	0.032623	9.76608	0.462384	-0.812013	0.00671081	0.164077
XLOC_049426	TCONS_00262605	AC132219.2	ENST00000624416	TSS124286	0.293898	0.51021	-1.01073	0.684443	-1.30463	0.00681215	0.164077
XLOC_050387	TCONS_00266867	RPS20	ENST00000519807	TSS126414	8.96038	0.149029	9.24891	0.137862	0.288529	0.00671469	0.164077
XLOC_050516	TCONS_00267397	RPL7	ENST00000487500	TSS126686	8.90647	0.163984	9.23374	0.173047	0.327266	0.00670913	0.164077
XLOC_051045	TCONS_00270556	LRRC24	ENST00000529415	TSS128112	5.62515	0.114076	5.31544	0.125705	-0.309708	0.00651628	0.164077
XLOC_051365	TCONS_00271669	RUSC2	ENST00000361226	TSS128719	6.86454	0.224932	6.30534	0.431415	-0.559201	0.00673377	0.164077
XLOC_051653	TCONS_00272662	IDNK	ENST00000454393	TSS129256	1.41124	0.222144	0.199817	0.569653	-1.21143	0.0065279	0.164077
XLOC_052121	TCONS_00275208	ADAMTSL2	ENST00000354484	TSS130535	4.31844	1.11865	1.34421	1.56026	-2.97423	0.00689214	0.164077
XLOC_053395	TCONS_00281097	AL732314.6	ENST00000627721	TSS133381	-4.06064	1.36572	-2.13309	0.91162	1.92755	0.00686868	0.164077
XLOC_053774	TCONS_00282613	NUDT10	ENST00000376006	TSS134160	4.07148	0.0981508	3.41282	0.488517	-0.658661	0.00687692	0.164077
XLOC_054510	TCONS_00285168	PNMA6A	ENST00000421798	TSS135516	2.76566	0.425767	1.71655	0.556704	-1.04911	0.00652093	0.164077
XLOC_054895	TCONS_00286883	PCSK1N	ENST00000218230	TSS136384	6.14963	0.356504	5.56021	0.327665	-0.589418	0.00699109	0.164077
XLOC_055855	TCONS_00290503	TTTY15	ENST00000457658	TSS138125	6.43967	0.091369	5.975	0.290484	-0.464677	0.00669218	0.164077
XLOC_003835	TCONS_00020438	ZNF697	ENST00000421812	TSS9713	5.76063	0.172693	5.20427	0.402989	-0.556362	0.00707312	0.164428
XLOC_052315	TCONS_00276361	PLIN2	ENST00000464326	TSS131083	3.57245	0.638414	4.43252	0.468801	0.860071	0.00706411	0.164428
XLOC_053215	TCONS_00280506	NACC2	ENST00000371753	TSS133039	4.06348	0.327868	4.77626	0.340686	0.712775	0.00707385	0.164428
XLOC_017972	TCONS_00092747	EIF3J-DT	ENST00000560750	TSS44295	3.8109	0.178057	3.25342	0.274476	-0.557485	0.00708504	0.164508
XLOC_004455	TCONS_00023636	IVNS1ABP	ENST00000480769	TSS11185	6.98576	0.228522	6.49425	0.160503	-0.491512	0.00710334	0.164752
XLOC_014748	TCONS_00076237	AL132780.2	ENST00000557615	TSS36281	-0.4057	0.378812	-2.05563	0.618991	-1.64993	0.00712081	0.164797
XLOC_055694	TCONS_00290239	F8	ENST00000330287	TSS137925	2.57773	0.257911	1.95401	0.143163	-0.623726	0.00711695	0.164797
XLOC_026006	TCONS_00141637	IGLON5	ENST00000270642	TSS67002	6.51066	0.254918	5.53181	0.84974	-0.978856	0.00713548	0.16491
XLOC_031654	TCONS_00174277	SLC24A3	ENST00000328041	TSS81793	4.41061	0.294898	3.56906	0.691989	-0.841555	0.00714124	0.16491
XLOC_011234	TCONS_00059289	ATXN7L3B	ENST00000519948	TSS28108	8.49656	0.0561477	8.18686	0.193641	-0.309696	0.00717408	0.165232
XLOC_012903	TCONS_00069043	MMAB	ENST00000545712	TSS32572	5.8505	0.11493	5.49917	0.174814	-0.351323	0.0071704	0.165232
XLOC_013833	TCONS_00073083	MCF2L	ENST00000375608	TSS34601	6.56657	0.259727	6.01627	0.331222	-0.550296	0.00718763	0.165232
XLOC_021949	TCONS_00116519	AC015813.5	ENST00000624641	TSS55452	1.46366	0.182667	0.543815	0.450697	-0.919845	0.00718149	0.165232
XLOC_040867	TCONS_00221613	F2R	ENST00000319211	TSS104168	6.55294	0.18034	6.94183	0.238661	0.388892	0.00719418	0.165232
XLOC_046818	TCONS_00249820	NYAP1	ENST00000300179	TSS117992	5.37574	0.120009	4.76766	0.414932	-0.608087	0.00721244	0.165472
XLOC_003515	TCONS_00018808	AL359504.2	ENST00000605506	TSS8964	-0.196761	0.689674	-2.26965	1.60211	-2.07289	0.00723653	0.165763
XLOC_045381	TCONS_00242966	RRAGD	ENST00000369415	TSS114571	5.38389	0.0952652	5.83817	0.292407	0.454274	0.00724076	0.165763
XLOC_023501	TCONS_00126484	ABCA10	ENST00000522787	TSS60080	3.05987	0.36487	2.3525	0.245765	-0.707374	0.00727406	0.165988
XLOC_032668	TCONS_00179157	PREX1	ENST00000482556	TSS84154	6.25937	0.843475	7.13948	0.405782	0.880102	0.00726641	0.165988
XLOC_049213	TCONS_00261775	SNTG1	ENST00000518864	TSS123857	2.24544	0.289982	0.646389	1.0712	-1.59905	0.00729739	0.166286
XLOC_051287	TCONS_00271373	IFT74	ENST00000519968	TSS128570	3.89999	0.466563	3.19638	0.407249	-0.703602	0.00730282	0.166286
XLOC_001170	TCONS_00006449	PRMT6	ENST00000370078	TSS3011	5.74083	0.315063	5.34292	0.13227	-0.397914	0.00736062	0.166363
XLOC_007622	TCONS_00038268	SLC17A6	ENST00000263160	TSS18365	7.042	0.231847	5.89393	0.753947	-1.14807	0.00733816	0.166363
XLOC_021075	TCONS_00111245	RABEP1	ENST00000575991	TSS52962	7.19511	0.0720287	6.94038	0.105618	-0.254729	0.00733851	0.166363
XLOC_022070	TCONS_00117176	CACNG5	ENST00000533854	TSS55772	3.222	0.311469	2.49838	0.173234	-0.723624	0.00737429	0.166363
XLOC_025254	TCONS_00136115	MAST1	ENST00000591495	TSS64665	6.36796	0.289553	5.64707	0.554081	-0.720892	0.00735866	0.166363
XLOC_048636	TCONS_00259064	TMEM176B	ENST00000492607	TSS122399	3.05176	0.600307	1.87766	0.366509	-1.1741	0.00735671	0.166363
XLOC_050700	TCONS_00268249	TSPYL5	ENST00000322128	TSS127082	3.38035	0.715481	2.29433	0.316033	-1.08602	0.00733766	0.166363
XLOC_052892	TCONS_00278678	TMEM246	ENST00000374847	TSS132233	6.31701	0.41545	5.56188	0.518996	-0.755134	0.00736765	0.166363
XLOC_022031	TCONS_00116986	MAP3K3	ENST00000579585	TSS55676	4.82246	0.109175	4.44925	0.179881	-0.373208	0.00740034	0.166716
XLOC_034555	TCONS_00187702	TPST2	ENST00000338754	TSS88419	4.03044	0.0598662	4.49014	0.312495	0.459698	0.0074252	0.166921
XLOC_044775	TCONS_00239938	HIST1H2BL	ENST00000377401	TSS113187	-4.64227	1.20161	-1.86179	0.442809	2.78048	0.00742	0.166921
XLOC_051004	TCONS_00270036	MAFA	ENST00000528185	TSS127906	2.20179	0.642361	3.68143	1.09459	1.47964	0.00743754	0.167022
XLOC_029475	TCONS_00162659	DUSP28	ENST00000343217	TSS76414	2.59141	0.26465	2.01071	0.225897	-0.580692	0.00745434	0.167222
XLOC_001213	TCONS_00006791	SLC6A17	ENST00000331565	TSS3156	5.75477	0.652521	4.12896	1.41666	-1.62581	0.0074967	0.167631
XLOC_004535	TCONS_00024070	IPO9-AS1	ENST00000413035	TSS11370	-0.974048	0.70922	-3.28462	1.69794	-2.31057	0.00752064	0.167631
XLOC_009204	TCONS_00047504	LIN7C	ENST00000278193	TSS22712	5.87784	0.183957	5.42721	0.144251	-0.450632	0.00749245	0.167631
XLOC_024975	TCONS_00134119	CIRBP	ENST00000588030	TSS63755	8.54314	0.186323	8.21575	0.094221	-0.327393	0.00751778	0.167631
XLOC_030199	TCONS_00167156	REEP1	ENST00000165698	TSS78385	7.27628	0.394664	6.30645	0.713721	-0.969834	0.00752593	0.167631
XLOC_032693	TCONS_00179332	KCNG1	ENST00000371571	TSS84213	3.17023	0.40857	4.1666	0.32545	0.996375	0.00752792	0.167631
XLOC_042011	TCONS_00227252	RPL37	ENST00000274242	TSS107032	9.25619	0.225178	9.57521	0.0890908	0.319019	0.00748565	0.167631
XLOC_005971	TCONS_00030283	RPARP-AS1	ENST00000494270	TSS14427	2.63113	0.205558	1.83703	0.423986	-0.794103	0.00754809	0.167903
XLOC_021230	TCONS_00112301	TRPV2	ENST00000338560	TSS53446	0.488615	1.74468	2.81175	1.43585	2.32314	0.00757069	0.16823
XLOC_049272	TCONS_00261975	UBXN2B	ENST00000399598	TSS123958	6.36867	0.118659	5.88682	0.29081	-0.481845	0.00760891	0.168725
XLOC_026395	TCONS_00143908	ZBTB7A	ENST00000322357	TSS68017	4.06175	0.267609	4.56341	0.266885	0.501663	0.00762344	0.168871
XLOC_038835	TCONS_00212287	AC110813.1	ENST00000507934	TSS99721	-0.302527	0.636936	-2.05115	0.581607	-1.74862	0.00769586	0.170297
XLOC_005257	TCONS_00027128	PTER	ENST00000535784	TSS12881	3.47927	0.614458	1.55876	0.555306	-1.9205	0.00774466	0.170588
XLOC_014406	TCONS_00075324	ZIC5	ENST00000267294	TSS35748	3.9465	0.33769	5.08706	0.597677	1.14055	0.0077421	0.170588
XLOC_016296	TCONS_00085167	SERPINA1	ENST00000440909	TSS40441	-4.67166	1.14284	-0.830801	2.68957	3.84086	0.00774502	0.170588
XLOC_030703	TCONS_00169075	ZEB2	ENST00000639389	TSS79420	7.09836	0.537273	7.69721	0.181799	0.598851	0.00773609	0.170588
XLOC_031342	TCONS_00172979	ARL4C	ENST00000339728	TSS81102	6.78149	0.105969	6.42916	0.227622	-0.352326	0.00774924	0.170588
XLOC_029666	TCONS_00163874	APOB	ENST00000233242	TSS76930	-1.00047	1.02996	-3.70955	1.18818	-2.70908	0.00776436	0.170743
XLOC_011057	TCONS_00057980	CDK2	ENST00000266970	TSS27553	5.66787	0.309053	6.24818	0.399076	0.580308	0.00777596	0.170821
XLOC_055434	TCONS_00289046	DCAF12L2	ENST00000360028	TSS137366	2.18059	0.367123	1.08812	0.771785	-1.09247	0.00778629	0.170871
XLOC_013795	TCONS_00072950	MYO16	ENST00000356711	TSS34516	5.23209	0.141668	4.37991	0.480194	-0.852183	0.00782474	0.171205
XLOC_044488	TCONS_00238823	QKI	ENST00000361758	TSS112617	7.19915	0.345778	7.77459	0.326522	0.575438	0.00782572	0.171205
XLOC_027786	TCONS_00152971	GAREM2	ENST00000401533	TSS71832	5.4705	0.191516	6.08681	0.415865	0.616311	0.0078598	0.171387
XLOC_032644	TCONS_00178977	CDH22	ENST00000372262	TSS84080	2.80527	0.347114	1.73631	0.731809	-1.06896	0.00786014	0.171387
XLOC_034588	TCONS_00187858	RFPL1S	ENST00000461286	TSS88491	3.99955	0.244909	3.23755	0.542139	-0.761996	0.00785681	0.171387
XLOC_041540	TCONS_00225285	RANBP17	ENST00000443155	TSS106018	3.4548	0.173582	2.96163	0.216214	-0.493174	0.0078664	0.171387
XLOC_019835	TCONS_00104469	FBXL16	ENST00000562648	TSS49691	5.57058	0.254499	4.9339	0.343464	-0.63668	0.00788124	0.171534
XLOC_051137	TCONS_00270814	DMRT2	ENST00000635183	TSS128244	-2.93344	1.62938	-0.71713	0.466965	2.21631	0.00791972	0.172195
XLOC_000143	TCONS_00000828	SLC25A33	ENST00000302692	TSS416	4.65619	0.187682	4.1754	0.206537	-0.480795	0.00800408	0.172205
XLOC_000619	TCONS_00003440	ZFP69	ENST00000372706	TSS1632	2.67787	0.187845	2.09409	0.28476	-0.583776	0.00806024	0.172205
XLOC_000788	TCONS_00004598	ZYG11B	ENST00000545132	TSS2130	6.70407	0.238183	6.33378	0.164611	-0.370286	0.00813876	0.172205
XLOC_001286	TCONS_00007200	SLC22A15	ENST00000369503	TSS3357	3.72907	0.403397	2.71212	0.578617	-1.01695	0.00812536	0.172205
XLOC_003456	TCONS_00018586	NEGR1	ENST00000357731	TSS8849	5.51116	0.305212	4.04729	1.25803	-1.46388	0.0081401	0.172205
XLOC_004501	TCONS_00023812	ZBTB41	ENST00000367405	TSS11276	5.14168	0.206402	4.57134	0.271638	-0.570343	0.0080442	0.172205
XLOC_006362	TCONS_00032084	AL133415.1	ENST00000456355	TSS15340	1.7976	0.166829	2.74408	0.318577	0.946475	0.00799432	0.172205
XLOC_016264	TCONS_00084806	GPR68	ENST00000531499	TSS40325	1.38937	0.486538	0.260947	0.583716	-1.12843	0.00794469	0.172205
XLOC_021035	TCONS_00111026	CYB5D2	ENST00000577075	TSS52845	5.31295	0.0990713	4.87666	0.21179	-0.436292	0.00799098	0.172205
XLOC_022475	TCONS_00120229	PHF23	ENST00000320316	TSS57249	6.02135	0.118608	6.30731	0.107071	0.285962	0.00800066	0.172205
XLOC_026040	TCONS_00141777	ZNF880	ENST00000424032	TSS67071	3.36203	0.420458	2.55245	0.5081	-0.809584	0.00801253	0.172205
XLOC_026042	TCONS_00141789	ZNF528	ENST00000391788	TSS67075	4.34399	0.330822	3.48481	0.646198	-0.859174	0.00802946	0.172205
XLOC_031530	TCONS_00173688	TGM3	ENST00000381458	TSS81483	-0.443599	0.168107	-2.4755	1.49873	-2.0319	0.00805512	0.172205
XLOC_032129	TCONS_00176673	FNDC11	ENST00000611891	TSS82985	1.49111	0.472364	0.307879	0.721049	-1.18323	0.0080515	0.172205
XLOC_033067	TCONS_00180567	C21orf62-AS1	ENST00000382375	TSS84903	-1.07707	0.216449	0.0845032	0.405387	1.16157	0.00809695	0.172205
XLOC_034014	TCONS_00184765	AC000041.2	ENST00000619824	TSS87012	-1.50385	0.890804	-4.17124	1.19931	-2.66739	0.00804762	0.172205
XLOC_042973	TCONS_00231812	STC2	ENST00000265087	TSS109197	2.60106	0.473643	3.91777	0.621264	1.31671	0.00814086	0.172205
XLOC_043081	TCONS_00232618	RACK1	ENST00000511473	TSS109554	10.2548	0.237657	10.6316	0.155978	0.376787	0.00807989	0.172205
XLOC_043252	TCONS_00233265	EDN1	ENST00000379375	TSS109880	1.19082	0.237854	-0.794082	0.941914	-1.9849	0.0079616	0.172205
XLOC_043374	TCONS_00233668	BTN3A1	ENST00000476549	TSS110086	2.79488	0.204102	3.48476	0.347237	0.689876	0.00798031	0.172205
XLOC_046200	TCONS_00246789	HOXA-AS2	ENST00000518088	TSS116467	2.59029	1.28422	0.414815	1.26082	-2.17547	0.0080679	0.172205
XLOC_047729	TCONS_00254226	AMPH	ENST00000325590	TSS120217	6.73358	0.0525588	6.03077	0.447378	-0.702809	0.00795166	0.172205
XLOC_048288	TCONS_00257329	SRPK2	ENST00000493638	TSS121602	6.63561	0.0562408	6.36366	0.119524	-0.271949	0.0081412	0.172205
XLOC_051921	TCONS_00273781	TMEM268	ENST00000288502	TSS129838	4.74729	0.400769	4.15188	0.316409	-0.595401	0.00810224	0.172205
XLOC_052108	TCONS_00275124	EEF1A1P5	ENST00000436459	TSS130501	5.04549	0.230705	5.53095	0.292144	0.485455	0.00800727	0.172205
XLOC_054506	TCONS_00285130	NSDHL	ENST00000440023	TSS135504	6.06752	0.0725583	5.66171	0.21749	-0.405805	0.0081349	0.172205
XLOC_055657	TCONS_00289814	KRT18P48	ENST00000434763	TSS137761	-1.71023	0.397203	-4.46682	1.20271	-2.7566	0.00813633	0.172205
XLOC_022300	TCONS_00118814	AC132872.2	ENST00000581303	TSS56587	-2.01887	0.626786	-4.72745	1.26301	-2.70859	0.00818354	0.172422
XLOC_025362	TCONS_00136863	GTPBP3	ENST00000361619	TSS64983	4.22047	0.137339	3.7371	0.204064	-0.483363	0.00819858	0.172422
XLOC_043892	TCONS_00236426	EIF3EP1	ENST00000433978	TSS111360	1.80811	0.103758	1.10402	0.327418	-0.704083	0.00819334	0.172422
XLOC_018964	TCONS_00099010	TMC5	ENST00000563675	TSS47115	-2.49631	0.467504	-0.278564	1.19878	2.21775	0.00820761	0.172441
XLOC_017302	TCONS_00089351	ISLR2	ENST00000561975	TSS42625	7.78546	0.763021	6.35145	1.24801	-1.43401	0.00824267	0.172835
XLOC_025127	TCONS_00135277	RPS28	ENST00000449223	TSS64293	7.76448	0.22816	8.11511	0.180086	0.35063	0.00823493	0.172835
XLOC_014820	TCONS_00076819	COCH	ENST00000216361	TSS36538	4.70393	0.397807	3.94452	0.396096	-0.759413	0.00825726	0.17297
XLOC_035662	TCONS_00194593	ATP6V1A	ENST00000273398	TSS91512	7.90445	0.267432	7.33393	0.335715	-0.57052	0.0082768	0.173208
XLOC_006253	TCONS_00031523	AKR1C2	ENST00000380753	TSS15091	4.80764	0.0925768	4.02143	0.256545	-0.786218	0.0083038	0.173383
XLOC_015048	TCONS_00077827	DACT1	ENST00000555845	TSS37048	6.19622	0.302324	4.77554	0.943223	-1.42068	0.00829357	0.173383
XLOC_044062	TCONS_00236933	LIN28B	ENST00000635857	TSS111657	6.11943	0.674362	5.10448	0.32299	-1.01494	0.0083097	0.173383
XLOC_013729	TCONS_00072586	HS6ST3	ENST00000376705	TSS34337	4.85083	0.509335	3.62636	0.898093	-1.22446	0.00831872	0.173401
XLOC_039582	TCONS_00215664	G3BP2	ENST00000395719	TSS101349	8.69811	0.121514	8.35043	0.139856	-0.347677	0.00834681	0.173815
XLOC_001953	TCONS_00010528	RGL1	ENST00000304685	TSS4990	4.89099	0.0842048	5.29591	0.151321	0.404919	0.00839597	0.173966
XLOC_023660	TCONS_00127777	AATK	ENST00000326724	TSS60628	2.92957	0.296639	2.13226	0.369699	-0.797308	0.0084033	0.173966
XLOC_025575	TCONS_00138029	LRP3	ENST00000592484	TSS65480	6.3321	0.127149	6.04962	0.132283	-0.282486	0.00839211	0.173966
XLOC_040413	TCONS_00219615	LINC01018	ENST00000507628	TSS103132	0.528101	0.608441	-1.86953	0.552785	-2.39763	0.00836364	0.173966
XLOC_049816	TCONS_00264240	MAFA-AS1	ENST00000519762	TSS125159	-4.64227	1.20161	-1.76098	1.76293	2.88129	0.00840181	0.173966
XLOC_033520	TCONS_00182659	VPS26C	ENST00000497493	TSS85959	5.26975	0.148913	5.5519	0.0546529	0.282148	0.00843624	0.174416
XLOC_055380	TCONS_00288889	2018-09-06	ENST00000360156	TSS137273	7.27332	0.248111	6.82316	0.292234	-0.450156	0.0084415	0.174416
XLOC_024999	TCONS_00134348	AC005306.1	ENST00000587498	TSS63845	-3.93956	1.63311	-0.915517	1.46519	3.02404	0.00845777	0.174583
XLOC_002182	TCONS_00011723	SYT14	ENST00000367019	TSS5558	4.50297	0.297325	3.91382	0.301572	-0.589155	0.00849437	0.174669
XLOC_012424	TCONS_00066188	HOXC-AS1	ENST00000512427	TSS31282	-2.01626	0.684907	-0.130519	0.57269	1.88574	0.00847405	0.174669
XLOC_043069	TCONS_00232576	HEIH	ENST00000623091	TSS109530	2.3461	0.476563	1.43567	0.346725	-0.910424	0.0084949	0.174669
XLOC_054253	TCONS_00284268	SLC25A5	ENST00000317881	TSS135026	7.62739	0.13537	7.93902	0.184177	0.311623	0.00848696	0.174669
XLOC_031029	TCONS_00171078	PGAP1	ENST00000354764	TSS80286	6.39371	0.192665	5.76156	0.495008	-0.632156	0.00853814	0.175388
XLOC_000457	TCONS_00002511	SESN2	ENST00000253063	TSS1209	4.63244	0.31951	5.2325	0.233829	0.600064	0.00856828	0.175588
XLOC_040846	TCONS_00221514	AC010501.1	ENST00000606270	TSS104116	0.533978	0.392929	-1.5942	1.82821	-2.12818	0.00857079	0.175588
XLOC_046773	TCONS_00249408	TAC1	ENST00000319273	TSS117837	5.35541	0.285577	3.50508	0.799736	-1.85032	0.00857272	0.175588
XLOC_053233	TCONS_00280633	SNHG7	ENST00000414282	TSS133093	3.14187	0.11813	3.57068	0.186048	0.428816	0.00860402	0.175889
XLOC_009300	TCONS_00048076	CHST1	ENST00000308064	TSS22957	4.74697	0.444511	3.7134	0.816984	-1.03356	0.00865218	0.176533
XLOC_039690	TCONS_00216562	SNCA	ENST00000618500	TSS101680	6.37346	0.356554	5.35769	0.789945	-1.01576	0.00864998	0.176533
XLOC_034007	TCONS_00184689	KREMEN1	ENST00000400335	TSS86986	5.26888	0.312089	6.1434	0.298837	0.874523	0.00868858	0.176935
XLOC_013530	TCONS_00072079	WDFY2	ENST00000612477	TSS34029	5.3279	0.0665961	5.69153	0.178976	0.363629	0.00870861	0.177003
XLOC_046962	TCONS_00250786	PTPRZ1	ENST00000393386	TSS118447	7.16074	0.565556	7.81162	0.257041	0.650884	0.008752	0.177597
XLOC_006350	TCONS_00031972	FAM171A1	ENST00000378116	TSS15301	7.14992	0.0444023	6.90463	0.110121	-0.245288	0.00877375	0.177815
XLOC_033733	TCONS_00183587	DGCR9	ENST00000609630	TSS86404	-5.24065	0.00485287	-1.27859	2.18346	3.96206	0.00878993	0.177973
XLOC_000038	TCONS_00000176	B3GALT6	ENST00000379198	TSS94	5.50341	0.0278199	5.16038	0.200695	-0.34303	0.00884158	0.178337
XLOC_002611	TCONS_00013714	AL691432.2	ENST00000607222	TSS6555	4.04411	0.105701	3.48809	0.444709	-0.556019	0.00883431	0.178337
XLOC_037179	TCONS_00204395	TPRA1	ENST00000450633	TSS95864	3.26137	0.262609	3.67624	0.119566	0.414866	0.00881738	0.178337
XLOC_051033	TCONS_00270396	DGAT1	ENST00000528718	TSS128048	3.90552	0.202143	4.27216	0.051549	0.366639	0.00883096	0.178337
XLOC_023978	TCONS_00129365	RIOK3	ENST00000339486	TSS61429	6.39081	0.123501	6.02062	0.169028	-0.370188	0.00887015	0.178744
XLOC_011606	TCONS_00061181	CCDC60	ENST00000536742	TSS29050	0.742103	0.527875	-2.51997	2.35589	-3.26207	0.00892049	0.178804
XLOC_027170	TCONS_00149437	ERCC1	ENST00000300853	TSS70270	6.19869	0.127966	6.49607	0.128747	0.297383	0.00890731	0.178804
XLOC_036760	TCONS_00201848	RPL29	ENST00000294189	TSS94705	8.57426	0.288159	9.00831	0.252156	0.434057	0.00889389	0.178804
XLOC_038125	TCONS_00209310	KLB	ENST00000257408	TSS98215	-1.06886	0.742049	-3.12276	1.16623	-2.0539	0.00892677	0.178804
XLOC_045521	TCONS_00243765	HS3ST5	ENST00000411826	TSS114924	3.10752	0.307784	2.15006	0.708113	-0.957462	0.00890177	0.178804
XLOC_045783	TCONS_00245080	IPCEF1	ENST00000470622	TSS115547	1.6477	0.671519	-0.099235	1.34741	-1.74694	0.00893218	0.178804
XLOC_051680	TCONS_00272759	DAPK1	ENST00000358077	TSS129303	6.61668	0.0839584	6.25769	0.145347	-0.358993	0.00891265	0.178804
XLOC_005316	TCONS_00027393	AL606469.1	ENST00000443224	TSS13008	-2.17003	0.0993627	-4.5948	1.58794	-2.42477	0.00895825	0.178819
XLOC_014471	TCONS_00075515	LINC00346	ENST00000538077	TSS35868	0.877604	0.522723	-0.213133	0.531731	-1.09074	0.00894963	0.178819
XLOC_024964	TCONS_00133997	AC004528.2	ENST00000610701	TSS63699	-5.24307	5e-12	-1.75287	1.89688	3.4902	0.00895146	0.178819
XLOC_036883	TCONS_00202750	EIF4E3	ENST00000425534	TSS95113	5.42725	0.286266	4.96425	0.276463	-0.462994	0.00899179	0.179151
XLOC_002472	TCONS_00013140	COX20	ENST00000411948	TSS6237	5.52326	0.220613	5.04871	0.143465	-0.474549	0.00901649	0.179306
XLOC_053614	TCONS_00281834	PRRG1	ENST00000378628	TSS133791	6.90065	0.217881	6.22912	0.484109	-0.671529	0.0090096	0.179306
XLOC_033979	TCONS_00184549	Z95115.1	ENST00000566814	TSS86931	3.14286	0.245779	2.51022	0.36237	-0.632643	0.00903906	0.179587
XLOC_047937	TCONS_00255154	AC016769.1	ENST00000409132	TSS120667	-0.918159	0.553555	-2.94986	1.27014	-2.03171	0.0090692	0.17968
XLOC_045540	TCONS_00243791	TRAPPC3L	ENST00000356128	TSS114946	-5.24307	2.71e-15	-2.76707	1.38122	2.476	0.00909236	0.179971
XLOC_006959	TCONS_00034745	SORBS1	ENST00000371227	TSS16632	6.40468	0.178059	5.85213	0.344717	-0.552557	0.00914577	0.180273
XLOC_017953	TCONS_00092567	TP53BP1	ENST00000382044	TSS44221	8.23299	0.0475395	7.92706	0.198606	-0.305929	0.00913637	0.180273
XLOC_043803	TCONS_00236074	RF00100	ENST00000365328	TSS111177	2.16728	0.359609	3.34269	0.779132	1.17541	0.00912604	0.180273
XLOC_049590	TCONS_00263294	BAALC	ENST00000309982	TSS124659	5.4343	0.189477	5.94051	0.233845	0.506214	0.00914413	0.180273
XLOC_018925	TCONS_00098854	AF001548.2	ENST00000574212	TSS47027	-2.71783	1.85205	-0.36532	0.883863	2.35251	0.00916427	0.180384
XLOC_004865	TCONS_00025650	AL445524.1	ENST00000416221	TSS12085	-0.481971	0.374053	0.671912	0.508722	1.15388	0.00919186	0.180424
XLOC_012119	TCONS_00064274	AC009511.1	ENST00000543527	TSS30471	4.48015	0.335495	3.78425	0.399073	-0.695902	0.00918513	0.180424
XLOC_012695	TCONS_00067798	AC078817.1	ENST00000492623	TSS32014	-4.67166	1.14284	-2.51768	0.675374	2.15397	0.00920188	0.180454
XLOC_044605	TCONS_00239256	NRN1	ENST00000244766	TSS112858	6.67016	0.31423	5.62055	0.90081	-1.04961	0.00921506	0.180545
XLOC_008173	TCONS_00041547	ANKRD13D	ENST00000447274	TSS19923	4.82881	0.317043	4.36193	0.252312	-0.466875	0.00927799	0.18161
XLOC_020666	TCONS_00108902	ENKD1	ENST00000243878	TSS51822	2.77047	0.469299	3.55113	0.491426	0.780658	0.00932145	0.182185
XLOC_041167	TCONS_00223089	ISOC1	ENST00000514194	TSS104929	4.96325	0.176369	4.52546	0.193996	-0.437785	0.00933311	0.182185
XLOC_046270	TCONS_00247199	2018-09-07	ENST00000635172	TSS116686	7.79464	0.0871539	7.49122	0.153944	-0.303417	0.00933157	0.182185
XLOC_023899	TCONS_00129008	GNAL	ENST00000334049	TSS61234	6.48175	0.384543	5.59317	0.627538	-0.888573	0.00934787	0.182305
XLOC_002934	TCONS_00015551	SLC30A2	ENST00000374278	TSS7477	-1.67518	1.38056	-4.35112	1.40119	-2.67593	0.00935758	0.182327
XLOC_010061	TCONS_00052500	AP001001.1	ENST00000532422	TSS24953	-0.406328	0.645494	-3.3741	2.05704	-2.96777	0.00939605	0.182908
XLOC_045808	TCONS_00245155	SERAC1	ENST00000367104	TSS115594	4.60538	0.118537	4.12639	0.148507	-0.478988	0.00940543	0.182923
XLOC_034716	TCONS_00188746	TMEM184B	ENST00000361906	TSS88880	6.13815	0.0947384	6.45992	0.103243	0.321766	0.00942509	0.183137
XLOC_054761	TCONS_00286388	TAB3	ENST00000378933	TSS136134	5.39398	0.0366738	4.97827	0.0573757	-0.41571	0.00945549	0.18344
XLOC_003344	TCONS_00018099	DAB1	ENST00000371236	TSS8607	5.06247	0.275121	4.36979	0.463264	-0.692677	0.00949557	0.183507
XLOC_007160	TCONS_00035933	WDR11-AS1	ENST00000456120	TSS17171	0.841112	0.743318	-0.610799	0.669923	-1.45191	0.00949945	0.183507
XLOC_009324	TCONS_00048276	PACSIN3	ENST00000298838	TSS23035	2.24734	0.789923	3.4645	0.558609	1.21716	0.00948199	0.183507
XLOC_021059	TCONS_00111156	C17orf107	ENST00000521575	TSS52918	-1.42471	1.17306	-4.0529	1.31921	-2.62819	0.00951171	0.183507
XLOC_026400	TCONS_00143950	TMIGD2	ENST00000595645	TSS68032	-2.48902	1.88158	-0.267795	0.571418	2.22123	0.00948637	0.183507
XLOC_012456	TCONS_00066378	ITGA7	ENST00000553804	TSS31364	3.93869	0.451311	4.57181	0.233157	0.633117	0.00954944	0.183707
XLOC_030816	TCONS_00169817	SCN3A	ENST00000360093	TSS79743	6.40112	0.280018	5.60447	0.556786	-0.796648	0.00954974	0.183707
XLOC_048189	TCONS_00256603	TMEM130	ENST00000416379	TSS121312	5.05168	0.406354	4.17651	0.687242	-0.875171	0.009536	0.183707
XLOC_014834	TCONS_00076906	AKAP6	ENST00000280979	TSS36578	7.63544	0.133084	7.11568	0.320947	-0.519767	0.00963758	0.185044
XLOC_018676	TCONS_00097024	RAB40C	ENST00000569575	TSS46200	5.21273	0.108046	4.78828	0.213517	-0.424459	0.00965615	0.185044
XLOC_033274	TCONS_00181831	FP236383.3	ENST00000627981	TSS85493	3.00143	0.55229	3.94005	0.529468	0.938614	0.00964316	0.185044
XLOC_042673	TCONS_00230160	SMIM32	ENST00000607574	TSS108440	1.52644	0.346211	-0.0515681	0.844751	-1.57801	0.00966046	0.185044
XLOC_026966	TCONS_00147861	ZFP82	ENST00000445543	TSS69639	4.12016	0.226405	3.71433	0.192939	-0.405835	0.00967868	0.185179
XLOC_010154	TCONS_00052936	LINC00900	ENST00000499809	TSS25160	1.57035	0.806562	0.552021	0.434213	-1.01833	0.00969275	0.185235
XLOC_034212	TCONS_00186021	SREBF2	ENST00000612482	TSS87583	8.96609	0.0351794	8.62271	0.214675	-0.343378	0.00969906	0.185235
XLOC_027293	TCONS_00150447	PNKP	ENST00000596624	TSS70717	6.07727	0.0365356	6.41686	0.0859471	0.339589	0.00972536	0.18557
XLOC_034402	TCONS_00186900	AC000095.1	ENST00000603208	TSS88047	1.58698	0.374652	0.717851	0.464622	-0.869125	0.00974517	0.18578
XLOC_002901	TCONS_00015344	ELOA-AS1	ENST00000427796	TSS7378	1.3607	0.769769	2.34031	0.406125	0.979605	0.00976085	0.185912
XLOC_001560	TCONS_00008323	AL358472.4	ENST00000633140	TSS3949	0.518579	0.272107	-0.587751	0.630395	-1.10633	0.00978995	0.185965
XLOC_009740	TCONS_00050698	SHANK2	ENST00000449833	TSS24131	5.45008	0.164256	4.97094	0.135124	-0.479138	0.00978118	0.185965
XLOC_041039	TCONS_00222424	PPIP5K2	ENST00000515845	TSS104583	6.28648	0.125323	5.78199	0.317102	-0.504493	0.00978325	0.185965
XLOC_001563	TCONS_00008343	AL358472.2	ENST00000608236	TSS3955	1.39214	0.44923	0.440735	0.321396	-0.951402	0.00987956	0.186137
XLOC_001814	TCONS_00009854	ATP1B1	ENST00000367816	TSS4649	7.4565	0.366732	6.86735	0.281637	-0.589145	0.00986222	0.186137
XLOC_004205	TCONS_00022456	TAGLN2	ENST00000368096	TSS10634	6.01317	0.114672	6.63603	0.439369	0.622864	0.009979	0.186137
XLOC_004576	TCONS_00024266	REN	ENST00000272190	TSS11461	-1.80623	0.289339	-4.06046	1.29922	-2.25423	0.00994516	0.186137
XLOC_006763	TCONS_00033898	PPP3CB	ENST00000360663	TSS16239	6.62314	0.264181	6.09539	0.399291	-0.527752	0.00988048	0.186137
XLOC_008725	TCONS_00044642	JHY	ENST00000227349	TSS21413	3.01217	0.252111	2.35213	0.315538	-0.660049	0.00982745	0.186137
XLOC_013923	TCONS_00073465	LINC00539	ENST00000434601	TSS34795	1.32275	0.347614	0.402683	0.476511	-0.920065	0.00985213	0.186137
XLOC_018283	TCONS_00094866	HCN4	ENST00000261917	TSS45209	5.0141	0.0677321	4.31645	0.379119	-0.697647	0.00983539	0.186137
XLOC_022624	TCONS_00121238	SREBF1	ENST00000485080	TSS57696	4.90831	0.433867	4.06635	0.352325	-0.841951	0.00991019	0.186137
XLOC_022964	TCONS_00122992	PIP4K2B	ENST00000619039	TSS58534	8.60777	0.263593	8.23111	0.229419	-0.376657	0.00996493	0.186137
XLOC_028783	TCONS_00158374	KIF5C	ENST00000435030	TSS74358	9.40362	0.0736618	8.93414	0.250231	-0.46948	0.00984695	0.186137
XLOC_029599	TCONS_00163600	AC092687.3	ENST00000606907	TSS76801	-1.2097	0.787152	0.00933343	0.634171	1.21903	0.00999215	0.186137
XLOC_034144	TCONS_00185606	PICK1	ENST00000445628	TSS87393	3.93365	0.153275	3.36394	0.420323	-0.569709	0.00991089	0.186137
XLOC_034877	TCONS_00189672	DENND6B	ENST00000413817	TSS89287	4.5173	0.182443	4.07053	0.145058	-0.446769	0.00995768	0.186137
XLOC_037088	TCONS_00203665	AC092691.1	ENST00000484092	TSS95563	1.47032	0.260455	0.399457	0.821452	-1.07087	0.00982685	0.186137
XLOC_040764	TCONS_00220953	NLN	ENST00000380985	TSS103873	6.74224	0.174926	6.43255	0.149069	-0.309692	0.00998779	0.186137
XLOC_043601	TCONS_00234943	SYNGAP1	ENST00000637194	TSS110655	6.52705	0.0630493	6.25743	0.142292	-0.269622	0.0099712	0.186137
XLOC_046833	TCONS_00249960	MUC3A	ENST00000379458	TSS118070	1.51343	0.777596	-0.218705	1.44069	-1.73213	0.00995481	0.186137
XLOC_052800	TCONS_00278203	OMD	ENST00000375550	TSS132021	-4.42808	1.62999	-1.76095	0.756076	2.66713	0.00984185	0.186137
XLOC_054562	TCONS_00285526	VBP1	ENST00000535916	TSS135698	5.93507	0.130417	5.38721	0.364722	-0.547859	0.00994635	0.186137
XLOC_054618	TCONS_00285770	PNPLA4	ENST00000381042	TSS135825	4.0419	0.208901	3.31477	0.499103	-0.727125	0.0100192	0.186476
XLOC_042321	TCONS_00228545	LINC01338	ENST00000627179	TSS107648	-3.50088	1.16285	-0.921035	1.50403	2.57985	0.0100396	0.186693
XLOC_025976	TCONS_00141439	NR1H2	ENST00000600355	TSS66929	4.13227	0.165129	4.54798	0.19973	0.415714	0.0100486	0.186696
XLOC_033337	TCONS_00181964	BTG3	ENST00000339775	TSS85593	4.38871	0.468541	5.16296	0.596564	0.774254	0.0100745	0.187013
XLOC_001597	TCONS_00008610	AC234582.1	ENST00000447623	TSS4060	2.02645	0.931083	3.1924	0.579356	1.16595	0.010131	0.187897
XLOC_020760	TCONS_00109553	AC092128.1	ENST00000641751	TSS52129	-1.59331	0.911349	-4.55478	1.08233	-2.96147	0.010163	0.188047
XLOC_034027	TCONS_00184831	CCDC157	ENST00000399824	TSS87043	2.7871	0.331527	2.04678	0.34351	-0.740324	0.0101565	0.188047
XLOC_052019	TCONS_00274397	AL157935.1	ENST00000592240	TSS130143	-2.07815	0.907066	-0.479833	0.914094	1.59831	0.0101656	0.188047
XLOC_049092	TCONS_00261098	UNC5D	ENST00000404895	TSS123527	4.28812	0.209293	3.3634	0.377016	-0.924722	0.0101987	0.188494
XLOC_012517	TCONS_00067053	AGAP2	ENST00000257897	TSS31622	5.75909	0.226658	5.00265	0.649724	-0.756438	0.0102107	0.188552
XLOC_029806	TCONS_00164588	HEATR5B	ENST00000425467	TSS77292	5.75222	0.0828762	5.3051	0.271421	-0.447121	0.010224	0.188633
XLOC_045244	TCONS_00242395	AL391807.1	ENST00000603261	TSS114297	1.91228	0.488082	0.391819	0.9325	-1.52046	0.0102386	0.188737
XLOC_000162	TCONS_00000940	CENPS-CORT	ENST00000400900	TSS476	3.67237	0.176505	3.17765	0.329055	-0.49472	0.0103189	0.189359
XLOC_000388	TCONS_00002106	MAN1C1	ENST00000611903	TSS1027	4.06022	0.113793	4.69294	0.251125	0.632722	0.010384	0.189359
XLOC_006352	TCONS_00031994	MINDY3	ENST00000378036	TSS15307	4.95565	0.127592	4.48061	0.294198	-0.475039	0.0103899	0.189359
XLOC_012528	TCONS_00067137	LINC02388	ENST00000550678	TSS31668	-1.6479	0.97789	-4.32413	1.44575	-2.67623	0.0103139	0.189359
XLOC_016359	TCONS_00085511	AL137779.2	ENST00000554859	TSS40595	0.947019	0.768489	-0.391921	0.641154	-1.33894	0.0103196	0.189359
XLOC_017090	TCONS_00088198	TMOD2	ENST00000249700	TSS42055	7.5422	0.597138	6.49459	0.873858	-1.04761	0.0103741	0.189359
XLOC_018085	TCONS_00093490	PRTG	ENST00000389286	TSS44630	8.26358	1.19644	6.72657	0.79288	-1.53701	0.0102908	0.189359
XLOC_030020	TCONS_00165862	SERTAD2	ENST00000313349	TSS77884	5.4951	0.103534	6.06468	0.223906	0.569579	0.0103497	0.189359
XLOC_034799	TCONS_00189236	A4GALT	ENST00000642412	TSS89088	-0.805846	1.17603	0.991861	1.01295	1.79771	0.0103775	0.189359
XLOC_036475	TCONS_00199619	ZNF385D	ENST00000281523	TSS93817	3.17842	0.304983	2.46816	0.308896	-0.710252	0.0103494	0.189359
XLOC_037892	TCONS_00208329	MSANTD1	ENST00000507492	TSS97692	1.12415	0.748027	-0.787069	1.27351	-1.91122	0.0103892	0.189359
XLOC_040556	TCONS_00220016	C5orf22	ENST00000325366	TSS103380	5.66065	0.0975342	5.30164	0.179137	-0.359012	0.0103551	0.189359
XLOC_011326	TCONS_00059596	ATP2B1-AS1	ENST00000605386	TSS28296	2.35342	0.373593	1.18034	0.830151	-1.17309	0.0104614	0.190122
XLOC_028641	TCONS_00157626	AC012306.2	ENST00000609350	TSS74026	2.70743	0.375422	2.00543	0.369466	-0.701998	0.0104992	0.190122
XLOC_042402	TCONS_00228985	PCSK1	ENST00000311106	TSS107849	6.94891	0.13298	5.8492	0.701359	-1.09971	0.01049	0.190122
XLOC_047432	TCONS_00252664	PRKAR1B	ENST00000544935	TSS119448	5.8263	0.412032	4.88174	0.796424	-0.944557	0.0104816	0.190122
XLOC_050483	TCONS_00267282	SLCO5A1	ENST00000260126	TSS126617	4.46621	0.142847	3.67426	0.581949	-0.791945	0.0105021	0.190122
XLOC_055379	TCONS_00288880	NKRF	ENST00000371527	TSS137268	4.79933	0.14574	4.50568	0.1046	-0.293656	0.0105006	0.190122
XLOC_021805	TCONS_00115340	AC005829.1	ENST00000570002	TSS54928	-1.88358	0.721934	-4.33243	1.44284	-2.44886	0.0105499	0.190826
XLOC_006862	TCONS_00034380	GRID1	ENST00000327946	TSS16455	3.14304	0.344906	2.403	0.558406	-0.74004	0.0105683	0.190996
XLOC_013055	TCONS_00070176	VPS37B	ENST00000267202	TSS33068	6.08089	0.294563	6.49644	0.181056	0.41555	0.0106071	0.191289
XLOC_017348	TCONS_00089719	ISL2	ENST00000290759	TSS42774	2.34987	0.563654	0.373858	1.1789	-1.97601	0.0106206	0.191289
XLOC_024865	TCONS_00133599	FBXO15	ENST00000577575	TSS63493	0.825624	0.605728	-0.177249	0.462177	-1.00287	0.0106123	0.191289
XLOC_037448	TCONS_00205773	KRT18P34	ENST00000488218	TSS96541	-0.39596	0.875123	-2.10125	0.613281	-1.70529	0.0106389	0.191456
XLOC_022452	TCONS_00120065	PITPNM3	ENST00000421306	TSS57175	4.45095	0.506774	3.62588	0.52946	-0.82507	0.0106864	0.191928
XLOC_043824	TCONS_00236149	HCRTR2	ENST00000615358	TSS111220	1.94794	0.522088	0.331691	1.0219	-1.61625	0.0106923	0.191928
XLOC_053828	TCONS_00282771	TRO	ENST00000411534	TSS134254	7.0746	0.182277	6.74589	0.204568	-0.328701	0.0107027	0.191951
XLOC_005427	TCONS_00027803	ZNF33A	ENST00000307441	TSS13233	5.56287	0.197241	4.96347	0.440107	-0.599402	0.0107262	0.19221
XLOC_047686	TCONS_00254102	TBX20	ENST00000408931	TSS120141	-0.187212	3.46317	-4.08202	1.27202	-3.89481	0.0107422	0.192335
XLOC_045297	TCONS_00242599	HTR1B	ENST00000369947	TSS114409	1.93131	0.554982	-0.586341	2.3803	-2.51765	0.0107691	0.192653
XLOC_040671	TCONS_00220574	AC008808.1	ENST00000508923	TSS103667	-1.39941	0.765614	-3.9147	1.48503	-2.5153	0.010801	0.19306
XLOC_009024	TCONS_00046181	APBB1	ENST00000621678	TSS22151	7.48752	0.263334	7.0911	0.174359	-0.396418	0.0108163	0.1931
XLOC_026786	TCONS_00147088	VN1R83P	ENST00000595685	TSS69300	-0.760101	0.774357	-2.73827	1.50582	-1.97817	0.0108281	0.1931
XLOC_047426	TCONS_00252640	AC093627.5	ENST00000462565	TSS119436	2.82956	0.201377	2.23923	0.291918	-0.590324	0.0108389	0.1931
XLOC_026577	TCONS_00145532	ZNF442	ENST00000242804	TSS68652	2.28253	0.507488	1.38182	0.499065	-0.900717	0.0108506	0.193133
XLOC_007595	TCONS_00038086	LDHA	ENST00000422447	TSS18291	7.16668	0.245068	7.89584	0.61694	0.729165	0.0108768	0.193276
XLOC_034981	TCONS_00190436	ATG7	ENST00000451513	TSS89611	4.45073	0.0542044	4.10662	0.125397	-0.344114	0.0108735	0.193276
XLOC_014142	TCONS_00074368	SIAH3	ENST00000400405	TSS35239	3.59238	0.117161	2.46357	0.670681	-1.12881	0.0109009	0.193541
XLOC_040412	TCONS_00219613	UBE2QL1	ENST00000399816	TSS103131	6.70717	0.353807	5.62719	0.4805	-1.07998	0.0109699	0.194602
XLOC_011246	TCONS_00059321	AC011611.3	ENST00000552367	TSS28127	0.824722	0.868304	2.05026	0.741113	1.22554	0.0110084	0.194864
XLOC_024457	TCONS_00131530	PIEZO2	ENST00000582937	TSS62547	5.16064	0.743569	6.36989	0.552235	1.20925	0.0110236	0.194864
XLOC_035877	TCONS_00195824	FAIM	ENST00000470889	TSS92097	2.55459	0.507466	1.31363	0.565854	-1.24096	0.0110398	0.194864
XLOC_038075	TCONS_00209111	STIM2	ENST00000494628	TSS98099	4.80286	0.153578	4.30322	0.249529	-0.499641	0.0110291	0.194864
XLOC_043437	TCONS_00233899	AL049543.1	ENST00000499525	TSS110188	0.297092	0.107015	-2.9138	1.83108	-3.2109	0.0110391	0.194864
XLOC_048414	TCONS_00257970	GRM8	ENST00000339582	TSS121894	4.43878	0.826101	2.58193	1.26073	-1.85684	0.0110187	0.194864
XLOC_019797	TCONS_00103995	RPL13	ENST00000311528	TSS49511	9.77726	0.281141	10.1867	0.218471	0.409399	0.0110781	0.195377
XLOC_024053	TCONS_00129632	ASXL3	ENST00000269197	TSS61567	6.51385	0.0836347	6.00932	0.393546	-0.504523	0.0110965	0.195377
XLOC_033523	TCONS_00182677	KCNJ6	ENST00000609713	TSS85965	4.74414	0.50241	3.96608	0.492449	-0.778056	0.0110887	0.195377
XLOC_007328	TCONS_00036612	LRRC56	ENST00000270115	TSS17527	0.70631	0.0956082	-0.192868	0.414893	-0.899179	0.0111245	0.195588
XLOC_008024	TCONS_00040227	RPLP0P2	ENST00000496593	TSS19331	-1.91929	0.805202	0.259783	0.987451	2.17907	0.0111546	0.195588
XLOC_026997	TCONS_00148125	DPF1	ENST00000420980	TSS69726	5.72767	0.210765	4.9531	0.463239	-0.774565	0.0111497	0.195588
XLOC_027493	TCONS_00151831	ZSCAN5A	ENST00000391713	TSS71254	2.07898	0.574361	2.79269	0.36619	0.71371	0.0111336	0.195588
XLOC_048620	TCONS_00259025	ATP6V0E2-AS1	ENST00000488315	TSS122375	2.75674	0.201978	2.09092	0.334302	-0.665824	0.0111453	0.195588
XLOC_036987	TCONS_00203117	TOMM70	ENST00000284320	TSS95319	6.86206	0.143611	6.51465	0.177315	-0.347409	0.0111736	0.19576
XLOC_001253	TCONS_00007074	AL390729.1	ENST00000456651	TSS3288	-2.84243	1.6482	-0.983485	0.825348	1.85895	0.0112217	0.195866
XLOC_002568	TCONS_00013376	AL732372.2	ENST00000431321	TSS6395	-1.57607	0.411595	-3.44393	1.44364	-1.86785	0.0112109	0.195866
XLOC_006320	TCONS_00031810	AL355355.2	ENST00000442321	TSS15221	-0.732425	0.211123	-2.66565	1.52924	-1.93322	0.0112444	0.195866
XLOC_007503	TCONS_00037540	TUB	ENST00000534099	TSS18023	6.26755	0.127021	5.83666	0.350792	-0.430889	0.0112383	0.195866
XLOC_008576	TCONS_00043576	C11orf87	ENST00000327419	TSS20933	4.59035	0.600049	2.84222	1.37755	-1.74813	0.0112435	0.195866
XLOC_026464	TCONS_00144523	INSR	ENST00000341500	TSS68269	5.81754	0.192454	5.43277	0.208285	-0.384768	0.0112035	0.195866
XLOC_048017	TCONS_00255452	STX1A	ENST00000222812	TSS120821	4.4441	0.426882	3.90363	0.274501	-0.540467	0.0112422	0.195866
XLOC_024483	TCONS_00131663	SPIRE1	ENST00000409402	TSS62602	5.46995	0.209578	5.85521	0.162959	0.385261	0.0112735	0.196051
XLOC_031078	TCONS_00171532	ICA1L	ENST00000617388	TSS80444	3.73775	0.166665	3.12658	0.255526	-0.611165	0.0112656	0.196051
XLOC_009273	TCONS_00047977	AC080100.1	ENST00000624239	TSS22907	1.37272	0.202045	-0.984283	2.15112	-2.357	0.0113012	0.196239
XLOC_015549	TCONS_00080673	ZFYVE21	ENST00000216602	TSS38448	4.51499	0.136903	4.15077	0.202849	-0.364214	0.0113028	0.196239
XLOC_003761	TCONS_00020058	SLC16A1	ENST00000369626	TSS9550	6.5155	0.395377	6.96524	0.230721	0.44974	0.0113183	0.196348
XLOC_000899	TCONS_00005161	SGIP1	ENST00000237247	TSS2397	5.21989	0.277813	4.18256	0.860401	-1.03733	0.0113751	0.197172
XLOC_053461	TCONS_00281339	PRPS2	ENST00000380663	TSS133508	3.75703	0.66218	4.44906	0.317751	0.69203	0.0114132	0.197671
XLOC_006537	TCONS_00032824	RASGEF1A	ENST00000374459	TSS15702	1.09228	0.42937	-0.22192	1.06074	-1.3142	0.0114393	0.19782
XLOC_044657	TCONS_00239540	GFOD1	ENST00000379284	TSS112977	4.47738	0.532232	3.59619	0.722691	-0.881191	0.0114646	0.197914
XLOC_043863	TCONS_00236266	ADGRB3	ENST00000370598	TSS111292	4.92139	0.163413	4.29546	0.233649	-0.625937	0.0115057	0.198461
XLOC_037216	TCONS_00204626	TMCC1	ENST00000432054	TSS95975	6.10237	0.094476	5.74407	0.198481	-0.358307	0.0115461	0.198901
XLOC_014850	TCONS_00076981	FAM177A1	ENST00000396472	TSS36619	5.61061	0.237227	5.22725	0.211387	-0.383358	0.0115607	0.198925
XLOC_028947	TCONS_00159323	MTX2	ENST00000420864	TSS74817	5.28358	0.193543	4.78033	0.209922	-0.503254	0.011572	0.198946
XLOC_036125	TCONS_00197060	KCNMB2	ENST00000437510	TSS92717	2.14647	0.402803	0.926975	0.866561	-1.2195	0.0115807	0.198946
XLOC_014882	TCONS_00077117	SSTR1	ENST00000267377	TSS36686	3.35084	0.458853	2.06656	0.768747	-1.28427	0.0115985	0.19909
XLOC_002632	TCONS_00013930	HES5	ENST00000378453	TSS6652	1.75581	2.21408	4.51654	0.780689	2.76073	0.0116747	0.199282
XLOC_012347	TCONS_00065623	SLC11A2	ENST00000551215	TSS31051	4.9871	0.0967847	5.34943	0.177809	0.362331	0.0116791	0.199282
XLOC_015106	TCONS_00078280	GPHN	ENST00000315266	TSS37278	5.90449	0.103927	5.55688	0.146897	-0.347606	0.0116827	0.199282
XLOC_029170	TCONS_00160690	FASTKD2	ENST00000236980	TSS75465	5.47876	0.141802	5.11545	0.16381	-0.363316	0.0116849	0.199282
XLOC_029313	TCONS_00161617	AC010980.1	ENST00000587192	TSS75902	1.00768	0.630611	2.02194	0.393706	1.01426	0.0116748	0.199282
XLOC_041654	TCONS_00225898	ZFP2	ENST00000361362	TSS106313	1.46857	0.472834	-0.191775	0.894633	-1.66035	0.0116422	0.199282
XLOC_014769	TCONS_00076384	CARMIL3	ENST00000342740	TSS36351	4.72752	0.272849	4.0714	0.380495	-0.656118	0.0117097	0.199544
XLOC_000370	TCONS_00001975	RCAN3	ENST00000618490	TSS978	4.96948	0.359549	4.06487	0.745801	-0.904601	0.011739	0.199682
XLOC_014324	TCONS_00075079	AL360267.1	ENST00000607309	TSS35608	0.3268	0.216742	-0.983063	0.902906	-1.30986	0.0117581	0.199682
XLOC_040044	TCONS_00218307	AC079340.1	ENST00000504799	TSS102451	-4.14363	2.19889	-1.5599	0.645149	2.58373	0.0117648	0.199682
XLOC_040641	TCONS_00220454	CCDC152	ENST00000361970	TSS103603	1.8738	0.81748	0.318525	1.04899	-1.55528	0.0117574	0.199682
XLOC_042815	TCONS_00231122	CAMK2A	ENST00000348628	TSS108844	3.96171	0.214002	2.91798	0.962178	-1.04373	0.0117556	0.199682
XLOC_019972	TCONS_00105445	NMRAL1	ENST00000283429	TSS50124	3.15835	0.432025	1.9996	0.803091	-1.15875	0.0118064	0.200227
XLOC_009791	TCONS_00051165	LIPT2	ENST00000527115	TSS24334	1.6642	0.343669	0.840367	0.510839	-0.823834	0.0118496	0.200245
XLOC_017377	TCONS_00089882	HYKK	ENST00000388988	TSS42849	-1.27038	0.377034	0.158349	0.569114	1.42873	0.0118641	0.200245
XLOC_018163	TCONS_00093951	RPS27L	ENST00000559763	TSS44825	4.73325	0.113803	5.25869	0.419989	0.52544	0.0118234	0.200245
XLOC_040632	TCONS_00220401	CARD6	ENST00000254691	TSS103576	-1.78885	0.769149	-3.86329	1.58356	-2.07443	0.01186	0.200245
XLOC_052661	TCONS_00277562	PTAR1	ENST00000377200	TSS131712	5.33935	0.114256	5.64047	0.118279	0.301125	0.0118529	0.200245
XLOC_018291	TCONS_00094910	STOML1	ENST00000541638	TSS45230	4.11612	0.343408	3.54929	0.322717	-0.56683	0.0118761	0.200287
XLOC_009780	TCONS_00051104	UCP2	ENST00000310473	TSS24299	5.30575	0.223111	4.70847	0.305769	-0.597278	0.0119477	0.200385
XLOC_019067	TCONS_00099691	SBK1	ENST00000341901	TSS47450	8.28171	0.0670546	7.78882	0.378597	-0.492892	0.0119764	0.200385
XLOC_028053	TCONS_00154638	EHBP1	ENST00000405015	TSS72597	6.25675	0.094096	5.88804	0.225047	-0.368716	0.0119588	0.200385
XLOC_028944	TCONS_00159319	HAGLROS	ENST00000426615	TSS74813	-0.6588	0.986884	-3.95562	2.16203	-3.29682	0.0119406	0.200385
XLOC_029430	TCONS_00162363	SH3BP4	ENST00000392011	TSS76273	6.80115	0.0935821	7.32701	0.377144	0.52586	0.0119729	0.200385
XLOC_034097	TCONS_00185343	RASD2	ENST00000216127	TSS87272	1.43414	0.351858	2.95883	1.08638	1.5247	0.0119319	0.200385
XLOC_043851	TCONS_00236228	PTP4A1	ENST00000639568	TSS111268	7.47514	0.201239	7.0673	0.25319	-0.407832	0.0119579	0.200385
XLOC_050287	TCONS_00266408	NKX6-3	ENST00000524115	TSS126200	-1.97156	2.42378	-5.24307	2.18e-15	-3.27152	0.0119399	0.200385
XLOC_055305	TCONS_00288602	RBM41	ENST00000372487	TSS137142	2.97984	0.223011	2.50802	0.235167	-0.471816	0.0118916	0.200385
XLOC_014317	TCONS_00075066	SLITRK1	ENST00000377084	TSS35600	4.79369	0.416967	3.76702	0.501077	-1.02667	0.0120285	0.200424
XLOC_014414	TCONS_00075334	GGACT	ENST00000455100	TSS35758	1.85798	0.272842	0.95772	0.486522	-0.900262	0.0120131	0.200424
XLOC_017199	TCONS_00088695	SNX1	ENST00000560829	TSS42311	6.22317	0.305468	6.61043	0.145227	0.38726	0.0120128	0.200424
XLOC_024857	TCONS_00133563	CBLN2	ENST00000585159	TSS63474	4.62341	0.118055	3.48919	0.95389	-1.13422	0.0120355	0.200424
XLOC_031863	TCONS_00175286	PPP1R16B	ENST00000299824	TSS82309	4.05817	0.213821	3.32195	0.487557	-0.736214	0.0120212	0.200424
XLOC_052801	TCONS_00278205	ASPN	ENST00000375544	TSS132022	5.12047	0.806494	2.39659	1.55476	-2.72388	0.0120178	0.200424
XLOC_003969	TCONS_00020903	SV2A	ENST00000369146	TSS9959	8.25475	0.337508	7.50411	0.600104	-0.750645	0.0120454	0.200432
XLOC_005663	TCONS_00028683	SGPL1	ENST00000486993	TSS13674	6.67339	0.0852965	6.9718	0.187777	0.298402	0.0120934	0.200781
XLOC_007689	TCONS_00038592	CSTF3-DT	ENST00000531870	TSS18517	-4.46068	1.56479	-1.93089	1.03498	2.52979	0.01208	0.200781
XLOC_008155	TCONS_00041310	AP001107.5	ENST00000527061	TSS19821	0.901631	1.02212	-0.529073	0.844762	-1.4307	0.0121043	0.200781
XLOC_045484	TCONS_00243523	WASF1	ENST00000392587	TSS114814	6.7765	0.127301	6.49411	0.126818	-0.282393	0.0121	0.200781
XLOC_002613	TCONS_00013726	SLC35E2B	ENST00000614300	TSS6558	5.85434	0.111556	5.46335	0.274561	-0.390995	0.012331	0.201323
XLOC_005569	TCONS_00028288	UBE2D1	ENST00000373910	TSS13489	4.1978	0.140022	3.75467	0.255464	-0.443134	0.0123415	0.201323
XLOC_009286	TCONS_00048014	AC087521.4	ENST00000637427	TSS22932	3.36633	0.383428	2.80351	0.288954	-0.562826	0.0122975	0.201323
XLOC_009854	TCONS_00051563	TENM4	ENST00000278550	TSS24521	7.13965	0.182659	6.80639	0.153693	-0.333263	0.01227	0.201323
XLOC_013284	TCONS_00070951	FGF9	ENST00000382353	TSS33514	3.29082	0.347473	2.54931	0.459519	-0.741514	0.012153	0.201323
XLOC_017001	TCONS_00087693	WDR76	ENST00000263795	TSS41825	4.12778	0.539983	4.88169	0.594174	0.753912	0.0123586	0.201323
XLOC_017154	TCONS_00088472	AC092757.2	ENST00000559026	TSS42202	-5.24307	2.71e-15	-2.99465	1.29232	2.24843	0.0121916	0.201323
XLOC_022940	TCONS_00122873	SYNRG	ENST00000612223	TSS58476	6.9711	0.13027	6.60183	0.250607	-0.369269	0.0123433	0.201323
XLOC_023637	TCONS_00127669	CBX8	ENST00000269385	TSS60576	4.11406	0.193386	3.73226	0.1367	-0.381792	0.0123744	0.201323
XLOC_026733	TCONS_00146730	CRLF1	ENST00000594325	TSS69158	0.718318	0.562128	1.77382	0.592588	1.0555	0.0121647	0.201323
XLOC_031338	TCONS_00172972	MSL3P1	ENST00000438684	TSS81096	2.22012	0.327689	1.1369	0.996652	-1.08322	0.0122682	0.201323
XLOC_034182	TCONS_00185821	FAM83F	ENST00000333407	TSS87490	-0.651723	1.05904	-2.20393	0.846859	-1.5522	0.0122358	0.201323
XLOC_034682	TCONS_00188498	AL022313.4	ENST00000562756	TSS88769	1.87578	0.624205	0.0121804	1.71961	-1.8636	0.0123277	0.201323
XLOC_034828	TCONS_00189417	AL008718.2	ENST00000609206	TSS89166	-1.03449	0.448858	-3.62416	1.77605	-2.58967	0.0122979	0.201323
XLOC_035304	TCONS_00192767	MAPKAPK3	ENST00000486712	TSS90629	5.13027	0.210803	5.72913	0.40432	0.598862	0.0122077	0.201323
XLOC_035830	TCONS_00195484	NUDT16	ENST00000537561	TSS91940	5.87029	0.127223	5.61336	0.105926	-0.256932	0.0123319	0.201323
XLOC_037883	TCONS_00208208	SH3BP2	ENST00000452765	TSS97633	5.19146	0.195542	4.89203	0.0999483	-0.299426	0.0121968	0.201323
XLOC_038670	TCONS_00211631	AC093752.1	ENST00000511950	TSS99371	3.40215	0.0870867	2.87665	0.336557	-0.5255	0.0122449	0.201323
XLOC_040770	TCONS_00221019	MAST4	ENST00000403625	TSS103907	4.87978	0.34357	4.36024	0.396305	-0.519536	0.0123666	0.201323
XLOC_042492	TCONS_00229235	STARD4	ENST00000296632	TSS108004	5.32334	0.0668929	4.77044	0.389598	-0.552903	0.0122648	0.201323
XLOC_046127	TCONS_00246430	BZW2	ENST00000415365	TSS116279	6.97333	0.26322	6.55682	0.217117	-0.41651	0.0122903	0.201323
XLOC_047541	TCONS_00253334	ISPD	ENST00000407010	TSS119786	2.03504	0.55436	1.16985	0.329392	-0.865185	0.0122806	0.201323
XLOC_047955	TCONS_00255201	GUSB	ENST00000304895	TSS120689	4.78224	0.233452	5.16811	0.239473	0.385869	0.0123715	0.201323
XLOC_050558	TCONS_00267623	AC009812.1	ENST00000605948	TSS126784	1.64394	0.317614	0.278952	1.09248	-1.36499	0.0122916	0.201323
XLOC_050759	TCONS_00268555	NCALD	ENST00000311028	TSS127242	7.55135	0.129909	7.14879	0.235329	-0.402564	0.0123715	0.201323
XLOC_020488	TCONS_00107916	CBLN1	ENST00000219197	TSS51366	5.35303	0.423777	4.42599	0.363143	-0.927043	0.0124319	0.201661
XLOC_033142	TCONS_00181054	PCP4	ENST00000328619	TSS85115	4.07702	0.383144	2.6242	0.634935	-1.45282	0.0124134	0.201661
XLOC_041315	TCONS_00223990	PCDHB2	ENST00000194155	TSS105376	6.44788	0.11984	6.15012	0.221799	-0.29776	0.0124199	0.201661
XLOC_043584	TCONS_00234875	HLA-DPB2	ENST00000435074	TSS110616	-1.70824	0.494616	-4.23581	1.61588	-2.52756	0.0124332	0.201661
XLOC_049454	TCONS_00262719	CPNE3	ENST00000517490	TSS124349	6.31133	0.06607	6.66628	0.190183	0.354954	0.0124483	0.201679
XLOC_055637	TCONS_00289720	GABRA3	ENST00000370314	TSS137725	6.26125	0.284292	5.01327	1.17387	-1.24797	0.0124533	0.201679
XLOC_017089	TCONS_00088188	SCG3	ENST00000220478	TSS42052	6.69883	0.187424	6.04826	0.394714	-0.650572	0.0124805	0.201811
XLOC_025129	TCONS_00135282	ANGPTL4	ENST00000601886	TSS64297	-1.81927	1.29491	1.30678	1.49483	3.12605	0.0124713	0.201811
XLOC_000453	TCONS_00002495	XKR8	ENST00000373884	TSS1204	2.23949	0.0604059	1.39118	0.577341	-0.848305	0.0125143	0.202049
XLOC_027771	TCONS_00152930	DNAJC27-AS1	ENST00000421904	TSS71811	2.23177	0.35947	1.47093	0.328999	-0.760836	0.0125057	0.202049
XLOC_019486	TCONS_00101895	BEAN1	ENST00000536005	TSS48537	1.96595	0.456735	0.776297	1.02653	-1.18965	0.0125374	0.202268
XLOC_026249	TCONS_00142896	ZSCAN1	ENST00000391700	TSS67563	2.07919	0.236945	1.12998	0.472604	-0.949207	0.0125546	0.202392
XLOC_000674	TCONS_00003940	B4GALT2	ENST00000498543	TSS1838	6.62912	0.0781331	6.39583	0.0894706	-0.233295	0.0125695	0.202479
XLOC_027327	TCONS_00150773	KLK10	ENST00000309958	TSS70845	-1.60664	0.898102	-3.97975	1.4531	-2.37311	0.0126009	0.202676
XLOC_055634	TCONS_00289688	GABRE	ENST00000370328	TSS137711	3.10442	0.261758	1.50936	0.961639	-1.59505	0.0125964	0.202676
XLOC_004532	TCONS_00024043	AC096677.2	ENST00000430471	TSS11356	3.61954	0.301978	4.27547	0.467225	0.655926	0.0126475	0.203271
XLOC_007342	TCONS_00036709	RPLP2	ENST00000321153	TSS17574	8.38012	0.273669	8.80804	0.187502	0.427914	0.01266	0.203277
XLOC_020017	TCONS_00105770	GRIN2A	ENST00000396573	TSS50260	4.20258	0.254084	2.94975	0.827815	-1.25283	0.0126671	0.203277
XLOC_027814	TCONS_00153228	ZNF512	ENST00000556601	TSS71943	7.557	0.116736	7.29117	0.109027	-0.265827	0.012686	0.203428
XLOC_053004	TCONS_00279152	KIF12	ENST00000498016	TSS132445	-2.05266	0.7399	-4.17919	1.18212	-2.12653	0.0127139	0.203721
XLOC_000775	TCONS_00004568	ZFYVE9	ENST00000287727	TSS2113	6.05227	0.121204	5.64244	0.319639	-0.409828	0.0127586	0.20375
XLOC_005747	TCONS_00029081	RPS24	ENST00000647545	TSS13885	9.69591	0.232746	10.0489	0.202945	0.352986	0.0127638	0.20375
XLOC_010476	TCONS_00054650	KCNA5	ENST00000252321	TSS25963	1.55181	0.860351	-1.28516	2.32779	-2.83697	0.0127598	0.20375
XLOC_053906	TCONS_00283009	GDPD2	ENST00000536730	TSS134382	2.77474	0.878054	3.85339	0.651738	1.07866	0.012727	0.20375
XLOC_000511	TCONS_00002902	AL033529.1	ENST00000480336	TSS1366	5.09026	0.171238	4.70294	0.28988	-0.387316	0.0128231	0.203779
XLOC_002054	TCONS_00010934	AL358473.1	ENST00000446333	TSS5187	3.31787	0.0979215	2.30071	0.81535	-1.01716	0.0128063	0.203779
XLOC_027813	TCONS_00153224	C2orf16	ENST00000447166	TSS71941	3.01723	0.516934	2.17926	0.490736	-0.837974	0.0127997	0.203779
XLOC_040469	TCONS_00219815	TRIO	ENST00000505971	TSS103240	7.65414	0.237633	7.27893	0.273562	-0.375215	0.0128076	0.203779
XLOC_044740	TCONS_00239865	HIST1H1C	ENST00000343677	TSS113139	2.45365	0.179168	3.05712	0.404851	0.603469	0.0127981	0.203779
XLOC_048950	TCONS_00260202	LPL	ENST00000520959	TSS123063	2.70348	0.306114	3.88537	1.01588	1.1819	0.0128233	0.203779
XLOC_029985	TCONS_00165731	FAM161A	ENST00000456262	TSS77824	4.19296	0.238696	3.64406	0.323424	-0.548896	0.0128463	0.203889
XLOC_046191	TCONS_00246748	SNX10	ENST00000446848	TSS116445	4.20284	0.517463	3.37198	0.627327	-0.830862	0.0128494	0.203889
XLOC_010161	TCONS_00052958	ZPR1	ENST00000227322	TSS25170	6.21218	0.171572	5.88186	0.165416	-0.330316	0.0129094	0.204518
XLOC_022153	TCONS_00117641	ARMC7	ENST00000581078	TSS56000	3.73543	0.399039	4.19122	0.181497	0.455797	0.0129558	0.204518
XLOC_029914	TCONS_00165208	NRXN1	ENST00000625672	TSS77574	6.84958	0.327224	5.99648	0.760386	-0.853098	0.0129267	0.204518
XLOC_033194	TCONS_00181453	AP001065.1	ENST00000617205	TSS85296	0.399678	0.170007	-0.511198	0.530625	-0.910875	0.0129305	0.204518
XLOC_035696	TCONS_00194776	ADPRH	ENST00000478399	TSS91598	0.671904	0.800751	-1.16433	0.764914	-1.83624	0.012939	0.204518
XLOC_046089	TCONS_00246289	NXPH1	ENST00000405863	TSS116196	2.3329	0.370715	0.729217	1.48373	-1.60368	0.0129488	0.204518
XLOC_047413	TCONS_00252601	AC005481.1	ENST00000409610	TSS119415	-2.05665	0.668753	-4.81924	1.03817	-2.76259	0.0129663	0.204518
XLOC_047744	TCONS_00254275	AC072061.1	ENST00000569710	TSS120247	0.28826	0.591202	-1.7632	1.80508	-2.05146	0.0129591	0.204518
XLOC_003749	TCONS_00019963	KCND3	ENST00000369697	TSS9518	4.49173	0.671704	3.44607	0.751155	-1.04566	0.0130398	0.205067
XLOC_007109	TCONS_00035677	CCDC186	ENST00000369287	TSS17035	4.18629	0.175285	3.70005	0.22934	-0.486234	0.0130327	0.205067
XLOC_014098	TCONS_00074203	KBTBD7	ENST00000379483	TSS35155	4.47143	0.143819	4.10523	0.0872857	-0.366198	0.0130364	0.205067
XLOC_049160	TCONS_00261517	POLB	ENST00000532157	TSS123734	5.22861	0.144308	4.70986	0.253223	-0.518745	0.013032	0.205067
XLOC_055329	TCONS_00288759	DCX	ENST00000635795	TSS137197	9.80525	0.159829	9.12214	0.463728	-0.683105	0.0130496	0.205069
XLOC_004902	TCONS_00025826	LYST	ENST00000389793	TSS12184	4.53586	0.210126	3.99622	0.361119	-0.539649	0.0130943	0.205142
XLOC_014022	TCONS_00073836	HSPH1	ENST00000445273	TSS34976	7.32115	0.145641	6.98237	0.17196	-0.33878	0.0130665	0.205142
XLOC_024057	TCONS_00129698	MAPRE2	ENST00000591734	TSS61590	7.85723	0.112167	7.23981	0.29515	-0.617421	0.0131026	0.205142
XLOC_032662	TCONS_00179131	SULF2	ENST00000479472	TSS84138	7.66667	0.341948	6.74636	0.68893	-0.92031	0.013081	0.205142
XLOC_038685	TCONS_00211695	KIAA1109	ENST00000264501	TSS99400	7.00024	0.323672	6.56842	0.191062	-0.431827	0.0130902	0.205142
XLOC_054323	TCONS_00284484	RAB33A	ENST00000257017	TSS135155	4.50191	0.153053	3.70664	0.360397	-0.795277	0.013119	0.205247
XLOC_029583	TCONS_00163548	YWHAQ	ENST00000381844	TSS76775	9.42018	0.118365	9.07209	0.164503	-0.34809	0.0131341	0.205331
XLOC_014294	TCONS_00074974	MYCBP2	ENST00000544440	TSS35553	7.35356	0.267254	6.96746	0.244586	-0.386096	0.0131455	0.205352
XLOC_039854	TCONS_00217446	AC110373.1	ENST00000505994	TSS102055	-0.561527	0.849435	-2.49412	1.57694	-1.93259	0.0131548	0.205352
XLOC_003910	TCONS_00020667	TXNIP	ENST00000582401	TSS9841	7.16361	0.51141	8.05106	0.611647	0.887452	0.0131857	0.205532
XLOC_032291	TCONS_00177487	KIF16B	ENST00000354981	TSS83373	3.26018	0.275264	3.80492	0.218658	0.544739	0.0131767	0.205532
XLOC_005861	TCONS_00029567	PCGF5	ENST00000614189	TSS14121	4.14309	0.198066	4.77868	0.414297	0.635591	0.01326	0.206502
XLOC_011508	TCONS_00060720	FAM216A	ENST00000377673	TSS28814	4.34175	0.169369	3.82201	0.243151	-0.51974	0.0132806	0.206502
XLOC_026208	TCONS_00142571	ZNF582-AS1	ENST00000591172	TSS67451	4.1225	0.0799234	3.62894	0.33033	-0.493557	0.0132796	0.206502
XLOC_052048	TCONS_00274707	MIGA2	ENST00000477088	TSS130299	3.43892	0.0896989	2.98007	0.236772	-0.458849	0.0132869	0.206502
XLOC_000856	TCONS_00004950	PATJ	ENST00000642238	TSS2283	3.66313	0.3296	3.09079	0.326934	-0.572338	0.0133392	0.207012
XLOC_040966	TCONS_00222116	AC114316.2	ENST00000507217	TSS104417	-0.460012	0.283783	-3.0541	1.13164	-2.59409	0.0133332	0.207012
XLOC_001285	TCONS_00007194	LINC01649	ENST00000634255	TSS3356	-1.88381	0.718121	-3.91368	1.47703	-2.02987	0.0133849	0.207569
XLOC_024378	TCONS_00131163	AP000894.2	ENST00000581719	TSS62355	1.76982	0.704594	0.212787	1.35682	-1.55703	0.013396	0.20759
XLOC_048997	TCONS_00260644	NEFM	ENST00000221166	TSS123272	10.947	0.194092	10.2511	0.549564	-0.695843	0.0134103	0.207659
XLOC_022407	TCONS_00119684	NCBP3	ENST00000572988	TSS57001	6.32757	0.155991	5.93841	0.249156	-0.389159	0.013438	0.207866
XLOC_027276	TCONS_00150293	PTH2	ENST00000270631	TSS70662	-0.930314	1.12443	-3.76351	1.66747	-2.83319	0.0134593	0.207885
XLOC_048977	TCONS_00260461	PDLIM2	ENST00000456545	TSS123183	4.51546	0.0914157	4.86921	0.153384	0.353748	0.0134641	0.207885
XLOC_004015	TCONS_00021336	THEM4	ENST00000368814	TSS10110	4.59283	0.200382	4.17617	0.223208	-0.41666	0.0134867	0.208082
XLOC_051739	TCONS_00272977	WNK2	ENST00000448039	TSS129430	6.64042	0.133966	6.34603	0.135347	-0.294391	0.0134973	0.208094
XLOC_031762	TCONS_00174673	KIF3B	ENST00000375712	TSS82009	7.22666	0.0707763	6.9779	0.121381	-0.248764	0.0135249	0.208367
XLOC_009631	TCONS_00050037	MAP3K11	ENST00000309100	TSS23826	4.66402	0.246599	5.02486	0.195043	0.36084	0.0135378	0.208415
XLOC_016120	TCONS_00084003	NUMB	ENST00000554546	TSS39940	4.97228	0.167769	5.28203	0.133183	0.309755	0.0135712	0.208626
XLOC_003774	TCONS_00020178	SYT6	ENST00000610121	TSS9590	4.25059	0.520668	3.09912	1.03235	-1.15146	0.0135883	0.208738
XLOC_015569	TCONS_00080796	CEP170B	ENST00000556508	TSS38507	6.06234	0.401194	5.57248	0.355605	-0.489857	0.0136236	0.208978
XLOC_029840	TCONS_00164880	SLC8A1	ENST00000406785	TSS77413	5.53535	0.22478	4.92526	0.31305	-0.610087	0.0136212	0.208978
XLOC_010887	TCONS_00056832	CCDC65	ENST00000266984	TSS27020	1.66474	0.697841	0.484413	0.926186	-1.18032	0.0136617	0.209259
XLOC_048982	TCONS_00260535	RHOBTB2	ENST00000519685	TSS123218	6.60766	0.0814272	6.24155	0.296273	-0.366107	0.0136582	0.209259
XLOC_011053	TCONS_00057900	TMEM198B	ENST00000478241	TSS27517	3.6807	0.0967548	4.08563	0.196578	0.404926	0.0136884	0.209503
XLOC_013006	TCONS_00069761	RPLP0	ENST00000392514	TSS32895	10.0145	0.29243	10.3934	0.222764	0.378931	0.0137227	0.209503
XLOC_016341	TCONS_00085373	DEGS2	ENST00000305631	TSS40538	-2.3309	0.721759	-4.47452	1.19109	-2.14362	0.0137271	0.209503
XLOC_044827	TCONS_00240080	UBD	ENST00000377050	TSS113272	7.47403	0.372864	6.58063	0.807575	-0.893399	0.0137057	0.209503
XLOC_035495	TCONS_00193827	CADM2	ENST00000383699	TSS91129	5.78786	0.472273	4.42559	1.24211	-1.36227	0.0137893	0.21
XLOC_044235	TCONS_00237673	TMEM200A	ENST00000296978	TSS112018	5.28072	0.153776	4.61626	0.467006	-0.664457	0.0137739	0.21
XLOC_054084	TCONS_00283599	DRP2	ENST00000402866	TSS134692	3.64535	0.347321	2.9965	0.502454	-0.648845	0.0137882	0.21
XLOC_017243	TCONS_00088957	MAP2K5	ENST00000178640	TSS42431	4.52844	0.240777	5.02212	0.266236	0.493678	0.0138355	0.210552
XLOC_015576	TCONS_00080860	AL928654.4	ENST00000624831	TSS38542	0.589147	0.278121	-0.423728	0.632083	-1.01288	0.0138511	0.210554
XLOC_053458	TCONS_00281312	MSL3	ENST00000361672	TSS133495	4.96453	0.138239	4.61592	0.195974	-0.348602	0.0138555	0.210554
XLOC_007207	TCONS_00036246	FAM196A	ENST00000614311	TSS17307	3.1287	0.358212	1.89695	0.720336	-1.23174	0.0138697	0.210619
XLOC_001136	TCONS_00006338	GPR88	ENST00000315033	TSS2940	-1.67478	0.975228	-3.51711	1.37091	-1.84233	0.0138874	0.210737
XLOC_047043	TCONS_00251168	KLHDC10	ENST00000335420	TSS118638	6.86171	0.196076	6.52436	0.201683	-0.33735	0.0139401	0.211263
XLOC_049300	TCONS_00262123	AC011978.2	ENST00000569835	TSS124032	-1.7664	0.579478	-3.52231	1.40089	-1.75591	0.013942	0.211263
XLOC_021635	TCONS_00114301	RPL19	ENST00000225430	TSS54458	9.92455	0.280556	10.2688	0.196508	0.344281	0.0139575	0.211346
XLOC_042374	TCONS_00228800	ARRDC3	ENST00000265138	TSS107768	7.67903	0.486044	6.90613	0.552676	-0.772901	0.0139768	0.211488
XLOC_021410	TCONS_00113208	NLK	ENST00000583517	TSS53881	5.90423	0.228638	5.46292	0.217375	-0.44131	0.0140357	0.211924
XLOC_021898	TCONS_00116265	TOB1-AS1	ENST00000416263	TSS55316	-0.010431	0.429382	-1.5166	1.17119	-1.50617	0.0140268	0.211924
XLOC_024906	TCONS_00133754	LINC01896	ENST00000575722	TSS63576	0.459569	1.07375	-1.8355	1.75125	-2.29507	0.0140189	0.211924
XLOC_014127	TCONS_00074292	TSC22D1	ENST00000261489	TSS35200	8.02513	0.0932697	7.69979	0.109578	-0.325347	0.014106	0.212835
XLOC_022956	TCONS_00122969	EPOP	ENST00000621654	TSS58518	2.64651	0.595874	3.36876	0.387431	0.722243	0.0141246	0.212964
XLOC_000801	TCONS_00004662	AL606760.1	ENST00000458151	TSS2157	1.94231	0.422997	0.75567	1.02113	-1.18664	0.0142776	0.213161
XLOC_003280	TCONS_00017652	NRDC	ENST00000440943	TSS8410	7.7173	0.0721344	7.4485	0.125072	-0.268806	0.0142226	0.213161
XLOC_007050	TCONS_00035354	AL391121.1	ENST00000607967	TSS16886	4.27775	0.182014	3.91038	0.24201	-0.367366	0.0142644	0.213161
XLOC_016026	TCONS_00083540	ZBTB25	ENST00000555220	TSS39741	3.71489	0.138093	3.37597	0.148463	-0.338911	0.0142131	0.213161
XLOC_023844	TCONS_00128771	AP005202.1	ENST00000582386	TSS61102	-1.32724	0.590779	-3.77533	1.64828	-2.44809	0.014218	0.213161
XLOC_025590	TCONS_00138100	KIAA0355	ENST00000299505	TSS65513	5.46113	0.0595353	5.15686	0.160201	-0.304267	0.0142683	0.213161
XLOC_030338	TCONS_00167518	LMAN2L	ENST00000264963	TSS78613	4.62885	0.156064	5.03642	0.096956	0.40757	0.0142784	0.213161
XLOC_030374	TCONS_00167821	LONRF2	ENST00000393437	TSS78744	6.27114	0.489266	5.36892	0.787534	-0.902224	0.0142069	0.213161
XLOC_031075	TCONS_00171527	AC064836.3	ENST00000607928	TSS80439	0.829108	0.309666	-0.354874	0.620472	-1.18398	0.0141599	0.213161
XLOC_041136	TCONS_00222915	SNX24	ENST00000513613	TSS104836	4.43986	0.0231724	4.02305	0.157196	-0.41681	0.014196	0.213161
XLOC_046695	TCONS_00248929	GRM3	ENST00000361669	TSS117598	3.62155	0.271518	2.79308	0.530376	-0.828469	0.0142334	0.213161
XLOC_047669	TCONS_00254020	RP9P	ENST00000450133	TSS120104	3.82706	0.204778	3.38689	0.185414	-0.440174	0.0142537	0.213161
XLOC_050075	TCONS_00265225	MTMR7	ENST00000180173	TSS125671	4.7902	0.31378	4.03953	0.512613	-0.750663	0.0141569	0.213161
XLOC_051821	TCONS_00273287	NR4A3	ENST00000338488	TSS129607	3.49452	0.423874	2.57231	0.434295	-0.922208	0.0142422	0.213161
XLOC_027375	TCONS_00151044	ZNF528-AS1	ENST00000594119	TSS70953	3.21046	0.401891	2.27388	0.77523	-0.936573	0.0143058	0.213419
XLOC_043814	TCONS_00236106	LRRC1	ENST00000487251	TSS111199	2.83903	0.35802	3.40391	0.161115	0.564876	0.0143579	0.213895
XLOC_047771	TCONS_00254505	CAMK2B	ENST00000350811	TSS120338	5.09346	0.511016	3.93717	1.11331	-1.15629	0.014352	0.213895
XLOC_020259	TCONS_00107081	AC133550.1	ENST00000563565	TSS50880	2.05937	0.254322	2.63934	0.259511	0.579968	0.0143946	0.214292
XLOC_012719	TCONS_00067901	MGAT4C	ENST00000611864	TSS32064	3.45694	0.236706	2.65993	0.702358	-0.797014	0.0144209	0.214365
XLOC_022072	TCONS_00117181	CACNG4	ENST00000262138	TSS55775	7.87299	0.0543032	7.48316	0.24034	-0.389833	0.0144298	0.214365
XLOC_006529	TCONS_00032803	ZNF33B	ENST00000462075	TSS15688	5.05339	0.174933	4.48182	0.404941	-0.571572	0.0144585	0.21449
XLOC_014761	TCONS_00076334	AL135999.1	ENST00000555968	TSS36328	-3.83429	1.62697	-1.21194	1.16121	2.62235	0.0144552	0.21449
XLOC_035269	TCONS_00192393	ARIH2	ENST00000452882	TSS90469	6.29004	0.123077	6.56902	0.173699	0.278988	0.0145022	0.214987
XLOC_011780	TCONS_00062145	AC148477.1	ENST00000537720	TSS29531	0.318658	0.758698	-1.22309	1.17079	-1.54175	0.0145293	0.215106
XLOC_020646	TCONS_00108739	KIAA0895L	ENST00000562514	TSS51759	5.64242	0.149447	5.20009	0.283451	-0.442333	0.0145508	0.215106
XLOC_040153	TCONS_00218782	AADAT	ENST00000337664	TSS102668	4.55041	0.19564	4.07689	0.238547	-0.473524	0.0145479	0.215106
XLOC_020789	TCONS_00109767	AC009163.2	ENST00000460606	TSS52243	6.20936	0.215494	5.84866	0.226673	-0.360694	0.0145986	0.215663
XLOC_000927	TCONS_00005322	HHLA3	ENST00000361764	TSS2473	2.7854	0.113801	3.33861	0.367439	0.553212	0.0146217	0.215745
XLOC_034667	TCONS_00188365	RBFOX2	ENST00000405409	TSS88718	8.79554	0.221842	8.37812	0.343659	-0.417427	0.0146245	0.215745
XLOC_010252	TCONS_00053564	SCN3B	ENST00000527125	TSS25441	7.47167	0.523125	6.48229	0.922617	-0.989384	0.0146698	0.216007
XLOC_031853	TCONS_00175221	SNHG11	ENST00000453698	TSS82282	2.93061	0.159846	2.4437	0.163588	-0.486911	0.0146728	0.216007
XLOC_051009	TCONS_00270082	EEF1D	ENST00000317198	TSS127926	7.82146	0.254107	8.19352	0.169618	0.372056	0.0146918	0.216136
XLOC_053410	TCONS_00281158	CD99P1	ENST00000431582	TSS133411	0.481116	0.208466	1.24673	0.356308	0.76561	0.0147404	0.2167
XLOC_050729	TCONS_00268332	COX6C	ENST00000522934	TSS127135	6.1364	0.168702	5.79395	0.155292	-0.342453	0.0147539	0.216749
XLOC_005677	TCONS_00028771	DDIT4	ENST00000307365	TSS13711	5.06937	0.58299	5.72332	0.318788	0.653954	0.0147935	0.21718
XLOC_037738	TCONS_00207447	AC124944.3	ENST00000607976	TSS97285	-1.69169	0.845953	-3.94553	1.54982	-2.25384	0.0148068	0.217224
XLOC_029448	TCONS_00162461	AC104667.1	ENST00000417947	TSS76326	-0.658521	1.2678	-2.99004	1.8705	-2.33152	0.014828	0.217371
XLOC_051178	TCONS_00271007	IL33	ENST00000417746	TSS128358	-4.09148	1.32989	-1.70187	0.808437	2.38961	0.0148373	0.217371
XLOC_009618	TCONS_00049935	FAU	ENST00000529639	TSS23779	8.01681	0.13907	8.33113	0.205085	0.314322	0.0149056	0.217769
XLOC_016165	TCONS_00084331	ERG28	ENST00000256319	TSS40072	6.4407	0.204204	5.96323	0.24133	-0.477467	0.0148885	0.217769
XLOC_050914	TCONS_00269391	FAM49B	ENST00000519824	TSS127629	6.77033	0.117729	6.4134	0.150937	-0.356934	0.014888	0.217769
XLOC_054378	TCONS_00284656	SLC9A6	ENST00000636347	TSS135245	6.07981	0.290101	5.50012	0.426535	-0.579684	0.0149043	0.217769
XLOC_029716	TCONS_00164117	HADHA	ENST00000380649	TSS77061	7.74965	0.122682	8.04349	0.109885	0.293841	0.0149321	0.218006
XLOC_006922	TCONS_00034580	CPEB3	ENST00000412050	TSS16562	4.04442	0.246403	3.19901	0.670494	-0.845413	0.0149681	0.218145
XLOC_014416	TCONS_00075346	TMTC4	ENST00000376234	TSS35767	6.62617	0.0521004	6.17346	0.23108	-0.452702	0.0149725	0.218145
XLOC_019877	TCONS_00104717	NME3	ENST00000219302	TSS49803	2.77746	0.273524	1.92689	0.443538	-0.850571	0.0149615	0.218145
XLOC_006230	TCONS_00031443	AL359878.1	ENST00000381466	TSS15044	0.253149	0.480394	-0.761877	0.385323	-1.01503	0.014998	0.218367
XLOC_011538	TCONS_00060935	OAS1	ENST00000202917	TSS28915	-4.66144	1.16326	-2.49246	1.45138	2.16898	0.0150162	0.218456
XLOC_034987	TCONS_00190472	SYN2	ENST00000621198	TSS89627	4.20491	0.644438	3.09084	1.01291	-1.11407	0.0150247	0.218456
XLOC_006966	TCONS_00034818	BLNK	ENST00000371176	TSS16652	-0.96756	0.744067	-3.9028	2.11156	-2.93524	0.0150802	0.218496
XLOC_007552	TCONS_00037847	ARNTL	ENST00000529050	TSS18178	2.0453	0.380985	2.7373	0.367614	0.692005	0.0150879	0.218496
XLOC_011262	TCONS_00059363	NAV3	ENST00000550042	TSS28155	6.09649	0.20021	5.43662	0.645546	-0.659878	0.0150763	0.218496
XLOC_028587	TCONS_00157297	MARCO	ENST00000327097	TSS73890	-0.981488	0.483702	-3.418	2.10949	-2.43651	0.0150996	0.218496
XLOC_030085	TCONS_00166391	AC007040.2	ENST00000606025	TSS78061	5.97827	0.141546	6.28598	0.121584	0.307709	0.0150656	0.218496
XLOC_049249	TCONS_00261879	XKR4	ENST00000327381	TSS123915	5.8711	0.290809	5.00452	0.801843	-0.866576	0.0150979	0.218496
XLOC_053723	TCONS_00282347	RBM3	ENST00000472897	TSS134038	8.39392	0.167228	8.10286	0.133812	-0.291054	0.01506	0.218496
XLOC_001599	TCONS_00008627	MTX1P1	ENST00000440904	TSS4071	2.39419	0.180563	2.85397	0.18067	0.459782	0.0151329	0.21853
XLOC_052006	TCONS_00274187	ZBTB43	ENST00000449886	TSS130061	4.80018	0.10448	4.50834	0.15331	-0.291833	0.0151151	0.21853
XLOC_031645	TCONS_00174235	POLR3F	ENST00000377603	TSS81778	4.23092	0.114626	3.79982	0.255285	-0.431092	0.0151678	0.218885
XLOC_015003	TCONS_00077596	LGALS3	ENST00000553493	TSS36937	1.37151	0.607304	2.5381	0.822335	1.16659	0.015186	0.218985
XLOC_043373	TCONS_00233652	BTN2A2	ENST00000469230	TSS110082	3.10517	0.239899	3.69365	0.316528	0.588483	0.0152057	0.218985
XLOC_044451	TCONS_00238635	GTF2H5	ENST00000607778	TSS112512	5.36283	0.225903	4.99136	0.239445	-0.371468	0.0152001	0.218985
XLOC_000948	TCONS_00005478	TYW3	ENST00000457880	TSS2521	2.63963	0.477484	-1.35764	4.26106	-3.99727	0.0152931	0.219137
XLOC_001948	TCONS_00010493	LAMC2	ENST00000493293	TSS4975	2.38405	0.253132	0.245301	1.25874	-2.13875	0.0153187	0.219137
XLOC_004437	TCONS_00023571	ARPC5	ENST00000359856	TSS11153	7.01577	0.108752	6.69	0.124018	-0.325765	0.0152295	0.219137
XLOC_014202	TCONS_00074695	ATP7B	ENST00000634519	TSS35392	3.97479	0.20544	4.47112	0.201432	0.496329	0.0153196	0.219137
XLOC_025105	TCONS_00135100	CAMSAP3	ENST00000160298	TSS64211	5.35188	0.28306	4.72869	0.525951	-0.623188	0.0153215	0.219137
XLOC_025783	TCONS_00139923	AC010247.2	ENST00000559786	TSS66282	5.75912	0.57731	4.4694	0.89822	-1.28971	0.0152714	0.219137
XLOC_029810	TCONS_00164631	CEBPZ	ENST00000234170	TSS77308	5.88829	0.206833	5.57383	0.130774	-0.314464	0.0152544	0.219137
XLOC_030194	TCONS_00167041	ST3GAL5	ENST00000638572	TSS78350	5.45674	0.360653	4.96477	0.296845	-0.491968	0.0152755	0.219137
XLOC_036705	TCONS_00201204	IMPDH2	ENST00000472328	TSS94473	7.74541	0.298481	8.19634	0.34918	0.450929	0.0153403	0.219137
XLOC_038754	TCONS_00211965	NOCT	ENST00000280614	TSS99538	3.33216	0.0359527	2.84814	0.354197	-0.484021	0.0152684	0.219137
XLOC_042843	TCONS_00231308	AC091982.3	ENST00000623943	TSS108929	0.14416	0.418536	-1.32288	0.983986	-1.46704	0.0153254	0.219137
XLOC_046941	TCONS_00250613	MET	ENST00000456159	TSS118364	3.74945	0.611904	2.21642	0.942407	-1.53303	0.0153332	0.219137
XLOC_030403	TCONS_00167939	AC018730.1	ENST00000454183	TSS78805	1.40679	1.01493	2.92079	0.807016	1.514	0.0153538	0.219182
XLOC_010213	TCONS_00053346	AP003396.1	ENST00000501918	TSS25334	1.99021	0.219987	3.23304	0.84972	1.24283	0.0153866	0.219475
XLOC_045638	TCONS_00244312	SGK1	ENST00000367858	TSS115185	3.70468	0.672097	2.35165	0.746626	-1.35303	0.0153951	0.219475
XLOC_013499	TCONS_00071831	CDADC1	ENST00000251108	TSS33945	2.80809	0.201032	2.35598	0.219272	-0.452113	0.0155255	0.220003
XLOC_022382	TCONS_00119547	AC005696.2	ENST00000610120	TSS56928	1.33624	0.572418	0.0897922	0.921115	-1.24645	0.0155109	0.220003
XLOC_025853	TCONS_00140461	VASP	ENST00000589627	TSS66508	5.39112	0.128564	5.74992	0.17751	0.358798	0.0155055	0.220003
XLOC_029820	TCONS_00164717	ATL2	ENST00000378954	TSS77343	5.42371	0.128169	5.14459	0.0828272	-0.279126	0.0155163	0.220003
XLOC_031687	TCONS_00174420	GZF1	ENST00000338121	TSS81865	4.83291	0.241152	4.49923	0.14821	-0.33368	0.0155079	0.220003
XLOC_034835	TCONS_00189430	WNT7B	ENST00000339464	TSS89175	3.9477	0.91979	5.3624	0.265906	1.4147	0.0154883	0.220003
XLOC_050365	TCONS_00266753	OPRK1	ENST00000613482	TSS126363	2.62948	0.318605	3.69195	0.927433	1.06247	0.0155086	0.220003
XLOC_053251	TCONS_00280771	LRRC26	ENST00000371542	TSS133157	0.410018	0.368932	-1.75095	1.73404	-2.16097	0.0154953	0.220003
XLOC_035791	TCONS_00195254	EEFSEC	ENST00000254730	TSS91828	4.90529	0.0948353	4.57408	0.196693	-0.331207	0.0155573	0.220306
XLOC_015301	TCONS_00079502	AL512791.2	ENST00000615251	TSS37827	-0.669458	0.22029	-2.08301	0.742915	-1.41356	0.0155816	0.220503
XLOC_046032	TCONS_00245920	CHST12	ENST00000618655	TSS116019	3.95423	0.187517	4.35632	0.170239	0.402087	0.0156121	0.220787
XLOC_000671	TCONS_00003890	IPO13	ENST00000372343	TSS1818	5.63942	0.0356801	5.35026	0.1338	-0.289166	0.0156778	0.221274
XLOC_010144	TCONS_00052888	C11orf71	ENST00000325636	TSS25135	3.04683	0.540324	1.70847	0.670825	-1.33835	0.0156664	0.221274
XLOC_032650	TCONS_00179063	SLC13A3	ENST00000290317	TSS84111	5.24439	0.0912327	5.5763	0.204235	0.331913	0.0156731	0.221274
XLOC_055649	TCONS_00289767	PNMA6B	ENST00000538162	TSS137745	-0.043132	0.471049	-2.14569	1.73513	-2.10255	0.0157518	0.222171
XLOC_012829	TCONS_00068551	GNPTAB	ENST00000299314	TSS32361	6.19851	0.227041	5.71423	0.382367	-0.484285	0.0157754	0.222207
XLOC_049763	TCONS_00264018	KHDRBS3	ENST00000355849	TSS125040	4.05284	0.15398	3.38262	0.339248	-0.670212	0.0157724	0.222207
XLOC_025971	TCONS_00141405	ZNF473	ENST00000598809	TSS66915	4.74684	0.217631	5.10586	0.18716	0.359023	0.0158005	0.222338
XLOC_027271	TCONS_00150264	SLC6A16	ENST00000335875	TSS70650	0.875863	0.495274	1.94701	0.611881	1.07115	0.0158056	0.222338
XLOC_031820	TCONS_00175002	ROMO1	ENST00000374078	TSS82166	4.78122	0.192774	5.2636	0.365406	0.482375	0.0158222	0.222423
XLOC_040115	TCONS_00218576	2018-03-01	ENST00000274056	TSS102588	3.76882	0.474983	2.81402	0.693069	-0.954791	0.0158683	0.222777
XLOC_048697	TCONS_00259437	ESYT2	ENST00000251527	TSS122591	5.59756	0.151908	5.88231	0.191621	0.284752	0.0158592	0.222777
XLOC_050580	TCONS_00267687	IMPA1	ENST00000256108	TSS126821	4.36218	0.114949	3.87997	0.132486	-0.482206	0.0158927	0.222971
XLOC_034680	TCONS_00188484	EIF3D	ENST00000216190	TSS88760	7.4668	0.23373	7.76006	0.15848	0.293263	0.0159122	0.223097
XLOC_049967	TCONS_00264849	PRAG1	ENST00000622241	TSS125469	5.06967	0.0940716	5.52413	0.107817	0.454463	0.0159258	0.22314
XLOC_017748	TCONS_00091516	GABRB3	ENST00000628124	TSS43711	7.17522	0.299485	6.55578	0.444743	-0.619436	0.0159736	0.223661
XLOC_050254	TCONS_00266224	PLPP5	ENST00000529359	TSS126115	4.3042	0.16011	3.84095	0.360535	-0.46325	0.0159965	0.223834
XLOC_015834	TCONS_00082677	TRAPPC6B	ENST00000469361	TSS39300	5.15259	0.161863	4.5875	0.313194	-0.565085	0.0160824	0.224201
XLOC_025195	TCONS_00135800	LDLR	ENST00000558518	TSS64526	7.46489	0.0480678	7.1893	0.223819	-0.275583	0.0160753	0.224201
XLOC_035280	TCONS_00192509	DAG1	ENST00000515359	TSS90516	7.91149	0.0535047	8.44537	0.40271	0.533882	0.0160697	0.224201
XLOC_037481	TCONS_00205942	RPL23AP42	ENST00000471152	TSS96620	2.0551	0.258896	2.69346	0.310388	0.638361	0.0160839	0.224201
XLOC_044768	TCONS_00239923	AL031118.1	ENST00000607727	TSS113178	1.67887	0.306502	0.384262	0.547994	-1.29461	0.0160377	0.224201
XLOC_053003	TCONS_00279147	AMBP	ENST00000265132	TSS132442	-0.487558	0.588548	-3.24962	1.58743	-2.76207	0.0160862	0.224201
XLOC_036773	TCONS_00201956	PBRM1	ENST00000356770	TSS94753	7.61461	0.0826073	7.27011	0.254789	-0.344501	0.01611	0.224386
XLOC_007692	TCONS_00038612	KIAA1549L	ENST00000526400	TSS18525	6.00748	0.195542	5.56286	0.214858	-0.444619	0.0161658	0.224505
XLOC_010939	TCONS_00057230	DAZAP2	ENST00000412716	TSS27178	6.92347	0.339914	7.34955	0.25939	0.426078	0.0161682	0.224505
XLOC_012430	TCONS_00066246	CBX5	ENST00000209875	TSS31301	9.89121	0.0882341	9.65007	0.11557	-0.241148	0.016164	0.224505
XLOC_022190	TCONS_00117984	SNHG16	ENST00000591956	TSS56179	6.37345	0.190133	6.726	0.228212	0.352559	0.0161715	0.224505
XLOC_002649	TCONS_00014038	LRRC47	ENST00000378251	TSS6705	5.3572	0.134785	5.05062	0.182456	-0.306583	0.0162026	0.224643
XLOC_008772	TCONS_00044812	PKNOX2	ENST00000530517	TSS21510	6.09598	0.146706	5.4827	0.221461	-0.613285	0.0161924	0.224643
XLOC_002583	TCONS_00013464	AL645608.8	ENST00000606034	TSS6449	-1.78351	0.939575	-0.0661333	1.33557	1.71738	0.0162454	0.22477
XLOC_007768	TCONS_00039017	CD82	ENST00000526958	TSS18739	2.58716	0.197181	3.69602	0.402409	1.10886	0.0162396	0.22477
XLOC_010175	TCONS_00053046	DSCAML1	ENST00000527706	TSS25215	1.88993	0.319426	0.941779	0.623507	-0.948151	0.0162542	0.22477
XLOC_040719	TCONS_00220743	SETD9	ENST00000475908	TSS103753	3.15479	0.450158	2.42693	0.421977	-0.727864	0.016227	0.22477
XLOC_026446	TCONS_00144398	DENND1C	ENST00000590444	TSS68212	0.675078	0.196872	-1.10598	1.59529	-1.78106	0.0162772	0.224942
XLOC_004665	TCONS_00024760	AC092803.2	ENST00000564287	TSS11665	0.803929	0.643873	-0.594442	0.46388	-1.39837	0.0163585	0.22495
XLOC_005599	TCONS_00028377	REEP3	ENST00000373758	TSS13540	5.0284	0.314065	5.46791	0.308363	0.439505	0.0163946	0.22495
XLOC_007675	TCONS_00038482	PAUPAR	ENST00000643436	TSS18467	7.4336	0.137787	7.80541	0.192663	0.371808	0.0163928	0.22495
XLOC_010537	TCONS_00055145	NECAP1	ENST00000639955	TSS26200	6.65763	0.351338	5.99515	0.527359	-0.662479	0.0163446	0.22495
XLOC_020561	TCONS_00108205	MT1G	ENST00000444837	TSS51529	-0.824846	1.42384	-3.95432	1.43985	-3.12947	0.0163076	0.22495
XLOC_026268	TCONS_00142990	RPS5	ENST00000601521	TSS67596	9.1134	0.22663	9.50028	0.271763	0.386886	0.016329	0.22495
XLOC_026575	TCONS_00145515	ZNF44	ENST00000600003	TSS68648	3.13749	0.184187	2.48672	0.291839	-0.650769	0.0163198	0.22495
XLOC_027253	TCONS_00150153	BCAT2	ENST00000545387	TSS70600	5.23096	0.141325	4.70252	0.351464	-0.528443	0.0163875	0.22495
XLOC_036581	TCONS_00200210	SCN11A	ENST00000302328	TSS94094	0.0284437	0.23274	-1.31894	1.03511	-1.34738	0.016372	0.22495
XLOC_049876	TCONS_00264663	ERICH1	ENST00000522706	TSS125335	3.82767	0.136605	3.4366	0.266579	-0.391073	0.0163365	0.22495
XLOC_052659	TCONS_00277557	APBA1	ENST00000265381	TSS131708	6.60922	0.351204	5.66133	0.936078	-0.947897	0.0163419	0.22495
XLOC_029730	TCONS_00164169	CGREF1	ENST00000440612	TSS77089	2.61978	0.513647	1.43018	1.00246	-1.1896	0.0164556	0.225496
XLOC_003782	TCONS_00020227	NRAS	ENST00000369535	TSS9612	10.2496	0.113644	10.0207	0.0908017	-0.228873	0.0165042	0.225843
XLOC_008271	TCONS_00042229	LINC01537	ENST00000450804	TSS20240	-4.67311	1.13993	-2.22994	0.722724	2.44317	0.016499	0.225843
XLOC_047035	TCONS_00251133	STRIP2	ENST00000249344	TSS118625	2.9491	0.875005	2.02977	0.374339	-0.919332	0.0165129	0.225843
XLOC_003294	TCONS_00017758	ECHDC2	ENST00000536120	TSS8460	-1.78228	0.964299	-0.211722	0.841569	1.57055	0.0166473	0.227077
XLOC_005835	TCONS_00029468	STAMBPL1	ENST00000371926	TSS14069	3.34732	0.112155	2.44908	0.400335	-0.89824	0.0167061	0.227077
XLOC_010598	TCONS_00055463	ETV6	ENST00000396373	TSS26357	4.70924	0.0837432	5.18101	0.156115	0.471775	0.0166913	0.227077
XLOC_023984	TCONS_00129443	CABYR	ENST00000399496	TSS61463	3.34693	0.385919	2.72636	0.0937169	-0.620572	0.0167102	0.227077
XLOC_025536	TCONS_00137850	VSTM2B	ENST00000335523	TSS65388	2.51408	0.569314	1.34805	0.455734	-1.16603	0.016685	0.227077
XLOC_041881	TCONS_00226676	CDH18	ENST00000510297	TSS106754	4.04671	0.384243	2.89238	0.884432	-1.15433	0.0166579	0.227077
XLOC_042745	TCONS_00230653	DIAPH1	ENST00000476339	TSS108643	6.89982	0.106724	7.14698	0.100979	0.24716	0.0166324	0.227077
XLOC_044090	TCONS_00237001	NR2E1	ENST00000368986	TSS111705	-2.31031	2.07511	0.771336	1.01666	3.08164	0.0167057	0.227077
XLOC_047750	TCONS_00254305	GLI3	ENST00000395925	TSS120261	6.56929	0.216467	7.2919	0.308489	0.722607	0.0166835	0.227077
XLOC_003144	TCONS_00016890	RIMS3	ENST00000372684	TSS8056	8.30039	0.289695	7.73702	0.353313	-0.563372	0.016744	0.227333
XLOC_049909	TCONS_00264760	XKR5	ENST00000618990	TSS125398	1.58377	0.246362	0.582626	0.478868	-1.00115	0.0167505	0.227333
XLOC_009342	TCONS_00048411	AGBL2	ENST00000528609	TSS23083	-0.586352	0.670789	-3.23019	1.60422	-2.64384	0.0167692	0.227441
XLOC_015653	TCONS_00081232	NDRG2	ENST00000298687	TSS38708	4.82466	0.274354	4.31904	0.412033	-0.50562	0.0168336	0.228023
XLOC_055642	TCONS_00289732	CSAG2	ENST00000598036	TSS137733	-2.13468	0.901594	0.00598249	0.54365	2.14067	0.0168279	0.228023
XLOC_037301	TCONS_00205051	RBP1	ENST00000474490	TSS96186	6.10895	0.605569	5.31679	0.197723	-0.792158	0.0168562	0.228183
XLOC_016099	TCONS_00083938	AC004825.2	ENST00000616634	TSS39904	-0.59722	0.625871	-1.74019	0.428616	-1.14297	0.0168857	0.22829
XLOC_036902	TCONS_00202833	CNTN3	ENST00000263665	TSS95163	2.9531	0.418751	1.553	0.981691	-1.4001	0.0168767	0.22829
XLOC_000064	TCONS_00000347	PRKCZ	ENST00000378567	TSS185	5.99045	0.268039	5.47483	0.372281	-0.515625	0.0169224	0.228504
XLOC_031593	TCONS_00174021	PLCB4	ENST00000407043	TSS81664	4.52224	0.198315	4.02697	0.310958	-0.495274	0.016923	0.228504
XLOC_005952	TCONS_00030180	TLX1	ENST00000370196	TSS14377	-1.37532	2.61047	1.09316	0.723126	2.46848	0.0169909	0.228838
XLOC_019629	TCONS_00103085	ZNRF1	ENST00000335325	TSS49055	6.05158	0.156937	5.68804	0.277033	-0.363534	0.0169873	0.228838
XLOC_053134	TCONS_00279965	KYAT1	ENST00000462722	TSS132825	2.66734	0.507448	3.34413	0.258853	0.676787	0.0169708	0.228838
XLOC_053220	TCONS_00280536	CCDC187	ENST00000638797	TSS133052	-4.10169	1.31796	-2.15563	0.809529	1.94606	0.0169838	0.228838
XLOC_013697	TCONS_00072521	SLITRK5	ENST00000325089	TSS34290	5.50575	0.139393	5.16561	0.197434	-0.340144	0.0170157	0.229026
XLOC_052946	TCONS_00278862	EPB41L4B	ENST00000374566	TSS132318	3.36024	0.400224	2.62383	0.537096	-0.736413	0.017049	0.229329
XLOC_018928	TCONS_00098859	ABCC1	ENST00000399410	TSS47030	5.87767	0.14151	6.26466	0.239021	0.386989	0.0170967	0.229371
XLOC_033008	TCONS_00180375	JAM2	ENST00000400532	TSS84785	5.65222	0.278273	6.23541	0.523009	0.583195	0.0171103	0.229371
XLOC_035842	TCONS_00195541	TMEM108	ENST00000514529	TSS91973	4.03677	0.168619	3.48868	0.363581	-0.548085	0.0170743	0.229371
XLOC_048081	TCONS_00255839	GNAT3	ENST00000398291	TSS120997	-0.412885	0.939934	-2.99971	1.20233	-2.58683	0.017067	0.229371
XLOC_053099	TCONS_00279663	RPL12	ENST00000497825	TSS132694	9.45425	0.160768	9.77619	0.234866	0.321938	0.0171171	0.229371
XLOC_055770	TCONS_00290348	RPS4Y1	ENST00000250784	TSS138015	7.81189	0.308351	0.892565	4.38582	-6.91932	0.0170997	0.229371
XLOC_040633	TCONS_00220405	C7	ENST00000313164	TSS103578	1.56255	0.402157	3.69736	1.7432	2.13481	0.017155	0.229621
XLOC_008079	TCONS_00040632	PLCB3	ENST00000279230	TSS19514	4.98202	0.318927	5.5163	0.245669	0.534274	0.0172188	0.230048
XLOC_012665	TCONS_00067631	AC121761.1	ENST00000547326	TSS31934	-0.652	0.838092	-2.49488	1.4577	-1.84288	0.0172218	0.230048
XLOC_032530	TCONS_00178522	NDRG3	ENST00000373803	TSS83867	6.01113	0.0932588	6.32075	0.156554	0.30962	0.0172133	0.230048
XLOC_020266	TCONS_00107114	AC109460.1	ENST00000567209	TSS50898	-4.26166	1.96282	-2.05261	0.799869	2.20906	0.0172635	0.230314
XLOC_043652	TCONS_00235242	CDKN1A	ENST00000615513	TSS110789	5.03457	0.471515	5.93845	0.597581	0.903877	0.0172618	0.230314
XLOC_027788	TCONS_00152989	SELENOI	ENST00000442141	TSS71843	6.38952	0.267067	5.97153	0.199637	-0.417991	0.0172933	0.23046
XLOC_048678	TCONS_00259330	SHH	ENST00000297261	TSS122540	-2.55075	3.10938	2.01399	3.66768	4.56473	0.0172962	0.23046
XLOC_022982	TCONS_00123117	NEUROD2	ENST00000580874	TSS58588	-4.44932	1.58752	-1.65828	0.600229	2.79104	0.017308	0.230473
XLOC_012301	TCONS_00065166	ADCY6	ENST00000547260	TSS30876	5.39946	0.191298	5.68524	0.148119	0.285781	0.0173464	0.230549
XLOC_014214	TCONS_00074793	PCDH8	ENST00000377942	TSS35436	5.28862	0.270206	6.31492	0.652305	1.0263	0.0173406	0.230549
XLOC_019896	TCONS_00104914	CASKIN1	ENST00000343516	TSS49895	5.51362	0.513167	4.72656	0.676407	-0.787063	0.0173445	0.230549
XLOC_045092	TCONS_00241772	YIPF3	ENST00000372422	TSS113990	6.7137	0.0387121	6.94675	0.0959061	0.233056	0.0173719	0.230744
XLOC_041563	TCONS_00225394	ATP6V0E1	ENST00000519374	TSS106071	5.21752	0.0466855	5.63045	0.219091	0.412933	0.0173964	0.230924
XLOC_032676	TCONS_00179240	B4GALT5	ENST00000371711	TSS84179	7.20848	0.107018	7.46786	0.164414	0.259384	0.0174073	0.230925
XLOC_046844	TCONS_00250010	COL26A1	ENST00000313669	TSS118098	7.20046	0.449183	5.97209	0.766365	-1.22836	0.0174274	0.231046
XLOC_020468	TCONS_00107821	ITFG1	ENST00000568047	TSS51311	6.56158	0.237918	6.08335	0.327958	-0.478225	0.017488	0.231561
XLOC_027822	TCONS_00153294	PLB1	ENST00000416713	TSS71967	0.898515	0.699619	-0.363641	1.014	-1.26216	0.0174821	0.231561
XLOC_011483	TCONS_00060473	WSCD2	ENST00000547525	TSS28702	4.25902	0.311106	3.55922	0.334189	-0.699797	0.0176098	0.232339
XLOC_035936	TCONS_00196148	AC092958.1	ENST00000467198	TSS92252	-0.166866	0.702687	1.06411	0.760305	1.23098	0.0175631	0.232339
XLOC_041345	TCONS_00224164	NDFIP1	ENST00000253814	TSS105462	7.74034	0.270008	7.33069	0.26742	-0.409649	0.0175896	0.232339
XLOC_055646	TCONS_00289758	CETN2	ENST00000370277	TSS137739	6.51927	0.126239	6.10658	0.201478	-0.412693	0.0175987	0.232339
XLOC_030909	TCONS_00170481	AC092162.2	ENST00000438143	TSS80003	-1.6479	0.97789	-4.05886	1.30088	-2.41096	0.017681	0.232994
XLOC_039298	TCONS_00214486	SEL1L3	ENST00000399878	TSS100780	5.29357	0.431929	6.12927	0.503816	0.835702	0.0176842	0.232994
XLOC_001929	TCONS_00010388	IER5	ENST00000367577	TSS4921	4.32915	0.117919	5.26497	0.764735	0.935817	0.017731	0.233031
XLOC_031753	TCONS_00174632	XKR7	ENST00000562532	TSS81990	7.08714	0.163749	6.59348	0.308403	-0.493652	0.0177184	0.233031
XLOC_038289	TCONS_00209986	ADGRL3	ENST00000512091	TSS98548	7.56016	0.15201	7.23656	0.0497328	-0.323606	0.017726	0.233031
XLOC_046816	TCONS_00249809	MEPCE	ENST00000497759	TSS117985	5.76303	0.123782	6.13398	0.0927205	0.370958	0.017747	0.233097
XLOC_027106	TCONS_00148974	CEACAM1	ENST00000352591	TSS70086	-2.36078	0.71967	-0.160078	1.45672	2.20071	0.01781	0.23378
XLOC_007643	TCONS_00038323	ANO3	ENST00000525139	TSS18400	1.28666	0.955126	2.68996	0.932543	1.4033	0.0180679	0.235285
XLOC_012744	TCONS_00068083	LINC01619	ENST00000551843	TSS32136	6.47337	0.446359	7.11071	0.302035	0.637342	0.018068	0.235285
XLOC_026530	TCONS_00144996	EIF3G	ENST00000253108	TSS68453	6.92136	0.213123	7.23298	0.206854	0.311613	0.0180801	0.235285
XLOC_029485	TCONS_00162745	PPP1R7	ENST00000438799	TSS76462	6.1985	0.13723	5.91477	0.18459	-0.283728	0.0180118	0.235285
XLOC_032814	TCONS_00179903	STMN3	ENST00000540534	TSS84506	7.54569	0.0933987	7.17202	0.267658	-0.373661	0.0180475	0.235285
XLOC_036250	TCONS_00198171	OSTN	ENST00000445281	TSS93199	-1.53343	2.50429	0.64499	1.15138	2.17842	0.017982	0.235285
XLOC_037768	TCONS_00207680	BDH1	ENST00000392379	TSS97380	5.18615	0.287371	4.72906	0.274348	-0.457094	0.0180634	0.235285
XLOC_041437	TCONS_00224636	GRIA1	ENST00000481559	TSS105712	5.55517	0.184325	6.2276	0.353763	0.672434	0.0180771	0.235285
XLOC_042241	TCONS_00228159	FAM169A	ENST00000514215	TSS107474	5.07774	0.379983	4.57345	0.297485	-0.504289	0.0180383	0.235285
XLOC_045567	TCONS_00243931	SERINC1	ENST00000339697	TSS115011	8.39165	0.127956	7.93282	0.318698	-0.458831	0.0180081	0.235285
XLOC_047851	TCONS_00255017	CHCHD2	ENST00000395422	TSS120556	3.37683	1.0699	-0.740448	4.18698	-4.11728	0.0179857	0.235285
XLOC_050419	TCONS_00266990	CA8	ENST00000317995	TSS126476	2.13692	0.420026	2.90762	0.35927	0.7707	0.0180512	0.235285
XLOC_050693	TCONS_00268220	GDF6	ENST00000287020	TSS127069	0.724611	0.740686	2.52137	1.13644	1.79676	0.0180232	0.235285
XLOC_014159	TCONS_00074472	MED4	ENST00000495013	TSS35289	5.31455	0.344064	4.88535	0.223987	-0.429196	0.0181079	0.235359
XLOC_018051	TCONS_00093228	LYSMD2	ENST00000267838	TSS44524	1.43696	0.593174	0.204621	1.04778	-1.23234	0.0180981	0.235359
XLOC_000898	TCONS_00005132	PDE4B	ENST00000329654	TSS2381	6.24146	0.034577	5.72286	0.183835	-0.518603	0.0181755	0.235731
XLOC_023202	TCONS_00124654	WNT3	ENST00000225512	TSS59248	4.11717	0.171677	5.05263	0.644296	0.935469	0.0181729	0.235731
XLOC_048427	TCONS_00258049	PRRT4	ENST00000489835	TSS121930	2.26749	0.144946	1.33816	0.906722	-0.929329	0.018181	0.235731
XLOC_029378	TCONS_00161981	AC017104.1	ENST00000415129	TSS76087	-2.502	1.87788	-0.640662	0.794609	1.86134	0.0182716	0.23676
XLOC_018100	TCONS_00093587	HNRNPA3P11	ENST00000564298	TSS44673	-4.66144	1.16326	-2.21851	1.79677	2.44294	0.0183002	0.236864
XLOC_048761	TCONS_00259546	DLGAP2	ENST00000637795	TSS122674	1.31221	0.587028	-0.0133034	0.579999	-1.32552	0.018302	0.236864
XLOC_001791	TCONS_00009757	POU2F1	ENST00000367866	TSS4598	6.74066	0.321452	6.33491	0.218518	-0.405747	0.0183179	0.236874
XLOC_006665	TCONS_00033424	ANK3	ENST00000280772	TSS15994	7.90315	0.109617	7.31745	0.416532	-0.585701	0.0183491	0.236874
XLOC_025949	TCONS_00141114	ALDH16A1	ENST00000293350	TSS66797	10.3688	0.335485	10.7451	0.212507	0.376276	0.0183501	0.236874
XLOC_032031	TCONS_00176133	TFAP2C	ENST00000201031	TSS82715	1.50284	0.381783	2.54961	0.641698	1.04677	0.0183586	0.236874
XLOC_045889	TCONS_00245537	DACT2	ENST00000366796	TSS115774	2.24025	1.04081	0.644593	0.567171	-1.59566	0.018412	0.237419
XLOC_034698	TCONS_00188588	FP325335.1	ENST00000430883	TSS88812	3.93932	0.596946	3.05743	0.663663	-0.881887	0.0184306	0.237514
XLOC_026176	TCONS_00142379	BRSK1	ENST00000590333	TSS67346	6.86562	0.170509	6.4123	0.287954	-0.453324	0.0185167	0.238044
XLOC_030371	TCONS_00167754	TXNDC9	ENST00000264255	TSS78718	4.41868	0.0384349	4.01587	0.226528	-0.402812	0.0185021	0.238044
XLOC_035068	TCONS_00191095	AC114877.1	ENST00000446601	TSS89878	-1.77133	1.28076	-3.91883	1.47286	-2.14749	0.0185288	0.238056
XLOC_003762	TCONS_00020066	AL357055.3	ENST00000421157	TSS9555	-0.0889425	0.468117	-1.94068	1.6979	-1.85173	0.0185717	0.238075
XLOC_042284	TCONS_00228419	HOMER1	ENST00000334082	TSS107583	5.07964	0.259041	4.63174	0.332908	-0.447892	0.0185671	0.238075
XLOC_049401	TCONS_00262551	ZC2HC1A	ENST00000263849	TSS124248	5.21023	0.0758464	4.58093	0.32389	-0.629299	0.0185752	0.238075
XLOC_050937	TCONS_00269653	ST3GAL1	ENST00000399640	TSS127720	4.14403	0.291387	3.37529	0.59777	-0.768742	0.0185607	0.238075
XLOC_038888	TCONS_00212556	TDO2	ENST00000503634	TSS99835	-3.53586	1.98562	-1.33066	0.709491	2.2052	0.018605	0.238168
XLOC_049364	TCONS_00262419	AC022893.2	ENST00000564832	TSS124174	1.08466	0.645383	-0.0792198	0.804148	-1.16388	0.0186003	0.238168
XLOC_046610	TCONS_00248402	ELN	ENST00000445912	TSS117317	7.31277	0.470121	5.42207	0.206276	-1.8907	0.0186249	0.238279
XLOC_014802	TCONS_00076740	FOXG1	ENST00000636604	TSS36491	-5.24307	2.71e-15	-1.41454	3.48664	3.82853	0.0186508	0.238467
XLOC_000445	TCONS_00002454	STX12	ENST00000373943	TSS1188	6.29874	0.187763	5.85604	0.281512	-0.442697	0.0186777	0.238667
XLOC_037693	TCONS_00207114	UTS2B	ENST00000340524	TSS97129	1.59322	0.370041	2.9063	1.08375	1.31308	0.0186927	0.238715
XLOC_025684	TCONS_00139031	SPINT2	ENST00000590510	TSS65874	5.83511	0.457829	4.88936	0.918057	-0.945753	0.0187376	0.239
XLOC_034869	TCONS_00189545	AL022328.3	ENST00000607943	TSS89243	-0.482425	0.464974	-2.27456	1.64969	-1.79213	0.0187845	0.239454
XLOC_016287	TCONS_00085105	PRIMA1	ENST00000393143	TSS40414	1.90307	0.877234	3.02146	0.389571	1.11838	0.0188216	0.239783
XLOC_031572	TCONS_00173921	CHGB	ENST00000378961	TSS81611	6.98498	0.474111	6.03422	0.783872	-0.950756	0.0188975	0.240189
XLOC_035873	TCONS_00195763	ARMC8	ENST00000538260	TSS92072	5.39535	0.131612	5.07472	0.169456	-0.320626	0.0188753	0.240189
XLOC_039407	TCONS_00215026	OCIAD2	ENST00000508632	TSS101038	3.83008	0.541898	2.9726	0.58298	-0.857481	0.0188988	0.240189
XLOC_002670	TCONS_00014138	ACOT7	ENST00000608083	TSS6755	7.55499	0.194462	7.1874	0.241148	-0.367597	0.0189907	0.240636
XLOC_036014	TCONS_00196537	PTX3	ENST00000295927	TSS92448	4.02086	0.276019	4.88242	0.841401	0.861564	0.0189591	0.240636
XLOC_040070	TCONS_00218450	MAP9	ENST00000311277	TSS102510	4.8904	0.19727	4.37752	0.282628	-0.51288	0.0189693	0.240636
XLOC_044869	TCONS_00240282	FLOT1	ENST00000487376	TSS113376	6.82994	0.0884498	7.07858	0.0484721	0.248641	0.0189899	0.240636
XLOC_011497	TCONS_00060616	MVK	ENST00000539335	TSS28767	5.11995	0.180788	4.62801	0.293004	-0.491939	0.0190022	0.240638
XLOC_034375	TCONS_00186802	MICAL3	ENST00000441493	TSS87986	6.44002	0.0774319	6.10665	0.253509	-0.333372	0.01904	0.240829
XLOC_039253	TCONS_00214252	TAPT1	ENST00000405303	TSS100668	4.27926	0.143109	3.91103	0.255527	-0.36824	0.0190348	0.240829
XLOC_008497	TCONS_00043217	FUT4	ENST00000358752	TSS20726	2.37281	0.358878	1.12738	0.669937	-1.24543	0.019058	0.240851
XLOC_047990	TCONS_00255290	CALN1	ENST00000329008	TSS120753	3.21102	0.355403	2.17366	0.994682	-1.03736	0.0190721	0.240851
XLOC_011342	TCONS_00059616	AC025164.1	ENST00000501008	TSS28314	-1.04239	0.67346	0.336986	0.658367	1.37937	0.0191433	0.241559
XLOC_002060	TCONS_00010957	AC096677.1	ENST00000454651	TSS5200	-3.28669	1.38322	-5.24307	2.18e-15	-1.95638	0.0191907	0.24164
XLOC_011126	TCONS_00058611	USP15	ENST00000353364	TSS27825	5.21806	0.100435	4.83504	0.218538	-0.383018	0.0192281	0.24164
XLOC_014133	TCONS_00074318	TPT1	ENST00000616577	TSS35217	10.5775	0.0687632	10.8568	0.189377	0.27925	0.0192232	0.24164
XLOC_025399	TCONS_00137266	REX1BD	ENST00000598375	TSS65129	3.57519	0.220229	3.17038	0.199782	-0.404816	0.0192409	0.24164
XLOC_040186	TCONS_00218884	GLRA3	ENST00000274093	TSS102724	3.26393	0.802655	1.0829	2.25084	-2.18103	0.0192395	0.24164
XLOC_045729	TCONS_00244846	STXBP5-AS1	ENST00000606831	TSS115420	1.58374	0.564155	0.181547	1.31645	-1.40219	0.0191642	0.24164
XLOC_046930	TCONS_00250487	FOXP2	ENST00000412402	TSS118317	3.45541	0.222462	4.11434	0.581772	0.658934	0.0192028	0.24164
XLOC_003164	TCONS_00016972	CLDN19	ENST00000539749	TSS8103	1.66329	1.14282	-0.298139	1.07758	-1.96143	0.019337	0.24223
XLOC_009564	TCONS_00049400	STX5	ENST00000377897	TSS23579	5.40365	0.100936	5.66979	0.10503	0.266143	0.0193278	0.24223
XLOC_021416	TCONS_00113228	TMEM97	ENST00000226230	TSS53893	8.20932	0.193358	7.75419	0.300511	-0.455131	0.0193395	0.24223
XLOC_032973	TCONS_00180309	CHODL	ENST00000400128	TSS84739	3.46396	0.278437	2.88273	0.232327	-0.581232	0.0193032	0.24223
XLOC_009026	TCONS_00046224	TRIM3	ENST00000533064	TSS22166	4.21228	0.220259	3.71273	0.374719	-0.499551	0.019364	0.242324
XLOC_023719	TCONS_00128417	WDR45B	ENST00000392325	TSS60872	6.49831	0.101586	6.73063	0.0919091	0.232318	0.0194338	0.242627
XLOC_028864	TCONS_00158749	SCN2A	ENST00000636384	TSS74552	5.56017	0.594978	4.18083	1.35395	-1.37933	0.0194547	0.242627
XLOC_034781	TCONS_00189151	NAGA	ENST00000396398	TSS89051	5.23391	0.119913	5.5775	0.203963	0.343595	0.0194454	0.242627
XLOC_050460	TCONS_00267148	CRH	ENST00000276571	TSS126557	2.98903	1.26779	-0.681373	1.88075	-3.6704	0.0194569	0.242627
XLOC_000892	TCONS_00005080	AK4	ENST00000497030	TSS2360	3.73477	0.113956	4.74502	0.678145	1.01025	0.0194701	0.242649
XLOC_025374	TCONS_00137077	RPL18A	ENST00000222247	TSS65048	8.88662	0.338723	9.30136	0.237722	0.41474	0.019505	0.242942
XLOC_037329	TCONS_00205209	ATR	ENST00000504521	TSS96246	4.68219	0.111087	4.31711	0.179929	-0.365077	0.0195171	0.242949
XLOC_025211	TCONS_00135927	ZNF627	ENST00000593279	TSS64581	6.1462	0.162242	5.75886	0.204735	-0.387346	0.0195451	0.243155
XLOC_003099	TCONS_00016593	EPHA10	ENST00000432874	TSS7938	2.70749	0.482523	1.50988	1.2122	-1.19761	0.0195787	0.243288
XLOC_009067	TCONS_00046658	NRIP3	ENST00000309166	TSS22316	3.81026	0.834561	4.96893	0.830008	1.15867	0.0195681	0.243288
XLOC_004901	TCONS_00025821	GNG4	ENST00000391854	TSS12181	7.73768	0.0974836	7.25195	0.303665	-0.485728	0.0196687	0.243692
XLOC_009134	TCONS_00047091	RPS13	ENST00000531008	TSS22531	8.49573	0.1528	8.72826	0.12296	0.232525	0.0196316	0.243692
XLOC_033740	TCONS_00183594	LINC01311	ENST00000565162	TSS86411	-0.918428	0.541024	-2.32627	0.71414	-1.40784	0.0196687	0.243692
XLOC_036628	TCONS_00200538	LINC00694	ENST00000636468	TSS94203	6.56138	0.11837	6.28666	0.201766	-0.274717	0.0196631	0.243692
XLOC_050875	TCONS_00269124	FBXO32	ENST00000517956	TSS127512	1.31828	0.72438	2.40676	0.330471	1.08847	0.0196397	0.243692
XLOC_030837	TCONS_00169971	LRP2	ENST00000263816	TSS79808	5.30336	0.207497	6.21321	0.884656	0.909848	0.0196836	0.243734
XLOC_043677	TCONS_00235350	GLP1R	ENST00000373256	TSS110842	-1.6307	1.13602	-4.72745	1.26301	-3.09676	0.0197099	0.243775
XLOC_050172	TCONS_00265920	ZNF395	ENST00000344423	TSS125953	5.19079	0.100255	5.56847	0.191105	0.377683	0.0196995	0.243775
XLOC_026466	TCONS_00144542	PEX11G	ENST00000221480	TSS68279	0.466604	0.475207	-0.650151	0.597072	-1.11676	0.0197237	0.243804
XLOC_018594	TCONS_00096620	ADAMTS17	ENST00000268070	TSS45986	1.27529	0.406319	0.217861	0.804078	-1.05743	0.0197951	0.244451
XLOC_018619	TCONS_00096751	TM2D3	ENST00000619579	TSS46053	4.70558	0.179642	4.36662	0.155361	-0.338963	0.0198376	0.244451
XLOC_020711	TCONS_00109203	AC092115.1	ENST00000566277	TSS51958	2.3188	0.65632	2.99047	0.301099	0.671669	0.0198028	0.244451
XLOC_021841	TCONS_00115753	PRAC2	ENST00000422730	TSS55090	-0.146781	1.53298	-3.14973	1.69824	-3.00295	0.0198128	0.244451
XLOC_027792	TCONS_00153024	SLC35F6	ENST00000429494	TSS71854	5.86706	0.0697432	6.11907	0.0597474	0.252008	0.0198453	0.244451
XLOC_026593	TCONS_00145746	SYCE2	ENST00000293695	TSS68740	-0.524232	0.774737	0.60327	0.4976	1.1275	0.0198655	0.244558
XLOC_026210	TCONS_00142598	ZNF471	ENST00000308031	TSS67461	2.24497	0.164671	1.57291	0.412003	-0.672063	0.0199186	0.244614
XLOC_026397	TCONS_00143916	MAP2K2	ENST00000262948	TSS68022	7.13599	0.0990383	7.36912	0.0792364	0.233125	0.0199393	0.244614
XLOC_030363	TCONS_00167670	MGAT4A	ENST00000264968	TSS78687	3.80057	0.21677	3.01988	0.392273	-0.780687	0.019922	0.244614
XLOC_037475	TCONS_00205906	AC069224.1	ENST00000566372	TSS96607	-0.428338	0.377641	-2.4018	1.76435	-1.97346	0.0198949	0.244614
XLOC_042886	TCONS_00231470	EBF1	ENST00000622875	TSS109015	7.07023	0.15763	6.43278	0.594699	-0.637445	0.0199088	0.244614
XLOC_048933	TCONS_00260115	PCM1	ENST00000325083	TSS123008	7.86291	0.311048	7.46763	0.289964	-0.395278	0.0199358	0.244614
XLOC_024412	TCONS_00131316	AP001496.2	ENST00000581170	TSS62433	2.82364	0.517959	1.80247	0.803237	-1.02116	0.0199539	0.244652
XLOC_050118	TCONS_00265613	TNFRSF10B	ENST00000523752	TSS125831	5.82739	0.366097	6.58016	0.600509	0.752771	0.0199679	0.244681
XLOC_025690	TCONS_00139092	SPRED3	ENST00000587013	TSS65903	5.57478	0.23875	4.93342	0.575941	-0.641357	0.020007	0.24471
XLOC_033181	TCONS_00181382	GATD3A	ENST00000291577	TSS85264	-0.264697	0.68643	-1.43277	0.785725	-1.16807	0.0200164	0.24471
XLOC_001869	TCONS_00010102	RABGAP1L	ENST00000357444	TSS4777	6.24137	0.35652	5.73649	0.414224	-0.504882	0.0200941	0.245378
XLOC_011118	TCONS_00058579	SLC16A7	ENST00000552432	TSS27813	2.07269	0.452548	0.876718	1.17231	-1.19598	0.0200881	0.245378
XLOC_026892	TCONS_00147434	RHPN2	ENST00000544458	TSS69468	3.38753	0.902067	4.31773	0.628026	0.930199	0.0201254	0.245477
XLOC_029185	TCONS_00160752	IDH1-AS1	ENST00000440574	TSS75501	-0.323593	0.401006	-2.13935	1.72877	-1.81576	0.020124	0.245477
XLOC_005314	TCONS_00027386	PTF1A	ENST00000376504	TSS13004	-3.64568	1.84528	-0.402982	1.83061	3.2427	0.0201627	0.245635
XLOC_016309	TCONS_00085269	SNHG10	ENST00000500370	TSS40482	1.72517	0.382694	1.02044	0.354846	-0.704733	0.0201688	0.245635
XLOC_020141	TCONS_00106269	RPS15A	ENST00000322989	TSS50523	9.79817	0.163592	10.0999	0.216221	0.301737	0.020177	0.245635
XLOC_039626	TCONS_00215920	RASGEF1B	ENST00000509081	TSS101467	4.65434	0.115037	3.83077	0.565923	-0.823562	0.0201848	0.245635
XLOC_022131	TCONS_00117472	RPL38	ENST00000439590	TSS55933	8.54398	0.151522	8.867	0.236577	0.323028	0.0202024	0.245709
XLOC_019986	TCONS_00105619	PPL	ENST00000345988	TSS50187	3.75097	0.230613	2.45466	1.31389	-1.29631	0.0202653	0.245912
XLOC_020945	TCONS_00110631	SPATA2L	ENST00000289805	TSS52622	2.81534	0.234308	2.1273	0.548138	-0.688034	0.0202767	0.245912
XLOC_023552	TCONS_00126820	USH1G	ENST00000614341	TSS60213	-4.44932	1.58752	-1.86201	1.76622	2.58731	0.0202454	0.245912
XLOC_028762	TCONS_00158121	ZEB2-AS1	ENST00000427278	TSS74283	-0.394359	0.823833	0.720678	0.775733	1.11504	0.0202349	0.245912
XLOC_047542	TCONS_00253339	SOSTDC1	ENST00000307068	TSS119789	3.47314	0.371646	2.15424	0.704773	-1.3189	0.0202928	0.245962
XLOC_011699	TCONS_00061820	AACS	ENST00000316519	TSS29350	5.58442	0.117456	5.25389	0.152307	-0.330528	0.0203093	0.246021
XLOC_039378	TCONS_00214857	KCTD8	ENST00000360029	TSS100959	3.08658	0.196611	1.27326	1.86238	-1.81332	0.0203538	0.24642
XLOC_029750	TCONS_00164378	RBKS	ENST00000302188	TSS77172	1.77374	0.273846	0.861877	0.488132	-0.911858	0.0203926	0.246471
XLOC_034217	TCONS_00186059	PHETA2	ENST00000321753	TSS87605	-2.36391	0.653353	-4.24077	1.60908	-1.87686	0.0204162	0.246471
XLOC_038133	TCONS_00209362	UBE2K	ENST00000261427	TSS98233	6.67312	0.0352677	6.34284	0.173183	-0.330277	0.0204008	0.246471
XLOC_040242	TCONS_00219062	LINC02427	ENST00000605270	TSS102826	-1.10211	0.834506	-2.4403	0.550903	-1.33819	0.0204112	0.246471
XLOC_054810	TCONS_00286589	CASK	ENST00000644347	TSS136232	7.31322	0.116525	7.06971	0.133174	-0.243507	0.0203921	0.246471
XLOC_001133	TCONS_00006312	RTCA	ENST00000370128	TSS2931	5.19128	0.0554764	4.91549	0.186971	-0.275795	0.020511	0.246654
XLOC_003560	TCONS_00019039	GBP4	ENST00000355754	TSS9081	-0.158937	0.516114	-2.72795	2.04113	-2.56901	0.020568	0.246654
XLOC_003789	TCONS_00020292	NHLH2	ENST00000320238	TSS9633	5.30262	0.199034	3.64334	1.15667	-1.65927	0.020571	0.246654
XLOC_008882	TCONS_00045528	SLC25A22	ENST00000320230	TSS21832	5.45168	0.0940623	5.07185	0.261096	-0.37983	0.0204673	0.246654
XLOC_013435	TCONS_00071603	AKAP11	ENST00000025301	TSS33823	7.11972	0.170318	6.77964	0.154491	-0.340082	0.0205515	0.246654
XLOC_020690	TCONS_00109105	SMPD3	ENST00000219334	TSS51909	6.45427	0.162274	5.84478	0.459204	-0.609497	0.0205181	0.246654
XLOC_028340	TCONS_00155992	ZNF2	ENST00000617923	TSS73270	3.10312	0.19393	3.47297	0.112275	0.36985	0.0205347	0.246654
XLOC_031325	TCONS_00172884	TIGD1	ENST00000408957	TSS81053	2.43346	0.189316	-2.79902	3.78669	-5.23248	0.0204973	0.246654
XLOC_035600	TCONS_00194223	ZPLD1	ENST00000491959	TSS91334	1.46079	0.44789	-0.79745	2.40138	-2.25824	0.0205212	0.246654
XLOC_035858	TCONS_00195676	PPP2R3A	ENST00000264977	TSS92036	5.86382	0.171182	5.52012	0.195436	-0.343707	0.0205123	0.246654
XLOC_041502	TCONS_00224993	GABRG2	ENST00000639046	TSS105888	3.6089	0.939092	1.98008	1.59584	-1.62882	0.0205301	0.246654
XLOC_008360	TCONS_00042749	USP35	ENST00000530267	TSS20474	3.70718	0.13141	4.03791	0.146111	0.330726	0.0205905	0.246711
XLOC_024722	TCONS_00132787	C18orf32	ENST00000613385	TSS63129	9.23005	0.173911	9.50334	0.20212	0.273295	0.020599	0.246711
XLOC_008694	TCONS_00044415	NLRX1	ENST00000482180	TSS21311	3.0816	0.0850744	2.19686	0.514256	-0.884736	0.0206243	0.246799
XLOC_030656	TCONS_00168903	TMEM163	ENST00000281924	TSS79320	5.65044	0.12731	4.75691	0.570647	-0.89353	0.0206413	0.246799
XLOC_043082	TCONS_00232662	TRIM52	ENST00000513146	TSS109568	3.0625	0.143093	2.5248	0.335331	-0.537699	0.0206376	0.246799
XLOC_004068	TCONS_00021509	CRTC2	ENST00000303569	TSS10222	3.72118	0.178209	4.1722	0.107482	0.451019	0.0207177	0.247155
XLOC_010947	TCONS_00057331	ACVR1B	ENST00000257963	TSS27226	7.21074	0.178885	6.75942	0.142076	-0.451318	0.0207114	0.247155
XLOC_045218	TCONS_00242340	AL049544.1	ENST00000511849	TSS114263	3.92728	0.493843	3.28681	0.152115	-0.640467	0.0207148	0.247155
XLOC_047435	TCONS_00252679	ADAP1	ENST00000617043	TSS119459	5.27592	0.505454	4.62964	0.453691	-0.64628	0.0207125	0.247155
XLOC_000562	TCONS_00003199	AL596257.1	ENST00000641463	TSS1500	-1.91354	0.979637	-4.05371	1.30626	-2.14018	0.0207561	0.247335
XLOC_012511	TCONS_00066979	DDIT3	ENST00000547303	TSS31596	2.96559	0.0916059	3.44371	0.399838	0.47812	0.0207446	0.247335
XLOC_027673	TCONS_00152602	RN7SL832P	ENST00000607781	TSS71626	-0.175591	0.572598	-1.64539	0.877845	-1.46979	0.0207938	0.247418
XLOC_030329	TCONS_00167445	DUSP2	ENST00000288943	TSS78579	0.466562	0.834811	-1.78171	2.08815	-2.24827	0.0207873	0.247418
XLOC_048333	TCONS_00257644	AC073346.2	ENST00000624724	TSS121745	-1.40256	0.570203	-3.6658	1.22561	-2.26325	0.0207981	0.247418
XLOC_001198	TCONS_00006593	SYPL2	ENST00000369872	TSS3083	-3.06595	2.5773	-0.497748	1.3997	2.56821	0.0208805	0.247433
XLOC_006751	TCONS_00033835	P4HA1	ENST00000373008	TSS16211	5.4319	0.263598	6.30494	0.656965	0.873037	0.020881	0.247433
XLOC_027951	TCONS_00154163	CRIPT	ENST00000486447	TSS72364	3.77842	0.155455	3.16609	0.47567	-0.612329	0.0208755	0.247433
XLOC_028674	TCONS_00157711	PTPN18	ENST00000175756	TSS74078	4.45821	0.145945	4.83246	0.208382	0.374252	0.0208609	0.247433
XLOC_036377	TCONS_00198945	LHFPL4	ENST00000287585	TSS93520	5.30538	0.374218	4.25006	1.11405	-1.05533	0.020829	0.247433
XLOC_053049	TCONS_00279417	TTLL11	ENST00000321582	TSS132573	4.15642	0.238072	3.74925	0.249749	-0.407171	0.020822	0.247433
XLOC_026483	TCONS_00144644	FBN3	ENST00000600128	TSS68321	4.35548	0.149794	3.60053	0.528951	-0.75495	0.0209015	0.247537
XLOC_052024	TCONS_00274434	DNM1	ENST00000635766	TSS130163	6.59039	0.340787	6.02939	0.488263	-0.561005	0.0209426	0.247885
XLOC_000340	TCONS_00001845	EPHA8	ENST00000374644	TSS909	2.07457	0.566862	0.614051	1.46566	-1.46052	0.0209877	0.248093
XLOC_004286	TCONS_00022951	GPA33	ENST00000527955	TSS10842	-0.402354	0.242932	-2.34134	1.73328	-1.93899	0.0210036	0.248093
XLOC_008955	TCONS_00045993	TRIM21	ENST00000533692	TSS22036	3.05295	0.156142	3.45978	0.19082	0.406832	0.0210012	0.248093
XLOC_047545	TCONS_00253345	ANKMY2	ENST00000306999	TSS119792	5.39479	0.133035	4.99286	0.149708	-0.401935	0.021007	0.248093
XLOC_004940	TCONS_00025931	RGS7	ENST00000440928	TSS12241	3.06436	0.62897	1.95499	0.987941	-1.10937	0.0210438	0.248293
XLOC_010096	TCONS_00052646	ARHGAP20	ENST00000260283	TSS25021	3.00709	0.880957	1.30579	1.69921	-1.70129	0.0210473	0.248293
XLOC_025113	TCONS_00135199	EVI5L	ENST00000270530	TSS64251	5.8004	0.235679	5.46238	0.277274	-0.33802	0.021117	0.248838
XLOC_005167	TCONS_00026605	AKR1C1	ENST00000477661	TSS12646	5.03389	0.0428234	4.37601	0.404103	-0.657878	0.0211384	0.248864
XLOC_015036	TCONS_00077756	PSMA3	ENST00000216455	TSS37018	6.1057	0.184447	5.79687	0.185841	-0.30883	0.0211427	0.248864
XLOC_024186	TCONS_00130360	NEDD4L	ENST00000356462	TSS61900	7.45003	0.135957	7.0129	0.284294	-0.437124	0.0211792	0.249074
XLOC_052440	TCONS_00276810	ENHO	ENST00000399775	TSS131297	4.0813	0.0989714	3.62646	0.333443	-0.454843	0.0211841	0.249074
XLOC_005833	TCONS_00029464	LIPM	ENST00000404743	TSS14066	0.454129	0.980497	-1.31384	1.35913	-1.76796	0.0212371	0.249145
XLOC_024859	TCONS_00133574	AC023301.1	ENST00000584727	TSS63486	0.677893	0.305902	-0.725095	1.22132	-1.40299	0.0212164	0.249145
XLOC_033133	TCONS_00181001	WRB	ENST00000333781	TSS85088	5.77007	0.206127	5.37584	0.14443	-0.394227	0.0212297	0.249145
XLOC_055372	TCONS_00288860	KIAA1210	ENST00000402510	TSS137259	1.01065	0.943523	-1.88625	1.80869	-2.8969	0.0212026	0.249145
XLOC_011468	TCONS_00060387	RFX4	ENST00000392842	TSS28663	5.51822	1.0873	6.54351	0.727401	1.02529	0.0212524	0.249187
XLOC_007805	TCONS_00039360	MADD	ENST00000453571	TSS18884	6.76486	0.21218	6.49075	0.131454	-0.274115	0.021292	0.249416
XLOC_021054	TCONS_00111105	AC233723.2	ENST00000623798	TSS52891	2.89686	0.179748	2.0227	0.833964	-0.874167	0.0213661	0.249416
XLOC_026205	TCONS_00142551	ZNF542P	ENST00000467807	TSS67445	4.77254	0.112075	4.41919	0.242479	-0.353355	0.0213342	0.249416
XLOC_029006	TCONS_00159676	ZNF804A	ENST00000302277	TSS74986	3.22515	0.122744	2.51963	0.649901	-0.705513	0.0213204	0.249416
XLOC_032234	TCONS_00177315	TRMT6	ENST00000473131	TSS83282	5.04017	0.285036	4.63812	0.269519	-0.402044	0.0213613	0.249416
XLOC_035109	TCONS_00191269	FBXL2	ENST00000498807	TSS89981	4.80629	0.306748	4.22224	0.520563	-0.584044	0.0213332	0.249416
XLOC_040669	TCONS_00220546	PARP8	ENST00000503790	TSS103658	4.59403	0.0608098	4.19586	0.243017	-0.398163	0.0213499	0.249416
XLOC_041711	TCONS_00226134	EXOC3-AS1	ENST00000623673	TSS106440	2.83187	0.130415	2.30359	0.409728	-0.528286	0.0213461	0.249416
XLOC_000607	TCONS_00003358	MFSD2A	ENST00000420632	TSS1598	2.99675	0.188084	3.80193	0.622171	0.805175	0.0213981	0.249418
XLOC_038839	TCONS_00212293	RPS3A	ENST00000274065	TSS99725	9.27264	0.33898	9.70249	0.246782	0.42985	0.0214015	0.249418
XLOC_050015	TCONS_00264979	CTSB	ENST00000526481	TSS125549	7.46512	0.180846	7.85881	0.332407	0.393688	0.0213921	0.249418
XLOC_012010	TCONS_00063574	MANSC1	ENST00000535902	TSS30164	3.48959	0.239054	3.96331	0.374532	0.473716	0.0214612	0.249975
XLOC_039841	TCONS_00217388	TRAM1L1	ENST00000310754	TSS102025	2.67377	0.203687	2.05333	0.244823	-0.62044	0.021473	0.249975
XLOC_012160	TCONS_00064496	AMN1	ENST00000281471	TSS30569	3.51875	0.101262	3.02486	0.20942	-0.493893	0.021534	0.250548
XLOC_004297	TCONS_00022987	MPC2	ENST00000367846	TSS10862	4.93475	0.122693	4.64237	0.119046	-0.292376	0.0216001	0.25118
XLOC_031120	TCONS_00171734	FZD5	ENST00000295417	TSS80537	2.50376	0.314192	3.49265	0.560403	0.988897	0.0216341	0.251299
XLOC_013906	TCONS_00073410	AL161772.1	ENST00000610494	TSS34769	1.59276	0.518989	0.833824	0.443581	-0.758937	0.0217013	0.251666
XLOC_054024	TCONS_00283415	ZNF711	ENST00000373165	TSS134600	5.34906	0.0339594	4.83909	0.460352	-0.509967	0.0216988	0.251666
XLOC_055090	TCONS_00287850	RPS4X	ENST00000470671	TSS136781	10.0329	0.168149	10.318	0.188407	0.285142	0.0216959	0.251666
XLOC_016220	TCONS_00084562	STON2	ENST00000555447	TSS40196	4.01095	0.120591	4.36622	0.234894	0.35527	0.0217493	0.25195
XLOC_036455	TCONS_00199486	DAZL	ENST00000250863	TSS93765	-5.24307	2.71e-15	-2.58845	2.08224	2.65463	0.0217615	0.25195
XLOC_052835	TCONS_00278364	LINC00476	ENST00000433656	TSS132094	2.13149	0.360494	1.48394	0.275432	-0.647546	0.0217587	0.25195
XLOC_027147	TCONS_00149289	ZNF235	ENST00000592844	TSS70222	3.19305	0.325741	2.65455	0.379209	-0.538501	0.021798	0.252147
XLOC_048458	TCONS_00258201	AC007938.1	ENST00000562524	TSS121992	-1.74974	0.90191	-3.51965	1.37374	-1.76991	0.0218023	0.252147
XLOC_045534	TCONS_00243785	TSPYL4	ENST00000420283	TSS114940	8.03861	0.311653	7.67169	0.213527	-0.366919	0.0218321	0.252222
XLOC_048568	TCONS_00258823	FAM131B	ENST00000443739	TSS122279	6.64981	0.118166	6.16079	0.337964	-0.489017	0.0218325	0.252222
XLOC_029236	TCONS_00161040	RPL37A	ENST00000491306	TSS75635	9.78057	0.196562	10.1051	0.219081	0.324492	0.0219299	0.252819
XLOC_036534	TCONS_00199934	GLB1	ENST00000307363	TSS93963	6.28397	0.208878	6.69287	0.306155	0.408901	0.0219208	0.252819
XLOC_048885	TCONS_00259971	FAM66A	ENST00000525829	TSS122931	0.976603	0.441328	-0.0450853	0.559032	-1.02169	0.0219318	0.252819
XLOC_034593	TCONS_00187903	ZMAT5	ENST00000344318	TSS88510	3.74558	0.309926	4.2564	0.381871	0.510819	0.0219877	0.253324
XLOC_012102	TCONS_00064170	BHLHE41	ENST00000242728	TSS30421	-1.18351	1.3011	0.745637	1.00997	1.92915	0.0220978	0.254108
XLOC_019934	TCONS_00105097	CLDN6	ENST00000396925	TSS49985	2.24072	0.311672	0.956778	0.965743	-1.28394	0.0220982	0.254108
XLOC_020347	TCONS_00107549	ZNF843	ENST00000564218	TSS51118	1.9717	0.219917	1.23717	0.605804	-0.734533	0.0220879	0.254108
XLOC_043403	TCONS_00233797	AL009179.1	ENST00000628328	TSS110136	-0.0619294	0.739099	-1.50303	0.663854	-1.4411	0.0221036	0.254108
XLOC_014200	TCONS_00074680	AL162377.3	ENST00000642706	TSS35385	2.62221	0.354397	2.04642	0.343977	-0.575791	0.0221913	0.254844
XLOC_019012	TCONS_00099404	HS3ST2	ENST00000261374	TSS47290	3.86702	0.428223	2.89447	0.999303	-0.972553	0.0222037	0.254844
XLOC_025950	TCONS_00141170	RPS11	ENST00000600027	TSS66814	10.3162	0.3298	10.784	0.267794	0.467783	0.0221943	0.254844
XLOC_023104	TCONS_00123886	AARSD1	ENST00000587023	TSS58906	5.28554	0.21568	4.91763	0.230322	-0.367909	0.0222762	0.255538
XLOC_023449	TCONS_00126061	PRR29-AS1	ENST00000580942	TSS59887	-1.66945	0.63892	-4.16398	1.77186	-2.49453	0.0223123	0.255813
XLOC_045333	TCONS_00242723	SNAP91	ENST00000521485	TSS114462	6.57783	0.460136	5.58264	1.0078	-0.995196	0.0223617	0.256241
XLOC_019498	TCONS_00102041	CES4A	ENST00000540947	TSS48584	0.671546	0.165205	-0.350634	0.723816	-1.02218	0.022399	0.25653
XLOC_041139	TCONS_00222942	PRDM6	ENST00000407847	TSS104847	2.63952	0.172751	0.538849	1.38431	-2.10067	0.0224591	0.257079
XLOC_027359	TCONS_00150911	ZNF577	ENST00000638827	TSS70906	4.67808	0.192808	4.29392	0.225197	-0.384157	0.0224721	0.257089
XLOC_041443	TCONS_00224700	SAP30L	ENST00000297109	TSS105736	4.94923	0.218371	5.35935	0.239654	0.410124	0.0225382	0.257428
XLOC_045102	TCONS_00241834	AL136131.3	ENST00000607600	TSS114020	-1.38819	1.05683	-0.171475	0.416985	1.21672	0.0225353	0.257428
XLOC_014485	TCONS_00075573	MCF2L-AS1	ENST00000446789	TSS35892	0.278285	0.51785	-1.39734	1.50627	-1.67562	0.0225622	0.257564
XLOC_001009	TCONS_00005774	DNASE2B	ENST00000370665	TSS2669	-1.23207	0.514662	-3.66422	1.29377	-2.43215	0.0226435	0.258214
XLOC_011967	TCONS_00063337	CLEC7A	ENST00000353231	TSS30059	-4.06064	1.36572	-1.87463	1.93779	2.18601	0.0226381	0.258214
XLOC_000765	TCONS_00004503	OSBPL9	ENST00000371714	TSS2086	6.72358	0.0713258	6.51344	0.123738	-0.210141	0.0226771	0.258388
XLOC_015348	TCONS_00079806	DICER1-AS1	ENST00000554631	TSS37957	2.16558	0.217834	1.44021	0.354506	-0.725368	0.0227114	0.258388
XLOC_025092	TCONS_00134975	TRIP10	ENST00000600428	TSS64145	3.9115	0.252718	4.4341	0.219738	0.522598	0.0227319	0.258388
XLOC_039734	TCONS_00216769	DNAJB14	ENST00000442697	TSS101762	4.54215	0.16928	4.09948	0.297445	-0.442676	0.0227139	0.258388
XLOC_052700	TCONS_00277763	RFK	ENST00000376736	TSS131800	4.9841	0.518595	4.43034	0.332096	-0.553757	0.0227221	0.258388
XLOC_047440	TCONS_00252764	AC102953.2	ENST00000609755	TSS119496	0.852595	0.248511	1.58753	0.488487	0.734934	0.0227624	0.258596
XLOC_002255	TCONS_00012077	MARK1	ENST00000611084	TSS5732	5.74899	0.129456	5.30897	0.204688	-0.440016	0.0227844	0.2586
XLOC_027975	TCONS_00154293	STON1	ENST00000484110	TSS72431	4.42603	0.497243	5.06607	0.445715	0.640042	0.0227871	0.2586
XLOC_002941	TCONS_00015605	CRYBG2	ENST00000475866	TSS7494	-0.389481	0.552493	-2.37835	1.62291	-1.98887	0.0228128	0.2587
XLOC_009746	TCONS_00050736	DHCR7	ENST00000534795	TSS24153	6.98363	0.208734	6.5048	0.332529	-0.478834	0.0228289	0.2587
XLOC_045373	TCONS_00242926	RNGTT	ENST00000369485	TSS114551	5.51663	0.0812	5.22281	0.0852755	-0.293812	0.0228326	0.2587
XLOC_001126	TCONS_00006250	SLC35A3	ENST00000638371	TSS2915	6.38245	0.0577587	6.09874	0.165429	-0.283709	0.0229656	0.259263
XLOC_009685	TCONS_00050445	PITPNM1	ENST00000534749	TSS23998	6.73826	0.33119	6.37131	0.270471	-0.366947	0.0229091	0.259263
XLOC_012025	TCONS_00063641	GRIN2B	ENST00000637214	TSS30194	5.26762	0.654709	4.4818	0.532566	-0.785814	0.0229353	0.259263
XLOC_014213	TCONS_00074790	CNMD	ENST00000448904	TSS35434	-0.79581	0.563621	-3.43519	2.01032	-2.63938	0.0230163	0.259263
XLOC_026130	TCONS_00142062	NDUFA3	ENST00000417903	TSS67219	5.53499	0.122105	5.9236	0.246169	0.388607	0.0228991	0.259263
XLOC_035650	TCONS_00194478	AC112487.1	ENST00000498032	TSS91461	6.55636	0.174245	6.01399	0.316834	-0.542373	0.0230168	0.259263
XLOC_039744	TCONS_00216818	PPP3CA	ENST00000512215	TSS101781	5.90888	0.226726	5.47353	0.351739	-0.43535	0.023016	0.259263
XLOC_041464	TCONS_00224822	CYFIP2	ENST00000616178	TSS105791	8.45516	0.208458	8.1664	0.114644	-0.288763	0.0230027	0.259263
XLOC_044747	TCONS_00239877	HIST1H1D	ENST00000244534	TSS113147	-4.42808	1.62999	-2.04765	1.63312	2.38043	0.0229443	0.259263
XLOC_052826	TCONS_00278285	FBP1	ENST00000375326	TSS132061	-1.1434	0.428076	-3.58914	1.82362	-2.44573	0.0230084	0.259263
XLOC_044857	TCONS_00240180	HCG17	ENST00000455957	TSS113333	5.50722	0.0629564	5.20202	0.247121	-0.305205	0.0230311	0.259287
XLOC_013172	TCONS_00070640	GALNT9	ENST00000397325	TSS33320	3.72748	0.487798	2.58688	1.15428	-1.1406	0.0231151	0.259542
XLOC_043163	TCONS_00232775	FOXF2	ENST00000645481	TSS109659	-2.60787	1.92437	-0.312801	1.05743	2.29507	0.0231068	0.259542
XLOC_048488	TCONS_00258361	CYREN	ENST00000459937	TSS122063	5.30242	0.141279	5.5611	0.145538	0.258684	0.0231027	0.259542
XLOC_055004	TCONS_00287486	SPIN3	ENST00000640101	TSS136626	4.37648	0.174267	3.92516	0.348	-0.451325	0.0230838	0.259542
XLOC_055647	TCONS_00289760	PNMA5	ENST00000361887	TSS137741	0.351599	0.732469	-1.12651	1.04976	-1.47811	0.0230813	0.259542
XLOC_009253	TCONS_00047846	APIP	ENST00000532428	TSS22855	3.31854	0.278833	3.75097	0.128729	0.432423	0.0231504	0.259802
XLOC_040485	TCONS_00219885	BASP1	ENST00000606445	TSS103283	9.23985	0.151353	8.75642	0.406194	-0.483429	0.023221	0.260318
XLOC_053532	TCONS_00281648	PTCHD1	ENST00000379361	TSS133672	2.53714	0.56806	1.4153	0.720545	-1.12184	0.0232117	0.260318
XLOC_023448	TCONS_00126055	SCN4A	ENST00000435607	TSS59884	-0.872302	0.985751	-3.29677	1.57284	-2.42446	0.0232726	0.260759
XLOC_031761	TCONS_00174663	POFUT1	ENST00000375749	TSS82005	6.64673	0.0607793	7.04482	0.253594	0.398088	0.0233182	0.261132
XLOC_028811	TCONS_00158497	KCNJ3	ENST00000295101	TSS74428	3.58781	1.00817	1.83386	1.81101	-1.75395	0.0233589	0.261351
XLOC_050525	TCONS_00267481	AC103952.1	ENST00000521872	TSS126716	-1.21081	0.743567	-3.34306	2.08445	-2.13225	0.0233624	0.261351
XLOC_003052	TCONS_00016200	TRIM62	ENST00000291416	TSS7781	4.60517	0.0793943	4.91268	0.207384	0.307512	0.0235332	0.261802
XLOC_003125	TCONS_00016774	HPCAL4	ENST00000617690	TSS8017	6.08961	0.677278	5.01987	1.07723	-1.06974	0.0234268	0.261802
XLOC_018313	TCONS_00095114	SCAMP2	ENST00000268099	TSS45291	4.82526	0.214064	5.24827	0.18197	0.423005	0.023503	0.261802
XLOC_020189	TCONS_00106658	AC130466.1	ENST00000636354	TSS50698	-1.00311	1.27668	-3.38823	2.11542	-2.38512	0.0234497	0.261802
XLOC_021521	TCONS_00113842	PSMD11	ENST00000261712	TSS54202	8.15735	0.102898	7.8605	0.169565	-0.296854	0.0235252	0.261802
XLOC_033779	TCONS_00183840	CRKL	ENST00000354336	TSS86534	7.44971	0.138356	7.7219	0.144899	0.272195	0.0235036	0.261802
XLOC_033799	TCONS_00183972	UBE2L3	ENST00000458578	TSS86603	6.80922	0.0846343	7.05535	0.165944	0.246126	0.023487	0.261802
XLOC_034978	TCONS_00190381	SLC6A11	ENST00000254488	TSS89593	1.58636	0.604162	0.157753	1.2413	-1.42861	0.023481	0.261802
XLOC_040573	TCONS_00220088	NPR3	ENST00000509104	TSS103419	5.84365	0.652365	4.20569	0.905282	-1.63796	0.0234684	0.261802
XLOC_042944	TCONS_00231710	KCNMB1	ENST00000274629	TSS109138	3.27816	0.41146	1.54374	1.63724	-1.73442	0.0235491	0.261802
XLOC_044707	TCONS_00239714	NBAT1	ENST00000566912	TSS113062	-1.78938	0.207135	-3.65179	1.81815	-1.86242	0.0235095	0.261802
XLOC_052669	TCONS_00277638	TRPM3	ENST00000377110	TSS131732	4.86504	0.71912	3.63398	1.07262	-1.23106	0.0235509	0.261802
XLOC_013791	TCONS_00072929	TNFSF13B	ENST00000486502	TSS34507	-0.792172	0.832513	-3.47942	2.06983	-2.68725	0.0235649	0.26182
XLOC_040751	TCONS_00220892	RGS7BP	ENST00000508162	TSS103839	2.6508	0.76776	1.2917	1.33689	-1.3591	0.0236345	0.262456
XLOC_051854	TCONS_00273421	NIPSNAP3A	ENST00000374767	TSS129669	4.42707	0.249103	4.0317	0.287869	-0.395372	0.0236577	0.262514
XLOC_052668	TCONS_00277613	KLF9	ENST00000377126	TSS131728	0.433571	0.478761	1.90259	0.918839	1.46902	0.0236645	0.262514
XLOC_021910	TCONS_00116319	MTCO1P40	ENST00000574371	TSS55347	-2.48334	1.96417	-0.847512	0.508869	1.63583	0.0236907	0.262667
XLOC_016188	TCONS_00084424	TMED8	ENST00000216468	TSS40134	6.47731	0.200931	6.15255	0.143435	-0.324757	0.0237496	0.263044
XLOC_007334	TCONS_00036644	EPS8L2	ENST00000524763	TSS17543	1.38756	0.228983	0.118401	0.951611	-1.26916	0.0239082	0.263276
XLOC_008412	TCONS_00042946	AP001528.1	ENST00000499504	TSS20577	-1.61628	0.895347	-3.40863	1.56896	-1.79235	0.0239368	0.263276
XLOC_009201	TCONS_00047485	BBOX1-AS1	ENST00000526061	TSS22701	1.20999	0.406554	-0.185933	1.44101	-1.39592	0.0238302	0.263276
XLOC_012972	TCONS_00069537	C12orf49	ENST00000261318	TSS32793	7.0923	0.220178	6.83135	0.147607	-0.260942	0.0239224	0.263276
XLOC_013385	TCONS_00071326	KL	ENST00000487852	TSS33715	-0.841942	1.57467	-3.5265	1.36497	-2.68455	0.0238781	0.263276
XLOC_019404	TCONS_00101277	MT2A	ENST00000245185	TSS48279	1.75193	0.420182	0.105951	0.358586	-1.64598	0.023904	0.263276
XLOC_021216	TCONS_00112240	MEIS3P1	ENST00000495167	TSS53414	3.16723	0.271615	2.49337	0.595118	-0.673864	0.0238798	0.263276
XLOC_021718	TCONS_00114822	TUBG2	ENST00000251412	TSS54700	3.94378	0.224653	3.41145	0.297311	-0.53233	0.0237878	0.263276
XLOC_023134	TCONS_00124103	MPP2	ENST00000377184	TSS58991	6.23578	0.0985498	5.92972	0.11644	-0.306061	0.0239545	0.263276
XLOC_026837	TCONS_00147277	ZNF681	ENST00000402377	TSS69380	3.4135	0.281419	2.73043	0.578778	-0.683073	0.0239568	0.263276
XLOC_030062	TCONS_00165979	GFPT1	ENST00000357308	TSS77953	7.08771	0.273469	6.70832	0.274207	-0.379387	0.0238782	0.263276
XLOC_033502	TCONS_00182549	SETD4	ENST00000399215	TSS85908	3.92032	0.109397	3.56131	0.243051	-0.359008	0.0238992	0.263276
XLOC_037112	TCONS_00203838	HGD	ENST00000283871	TSS95626	-2.69915	1.93733	-0.546464	1.27783	2.15268	0.023859	0.263276
XLOC_039173	TCONS_00213905	PPP2R2C	ENST00000335585	TSS100501	5.62498	0.540297	4.27019	1.44025	-1.35479	0.0238117	0.263276
XLOC_042738	TCONS_00230632	AC244517.2	ENST00000607216	TSS108627	4.27937	0.45229	3.83368	0.120247	-0.445687	0.0238838	0.263276
XLOC_041653	TCONS_00225885	ZNF354B	ENST00000322434	TSS106308	1.66625	0.374272	1.09789	0.305623	-0.568361	0.0239891	0.263494
XLOC_004946	TCONS_00025959	OPN3	ENST00000462265	TSS12253	6.3915	0.199591	6.07319	0.190763	-0.31831	0.024037	0.263761
XLOC_033066	TCONS_00180559	PAXBP1-AS1	ENST00000458479	TSS84901	2.62775	0.43139	1.97895	0.239854	-0.648805	0.0240382	0.263761
XLOC_035827	TCONS_00195433	ATP2C1	ENST00000505330	TSS91912	7.00112	0.140346	6.70057	0.183618	-0.300546	0.0241121	0.264435
XLOC_006737	TCONS_00033743	PSAP	ENST00000394936	TSS16171	9.57661	0.117094	9.80208	0.142076	0.225475	0.0241279	0.264446
XLOC_017249	TCONS_00089002	FEM1B	ENST00000306917	TSS42457	7.14994	0.152876	6.88793	0.173258	-0.26201	0.0241506	0.264446
XLOC_032165	TCONS_00176956	TMEM74B	ENST00000381894	TSS83116	1.96372	0.440254	0.943775	0.808496	-1.01995	0.0241424	0.264446
XLOC_001459	TCONS_00007885	C1orf54	ENST00000369102	TSS3708	2.31166	0.306832	2.88246	0.409924	0.570805	0.0241903	0.264461
XLOC_004882	TCONS_00025746	LINC01354	ENST00000435574	TSS12139	-1.42052	1.1481	-4.16466	1.77045	-2.74414	0.0242339	0.264461
XLOC_010245	TCONS_00053542	CLMP	ENST00000448775	TSS25428	4.9749	0.124337	3.96933	0.618703	-1.00556	0.0242417	0.264461
XLOC_014991	TCONS_00077515	AL352979.2	ENST00000556988	TSS36904	-2.54748	1.90793	-0.67496	0.270686	1.87251	0.0242517	0.264461
XLOC_018481	TCONS_00096093	NTRK3	ENST00000394480	TSS45718	4.96948	0.191897	4.15328	0.772393	-0.816204	0.0241839	0.264461
XLOC_031650	TCONS_00174263	SMIM26	ENST00000435844	TSS81787	6.96119	0.145369	6.63957	0.127829	-0.321621	0.0241897	0.264461
XLOC_032457	TCONS_00178042	TSPY26P	ENST00000565928	TSS83664	4.36162	0.278847	3.88208	0.266496	-0.47954	0.0242078	0.264461
XLOC_034726	TCONS_00188862	AL021707.2	ENST00000431924	TSS88921	1.03472	0.557605	1.79942	0.261977	0.764704	0.0242365	0.264461
XLOC_015170	TCONS_00078758	RIOX1	ENST00000304061	TSS37492	4.15388	0.242651	3.8163	0.157089	-0.33758	0.0242811	0.264645
XLOC_041845	TCONS_00226616	MYO10	ENST00000274203	TSS106708	6.65543	0.194406	7.16424	0.209236	0.508811	0.024299	0.264705
XLOC_035009	TCONS_00190695	NR2C2	ENST00000413118	TSS89715	6.4317	0.178483	6.17299	0.139144	-0.258704	0.024391	0.26557
XLOC_005788	TCONS_00029276	GHITM	ENST00000372134	TSS13973	7.29165	0.0909777	7.01997	0.159154	-0.271679	0.024489	0.266436
XLOC_038799	TCONS_00212156	SMAD1	ENST00000514778	TSS99650	5.65185	0.0485082	5.41392	0.0938762	-0.23793	0.0245083	0.266436
XLOC_034310	TCONS_00186603	ADM2	ENST00000395738	TSS87873	2.23068	0.490455	3.04104	0.485853	0.810359	0.0245249	0.26648
XLOC_041193	TCONS_00223176	SLC22A5	ENST00000245407	TSS104975	2.54673	0.189921	1.91798	0.46263	-0.628751	0.0245606	0.266732
XLOC_035392	TCONS_00193476	SYNPR	ENST00000478456	TSS90947	2.27813	0.64476	1.07134	0.94775	-1.20679	0.024638	0.267435
XLOC_026044	TCONS_00141821	ZNF578	ENST00000421239	TSS67082	1.82175	0.672301	-1.27489	3.54507	-3.09664	0.0246562	0.267496
XLOC_006536	TCONS_00032819	AC010864.1	ENST00000609407	TSS15698	-0.207759	0.956211	-1.37724	0.476438	-1.16948	0.0246907	0.267582
XLOC_009285	TCONS_00048011	AC087521.2	ENST00000499066	TSS22929	0.0661772	1.33204	-2.31009	2.29581	-2.37627	0.024702	0.267582
XLOC_021605	TCONS_00114188	DUSP14	ENST00000617516	TSS54386	4.24707	0.0673862	4.62998	0.210335	0.382911	0.0246784	0.267582
XLOC_037698	TCONS_00207140	MB21D2	ENST00000392452	TSS97142	4.27886	0.0894512	3.68592	0.418403	-0.592942	0.0247828	0.268046
XLOC_040909	TCONS_00221892	ATG10	ENST00000355178	TSS104282	3.56375	0.134406	3.04387	0.356256	-0.519881	0.0247721	0.268046
XLOC_053031	TCONS_00279275	BRINP1	ENST00000482797	TSS132512	5.11608	0.360821	4.32373	0.726581	-0.792351	0.0247994	0.268089
XLOC_003320	TCONS_00017929	AL353898.2	ENST00000623000	TSS8525	-3.90658	1.68221	-1.80167	0.901152	2.10491	0.0248691	0.268159
XLOC_012033	TCONS_00063681	AC010168.2	ENST00000562691	TSS30213	1.02454	0.471624	-0.34264	1.20849	-1.36718	0.0248687	0.268159
XLOC_015040	TCONS_00077778	ARID4A	ENST00000355431	TSS37026	4.93625	0.18725	4.5545	0.196183	-0.38175	0.0248507	0.268159
XLOC_038215	TCONS_00209718	USP46-AS1	ENST00000503051	TSS98390	3.35603	0.190355	2.80324	0.291702	-0.552789	0.0248302	0.268159
XLOC_041791	TCONS_00226423	SEMA5A	ENST00000382496	TSS106604	6.6835	0.12876	6.08963	0.56037	-0.593871	0.0248367	0.268159
XLOC_048503	TCONS_00258457	DGKI	ENST00000453654	TSS122107	5.35391	0.538021	4.37335	1.04009	-0.98056	0.0248914	0.268263
XLOC_026526	TCONS_00144965	OLFM2	ENST00000264833	TSS68443	6.95328	0.345789	6.34637	0.633014	-0.606916	0.0249475	0.268423
XLOC_029711	TCONS_00164102	KIF3C	ENST00000264712	TSS77052	8.37231	0.33147	7.90988	0.415792	-0.462434	0.0249569	0.268423
XLOC_051049	TCONS_00270592	RPL8	ENST00000534781	TSS128123	10.0846	0.235072	10.4413	0.273479	0.356718	0.0249419	0.268423
XLOC_053411	TCONS_00281165	CD99	ENST00000381192	TSS133413	7.16609	0.206645	7.78139	0.321327	0.615304	0.0249314	0.268423
XLOC_001435	TCONS_00007767	AC245297.3	ENST00000611769	TSS3647	-0.557431	0.550154	-1.8137	0.975021	-1.25627	0.0250809	0.26853
XLOC_011611	TCONS_00061208	BICDL1	ENST00000397558	TSS29067	2.92485	0.296491	2.18976	0.621074	-0.735089	0.0250795	0.26853
XLOC_017405	TCONS_00090073	TLNRD1	ENST00000267984	TSS42935	5.29863	0.0468427	4.99012	0.0813505	-0.308503	0.0250077	0.26853
XLOC_020616	TCONS_00108553	AC138305.1	ENST00000568932	TSS51672	-3.87935	1.61654	-1.47774	1.94489	2.40161	0.0249916	0.26853
XLOC_025408	TCONS_00137385	SLC25A42	ENST00000318596	TSS65166	3.12496	0.131127	2.70665	0.200812	-0.418311	0.0250425	0.26853
XLOC_026480	TCONS_00144601	CTXN1	ENST00000318978	TSS68306	6.71514	0.124534	6.45895	0.142423	-0.256195	0.0250698	0.26853
XLOC_038017	TCONS_00208769	CPEB2	ENST00000538197	TSS97941	4.73289	0.365872	4.22542	0.313316	-0.507474	0.0250442	0.26853
XLOC_043714	TCONS_00235497	BICRAL	ENST00000614467	TSS110917	4.94323	0.167098	4.61316	0.226676	-0.330067	0.0250657	0.26853
XLOC_045091	TCONS_00241767	LRRC73	ENST00000372441	TSS113988	2.50754	0.308164	1.61811	0.781969	-0.88943	0.0250242	0.26853
XLOC_036919	TCONS_00202870	ZNF717	ENST00000491507	TSS95186	-2.285	1.27157	-5.24307	2.18e-15	-2.95807	0.0250944	0.268539
XLOC_051221	TCONS_00271121	AL592293.2	ENST00000422292	TSS128436	-4.67311	1.13993	-2.68834	1.45753	1.98477	0.0251316	0.268801
XLOC_053910	TCONS_00283037	RPS23P8	ENST00000429775	TSS134397	-2.12183	2.45314	-0.321537	0.32635	1.80029	0.025162	0.2689
XLOC_022795	TCONS_00122212	CORO6	ENST00000469090	TSS58166	-1.84403	0.882555	-0.469145	0.675247	1.37489	0.0251957	0.26905
XLOC_030923	TCONS_00170528	TTC30A	ENST00000355689	TSS80029	3.03376	0.134722	2.49681	0.281815	-0.536952	0.0252056	0.26905
XLOC_011799	TCONS_00062233	ZNF84	ENST00000392319	TSS29567	5.80672	0.107241	5.50373	0.226068	-0.302991	0.0252321	0.269198
XLOC_034720	TCONS_00188806	KCNJ4	ENST00000303592	TSS88903	1.05859	0.723923	2.20898	0.572922	1.15039	0.0252956	0.26974
XLOC_013377	TCONS_00071266	FRY	ENST00000645780	TSS33685	6.06029	0.211769	5.39803	0.626938	-0.66226	0.0253769	0.27047
XLOC_001596	TCONS_00008599	TRIM46	ENST00000545012	TSS4056	4.12061	0.233436	3.44542	0.55633	-0.675192	0.0256438	0.270587
XLOC_003260	TCONS_00017552	BEND5	ENST00000371833	TSS8363	4.36007	0.193691	3.86914	0.316059	-0.490933	0.0255888	0.270587
XLOC_005609	TCONS_00028417	LRRTM3	ENST00000361320	TSS13556	2.68835	0.378857	1.87507	0.508729	-0.813272	0.0256642	0.270587
XLOC_009640	TCONS_00050182	FOSL1	ENST00000448083	TSS23881	-0.170359	0.232662	1.0813	0.922881	1.25166	0.0257321	0.270587
XLOC_010911	TCONS_00057025	BCDIN3D-AS1	ENST00000548872	TSS27099	2.14682	0.504958	1.29236	0.28616	-0.854462	0.02553	0.270587
XLOC_011838	TCONS_00062487	AC005841.1	ENST00000547042	TSS29679	3.27402	0.21725	2.63994	0.338841	-0.634083	0.0255646	0.270587
XLOC_012515	TCONS_00067024	B4GALNT1	ENST00000553142	TSS31613	5.59638	0.178086	5.12696	0.198178	-0.469425	0.0257046	0.270587
XLOC_017144	TCONS_00088430	AC018904.1	ENST00000560594	TSS42178	-4.25008	1.98599	-2.12371	0.68931	2.12637	0.0257469	0.270587
XLOC_017229	TCONS_00088852	DIS3L	ENST00000319194	TSS42378	5.32447	0.242683	4.9861	0.181424	-0.338366	0.0254374	0.270587
XLOC_019559	TCONS_00102742	PDPR	ENST00000288050	TSS48899	5.75809	0.128318	6.05146	0.0982452	0.293373	0.0255517	0.270587
XLOC_020337	TCONS_00107489	STX1B	ENST00000215095	TSS51085	6.22644	0.420424	5.46215	0.756145	-0.764293	0.0255084	0.270587
XLOC_025014	TCONS_00134494	ZNF57	ENST00000614108	TSS63907	2.5315	0.23932	2.01935	0.306765	-0.512148	0.0256342	0.270587
XLOC_025364	TCONS_00136913	BISPR	ENST00000646744	TSS64993	4.29611	0.104356	4.62875	0.216584	0.332635	0.0255465	0.270587
XLOC_026390	TCONS_00143855	MATK	ENST00000619596	TSS67993	1.03869	0.612193	-0.969988	2.16563	-2.00867	0.0257612	0.270587
XLOC_026621	TCONS_00145997	ASF1B	ENST00000263382	TSS68849	4.34678	0.506631	4.95001	0.493236	0.603225	0.0257463	0.270587
XLOC_028568	TCONS_00157205	ACTR3	ENST00000263238	TSS73837	7.71159	0.0706393	7.49471	0.144357	-0.216876	0.0256652	0.270587
XLOC_028755	TCONS_00158095	ARHGAP15	ENST00000409869	TSS74267	0.967894	0.730797	2.11238	0.465643	1.14449	0.0255986	0.270587
XLOC_031283	TCONS_00172721	PID1	ENST00000482518	TSS80970	4.08209	0.342695	3.14146	0.831962	-0.940625	0.0257708	0.270587
XLOC_032051	TCONS_00176197	RAB22A	ENST00000244040	TSS82748	5.67161	0.0903267	5.39528	0.184482	-0.276334	0.025555	0.270587
XLOC_034259	TCONS_00186341	Z95331.1	ENST00000623075	TSS87742	7.6701	0.061861	7.43648	0.0873779	-0.233622	0.0257036	0.270587
XLOC_039972	TCONS_00217924	CLGN	ENST00000414773	TSS102278	4.40537	0.116884	3.89546	0.460192	-0.50991	0.0257101	0.270587
XLOC_041806	TCONS_00226480	AC012640.2	ENST00000561606	TSS106630	2.09337	0.312641	1.42691	0.282069	-0.666454	0.0255641	0.270587
XLOC_046043	TCONS_00245997	FOXK1	ENST00000328914	TSS116067	6.49275	0.107194	6.90006	0.286902	0.407303	0.0254068	0.270587
XLOC_047029	TCONS_00251088	TPI1P2	ENST00000635637	TSS118599	0.549243	0.232331	-0.534601	0.625899	-1.08384	0.025706	0.270587
XLOC_048843	TCONS_00259793	AC022784.1	ENST00000512942	TSS122830	-0.821692	0.408506	-2.86046	1.34023	-2.03877	0.0255268	0.270587
XLOC_051698	TCONS_00272817	SPIN1	ENST00000375859	TSS129335	7.36511	0.274649	6.92394	0.320996	-0.441169	0.0254658	0.270587
XLOC_052157	TCONS_00275396	GPSM1	ENST00000616132	TSS130633	6.15554	0.111077	5.82704	0.209732	-0.328496	0.0257882	0.270636
XLOC_032987	TCONS_00180336	NCAM2	ENST00000400546	TSS84757	6.28153	0.376048	5.03479	1.31831	-1.24673	0.0258036	0.270663
XLOC_015393	TCONS_00080078	YY1	ENST00000554371	TSS38094	6.95186	0.190317	7.226	0.160652	0.274134	0.0258178	0.270678
XLOC_029872	TCONS_00165013	PREPL	ENST00000425263	TSS77475	7.67652	0.259704	7.14121	0.492683	-0.535315	0.0258313	0.270686
XLOC_007131	TCONS_00035797	AL391988.1	ENST00000614747	TSS17095	1.35798	0.279912	0.352659	0.859237	-1.00532	0.025863	0.270782
XLOC_016387	TCONS_00085682	PPP1R13B	ENST00000557587	TSS40673	4.58668	0.511528	3.89796	0.642843	-0.688715	0.0258915	0.270782
XLOC_029702	TCONS_00164030	DNMT3A	ENST00000264709	TSS77015	6.88669	0.112373	6.54114	0.346468	-0.345551	0.0258736	0.270782
XLOC_034652	TCONS_00188306	LARGE1	ENST00000608642	TSS88686	5.94787	0.0576949	6.25387	0.0945417	0.306007	0.0258797	0.270782
XLOC_000458	TCONS_00002512	MED18	ENST00000479574	TSS1210	3.49427	0.6124	2.67169	0.373378	-0.822575	0.0260511	0.271246
XLOC_004596	TCONS_00024431	SLC45A3	ENST00000460934	TSS11512	3.40222	0.300893	4.25359	0.726911	0.851369	0.026016	0.271246
XLOC_004637	TCONS_00024643	LAMB3	ENST00000356082	TSS11604	0.562857	0.474611	-1.38101	1.96937	-1.94387	0.0260157	0.271246
XLOC_019412	TCONS_00101301	MT1F	ENST00000334350	TSS48293	0.90942	1.01456	-1.81064	1.09397	-2.72006	0.025972	0.271246
XLOC_022767	TCONS_00121977	SDF2	ENST00000247020	TSS58057	5.13893	0.100454	5.37759	0.119571	0.238659	0.0260278	0.271246
XLOC_022854	TCONS_00122392	C17orf75	ENST00000583104	TSS58270	4.98288	0.207984	4.34305	0.346567	-0.639837	0.0260493	0.271246
XLOC_040572	TCONS_00220069	SUB1	ENST00000506237	TSS103410	6.69376	0.0193893	6.40403	0.16932	-0.289737	0.0260476	0.271246
XLOC_048579	TCONS_00258863	TCAF1	ENST00000479870	TSS122302	6.09183	0.117171	5.8612	0.147805	-0.230631	0.0260125	0.271246
XLOC_055103	TCONS_00287938	PABPC1L2A	ENST00000373519	TSS136808	-1.45568	1.09382	-3.3672	1.6544	-1.91151	0.0260099	0.271246
XLOC_038092	TCONS_00209159	LINC02506	ENST00000513211	TSS98134	4.09467	0.217823	4.63727	0.389202	0.542593	0.0261179	0.27168
XLOC_050288	TCONS_00266433	ANK1	ENST00000347528	TSS126206	4.33422	0.32941	3.65174	0.665743	-0.682479	0.0261184	0.27168
XLOC_027882	TCONS_00153682	CEBPZOS	ENST00000402297	TSS72139	3.74243	0.58136	4.33557	0.412968	0.593142	0.0261864	0.272127
XLOC_041488	TCONS_00224910	ADRA1B	ENST00000641205	TSS105844	1.77864	0.819652	0.805145	0.459471	-0.9735	0.0261999	0.272127
XLOC_055273	TCONS_00288497	BEX1	ENST00000372728	TSS137088	7.13465	0.256647	6.64193	0.288125	-0.492714	0.0261914	0.272127
XLOC_037418	TCONS_00205660	GPR149	ENST00000389740	TSS96473	-1.78088	1.01183	-3.5037	1.45147	-1.72282	0.0262471	0.272484
XLOC_017538	TCONS_00090868	SLCO3A1	ENST00000318445	TSS43329	4.18147	0.0788175	4.59341	0.230371	0.411944	0.0263552	0.273239
XLOC_026754	TCONS_00146995	AC011477.2	ENST00000590697	TSS69255	-0.119841	0.427855	-1.50108	1.15809	-1.38124	0.0263585	0.273239
XLOC_045501	TCONS_00243668	LINC02527	ENST00000449069	TSS114877	0.778536	0.550159	-0.453201	0.946076	-1.23174	0.0263345	0.273239
XLOC_001919	TCONS_00010349	LHX4	ENST00000263726	TSS4902	3.61289	2.00927	0.930842	1.23384	-2.68205	0.0263905	0.273304
XLOC_017393	TCONS_00089987	ST20-AS1	ENST00000560255	TSS42892	2.18458	0.166676	1.63145	0.435668	-0.553127	0.0263857	0.273304
XLOC_024214	TCONS_00130502	PMAIP1	ENST00000316660	TSS61985	2.15612	0.268377	2.95295	0.557674	0.796829	0.0264269	0.273459
XLOC_019037	TCONS_00099502	CACNG3	ENST00000005284	TSS47352	1.62704	1.08623	-0.964142	2.15775	-2.59118	0.0264822	0.273769
XLOC_052116	TCONS_00275153	RPL7A	ENST00000323345	TSS130514	10.2428	0.267188	10.5982	0.234472	0.355394	0.0264871	0.273769
XLOC_004856	TCONS_00025623	FAM89A	ENST00000366654	TSS12068	1.21325	0.840671	2.1324	0.388176	0.919147	0.0265283	0.273819
XLOC_007122	TCONS_00035765	C10orf82	ENST00000369210	TSS17074	1.86823	0.9966	0.463602	1.28711	-1.40463	0.0265441	0.273819
XLOC_012355	TCONS_00065740	SMAGP	ENST00000603798	TSS31085	-0.777916	0.936136	0.406714	0.66208	1.18463	0.0265666	0.273819
XLOC_015693	TCONS_00081684	C14orf93	ENST00000299088	TSS38865	3.74527	0.0809171	3.41612	0.162283	-0.32915	0.0265067	0.273819
XLOC_034237	TCONS_00186136	MPPED1	ENST00000417669	TSS87639	-0.182719	0.866876	-2.43416	2.38224	-2.25144	0.0265695	0.273819
XLOC_000325	TCONS_00001790	LDLRAD2	ENST00000344642	TSS884	-3.9739	1.46562	-1.64455	0.751446	2.32935	0.0266319	0.274038
XLOC_003571	TCONS_00019063	BARHL2	ENST00000370445	TSS9100	3.61903	0.934882	2.67875	0.514693	-0.940279	0.0266424	0.274038
XLOC_027247	TCONS_00150116	NTN5	ENST00000270235	TSS70581	-3.27709	1.36873	-1.32215	0.971818	1.95495	0.026635	0.274038
XLOC_036714	TCONS_00201356	C3orf62	ENST00000479673	TSS94536	6.19488	0.0768986	5.96764	0.0902179	-0.227244	0.0266144	0.274038
XLOC_001662	TCONS_00009074	IFI16	ENST00000566111	TSS4270	2.23371	0.6924	3.63801	0.757937	1.4043	0.0266975	0.274339
XLOC_034177	TCONS_00185795	CACNA1I	ENST00000407673	TSS87480	2.4184	0.563427	0.900764	1.6866	-1.51764	0.0266918	0.274339
XLOC_002056	TCONS_00010939	IGFN1	ENST00000437879	TSS5190	0.0320606	0.408435	-1.33096	0.994935	-1.36302	0.0267326	0.274433
XLOC_054542	TCONS_00285339	RPL10	ENST00000492572	TSS135609	9.32586	0.252215	9.62182	0.16423	0.295966	0.0267255	0.274433
XLOC_023144	TCONS_00124200	ATXN7L3	ENST00000591295	TSS59037	7.11387	0.0624477	6.87829	0.124363	-0.235577	0.026795	0.274941
XLOC_014473	TCONS_00075534	ANKRD10-IT1	ENST00000426991	TSS35876	-0.552721	0.276717	-1.51988	0.642834	-0.967155	0.0268217	0.275081
XLOC_015253	TCONS_00079312	LINC02301	ENST00000555798	TSS37738	-3.84645	1.6571	-1.91506	0.615926	1.93138	0.026863	0.275372
XLOC_001730	TCONS_00009521	NOS1AP	ENST00000530878	TSS4460	4.49821	0.21789	4.98951	0.39324	0.491297	0.0269996	0.275617
XLOC_001932	TCONS_00010393	CACNA1E	ENST00000524607	TSS4925	5.21822	0.566331	4.06213	1.26255	-1.15609	0.0269542	0.275617
XLOC_003076	TCONS_00016399	AL138787.1	ENST00000446354	TSS7864	-4.0723	1.35283	-1.84071	0.71586	2.23159	0.0269036	0.275617
XLOC_007032	TCONS_00035234	FBXW4	ENST00000470093	TSS16826	3.82732	0.475418	2.74111	0.937802	-1.08622	0.0269694	0.275617
XLOC_018813	TCONS_00098241	HMOX2	ENST00000575051	TSS46732	5.59138	0.220104	5.23763	0.219682	-0.353751	0.0269962	0.275617
XLOC_025820	TCONS_00140137	ZNF226	ENST00000590578	TSS66372	4.37692	0.164935	4.035	0.192498	-0.341916	0.0269998	0.275617
XLOC_027617	TCONS_00152284	SNTG2	ENST00000452177	TSS71464	0.121401	0.531741	-1.03799	0.957686	-1.15939	0.027043	0.275617
XLOC_032754	TCONS_00179584	CTSZ	ENST00000217131	TSS84338	3.45988	0.427463	2.23557	0.558949	-1.22431	0.0270393	0.275617
XLOC_037674	TCONS_00207045	BCL6	ENST00000621333	TSS97089	2.82534	0.307019	3.6999	0.449365	0.87456	0.0270172	0.275617
XLOC_050962	TCONS_00269754	TRAPPC9	ENST00000389328	TSS127772	6.30851	0.383079	5.89742	0.321501	-0.411081	0.0269479	0.275617
XLOC_052471	TCONS_00277015	GBA2	ENST00000378103	TSS131381	6.02884	0.297788	5.68737	0.260357	-0.341475	0.0270278	0.275617
XLOC_018408	TCONS_00095734	AC068870.2	ENST00000620635	TSS45556	0.526448	0.910339	-0.545934	0.434777	-1.07238	0.0270706	0.275678
XLOC_029852	TCONS_00164928	OXER1	ENST00000378661	TSS77437	-0.634161	0.581701	-3.25415	2.22949	-2.61999	0.027075	0.275678
XLOC_001973	TCONS_00010631	PRG4	ENST00000533951	TSS5030	-0.562946	0.569481	-3.70914	1.74158	-3.14619	0.0271049	0.275718
XLOC_004454	TCONS_00023635	AL356273.3	ENST00000623474	TSS11184	-0.41896	0.30988	-1.50764	0.485584	-1.08868	0.0270934	0.275718
XLOC_014387	TCONS_00075242	STK24	ENST00000539966	TSS35706	7.14713	0.0719421	7.3604	0.136421	0.213269	0.0271364	0.275904
XLOC_023888	TCONS_00128988	AP001180.1	ENST00000562202	TSS61219	-4.44932	1.58752	-2.16188	1.51022	2.28743	0.0271615	0.275904
XLOC_041972	TCONS_00227003	UGT3A2	ENST00000282507	TSS106918	0.644321	0.562569	-1.09628	0.798041	-1.7406	0.0271622	0.275904
XLOC_025860	TCONS_00140501	AC074212.1	ENST00000559756	TSS66528	0.686813	1.20109	1.87614	0.425182	1.18933	0.0272161	0.276207
XLOC_035027	TCONS_00190795	PLCL2	ENST00000460467	TSS89763	4.40051	0.241849	3.78446	0.424778	-0.616048	0.0272311	0.276207
XLOC_042870	TCONS_00231429	AC008676.2	ENST00000519499	TSS108989	-0.52737	1.20188	-2.64756	1.46696	-2.12019	0.0272612	0.276348
XLOC_051933	TCONS_00273818	AL160272.2	ENST00000642985	TSS129860	-0.745218	0.383658	1.05686	1.06534	1.80208	0.0272711	0.276348
XLOC_010622	TCONS_00055562	FAM234B	ENST00000197268	TSS26401	6.3786	0.235967	5.93966	0.214337	-0.438945	0.0273511	0.276868
XLOC_015804	TCONS_00082538	AL133163.3	ENST00000556448	TSS39220	-1.26416	0.682899	-3.59914	1.91541	-2.33499	0.0273512	0.276868
XLOC_038155	TCONS_00209443	UCHL1	ENST00000514924	TSS98271	9.22856	0.293154	8.72821	0.451216	-0.500351	0.0273616	0.276868
XLOC_002259	TCONS_00012101	2018-03-01	ENST00000366910	TSS5744	4.05324	0.380653	3.55228	0.379095	-0.500959	0.0273788	0.276899
XLOC_020296	TCONS_00107282	YPEL3	ENST00000570099	TSS50976	3.95189	0.264551	4.37501	0.300617	0.423117	0.0273908	0.276899
XLOC_000023	TCONS_00000062	LINC01128	ENST00000624927	TSS37	4.53122	0.337349	4.13642	0.246084	-0.394796	0.0274531	0.277083
XLOC_003209	TCONS_00017208	HECTD3	ENST00000486132	TSS8204	4.79628	0.148642	5.0915	0.216902	0.295216	0.0275295	0.277083
XLOC_005994	TCONS_00030398	NEURL1	ENST00000369780	TSS14485	3.73239	0.467336	2.988	0.709321	-0.744385	0.0274742	0.277083
XLOC_006097	TCONS_00030853	GRK5	ENST00000392870	TSS14726	5.04941	0.220384	4.64584	0.272502	-0.403575	0.0275069	0.277083
XLOC_019627	TCONS_00103081	TMPOP2	ENST00000575258	TSS49053	-1.80674	0.255062	-3.67175	1.72157	-1.86501	0.027524	0.277083
XLOC_027199	TCONS_00149655	PNMA8C	ENST00000617053	TSS70389	4.29996	0.380624	3.81408	0.288142	-0.485873	0.0274791	0.277083
XLOC_028897	TCONS_00159020	GORASP2	ENST00000471559	TSS74674	6.85759	0.0979544	7.10651	0.114379	0.248915	0.0275458	0.277083
XLOC_035727	TCONS_00194920	CASR	ENST00000639785	TSS91664	0.403129	1.66266	-1.69891	1.46029	-2.10204	0.0274532	0.277083
XLOC_037041	TCONS_00203403	AC117402.1	ENST00000485473	TSS95441	2.95554	0.893063	3.97021	0.561262	1.01467	0.0275527	0.277083
XLOC_044360	TCONS_00238211	STXBP5	ENST00000546097	TSS112275	4.2351	0.420396	3.57307	0.578743	-0.662028	0.0275514	0.277083
XLOC_049650	TCONS_00263554	MAL2	ENST00000522112	TSS124798	3.72765	0.414343	2.48794	1.32234	-1.23971	0.0274808	0.277083
XLOC_010986	TCONS_00057569	SP1	ENST00000551969	TSS27354	6.46996	0.344368	6.85738	0.227245	0.387418	0.0275905	0.277331
XLOC_003226	TCONS_00017338	PIK3R3	ENST00000262741	TSS8258	8.13893	0.173505	7.64178	0.495526	-0.497148	0.0276357	0.277653
XLOC_039178	TCONS_00213931	MRFAP1L1	ENST00000500563	TSS100514	6.38999	0.124315	6.04867	0.265384	-0.341322	0.0276924	0.278091
XLOC_001084	TCONS_00006079	FNBP1L	ENST00000271234	TSS2824	7.5879	0.0879327	7.21243	0.32398	-0.375471	0.0277446	0.278251
XLOC_002357	TCONS_00012579	CAPN9	ENST00000366666	TSS5981	-4.67166	1.14284	-2.16329	2.23318	2.50836	0.0277871	0.278251
XLOC_005529	TCONS_00028175	SLC18A3	ENST00000374115	TSS13425	2.70082	0.883219	1.44138	0.219064	-1.25943	0.0277774	0.278251
XLOC_033717	TCONS_00183512	PEX26	ENST00000610387	TSS86361	6.04414	0.152839	5.77667	0.184388	-0.267476	0.0277864	0.278251
XLOC_037763	TCONS_00207628	DLG1	ENST00000346964	TSS97360	5.60678	0.0937304	5.92724	0.0986273	0.320459	0.0277799	0.278251
XLOC_049109	TCONS_00261169	AC130304.1	ENST00000622942	TSS123559	-1.53079	2.7092	1.76004	0.988722	3.29083	0.0277614	0.278251
XLOC_012907	TCONS_00069077	GLTP	ENST00000318348	TSS32581	4.9158	0.182716	5.21939	0.150674	0.303587	0.0278007	0.278257
XLOC_001712	TCONS_00009396	TOMM40L	ENST00000545897	TSS4411	4.94199	0.19344	4.56906	0.158932	-0.37293	0.027834	0.278458
XLOC_017211	TCONS_00088763	PLEKHO2	ENST00000616065	TSS42339	4.54161	0.14338	4.9774	0.248098	0.435789	0.0279758	0.279597
XLOC_018122	TCONS_00093722	MYO1E	ENST00000288235	TSS44730	4.30317	0.219836	4.75346	0.168404	0.450293	0.0279874	0.279597
XLOC_044505	TCONS_00238869	FGFR1OP	ENST00000366847	TSS112646	3.90989	0.236184	3.56378	0.172408	-0.346115	0.0279686	0.279597
XLOC_000107	TCONS_00000633	ESPN	ENST00000645284	TSS321	0.329057	0.816253	1.61431	1.17077	1.28525	0.0281248	0.279652
XLOC_001332	TCONS_00007403	LINC00623	ENST00000621058	TSS3459	1.12568	0.310995	0.12111	0.982544	-1.00457	0.0281201	0.279652
XLOC_002100	TCONS_00011185	ATP2B4	ENST00000357681	TSS5311	7.76114	0.174888	8.24531	0.40736	0.484171	0.0280672	0.279652
XLOC_007242	TCONS_00036377	CALY	ENST00000252939	TSS17380	4.1497	0.861694	3.00379	0.974129	-1.14592	0.0280345	0.279652
[truncated: 17,478 more rows]
[truncated: 15 more columns]
