# Supplementary material for: 16p11.2 deletion is associated with hyperactivation of human iPSC-derived dopaminergic neuron networks and is rescued by RHOA inhibition in vitro
Source: Nat Commun. 2021 May 18;12:2897. doi: 10.1038/s41467-021-23113-z (PMC8131375; doi:10.1038/s41467-021-23113-z)
Supplement: Supplementary file 5 — Supplementary Data 2 [file 41467_2021_23113_MOESM5_ESM.xlsx]

## Sheet: Sheet1
M25_GO
	Category		Term	Count	%	PValue	Genes	List Total	Pop Hits	Pop Total	Fold Enrichment	Bonferroni	Benjamini	FDR	_Log10p value
	GOTERM_CC_FAT	GO:0045202	synapse	50	19.6078	2.31844e-25	ENST00000294117, ENST00000520282, ENST00000376325, ENST00000421177, ENST00000340652, ENST00000467085, ENST00000524820, ENST00000504801, ENST00000393946, ENST00000417012, ENST00000370598, ENST00000367225, ENST00000443437, ENST00000331113, ENST00000568423, ENST00000527177, ENST00000358763, ENST00000244766, ENST00000427124, ENST00000360295, ENST00000263160, ENST00000616590, ENST00000409911, ENST0000…	159	755	14527	6.05065	6.44525e-23	6.44525e-23	3.06213e-22	24.6348
	GOTERM_CC_FAT	GO:0044456	synapse part	41	16.0784	8.40208e-21	ENST00000294117, ENST00000520282, ENST00000370263, ENST00000421177, ENST00000325590, ENST00000524820, ENST00000504801, ENST00000610966, ENST00000393946, ENST00000417012, ENST00000370598, ENST00000450565, ENST00000412050, ENST00000402384, ENST00000443437, ENST00000568423, ENST00000331113, ENST00000527177, ENST00000358763, ENST00000614285, ENST00000236877, ENST00000371561, ENST00000346454, ENST0000…	159	607	14527	6.17126	2.33578e-18	1.16789e-18	1.10972e-17	20.0756
	GOTERM_BP_FAT	GO:0098916	anterograde trans-synaptic signaling	40	15.6863	1.7538e-19	ENST00000520282, ENST00000615358, ENST00000370263, ENST00000376325, ENST00000325590, ENST00000504801, ENST00000524820, ENST00000483536, ENST00000393946, ENST00000417012, ENST00000450565, ENST00000617876, ENST00000319273, ENST00000437510, ENST00000412050, ENST00000443437, ENST00000331113, ENST00000527177, ENST00000454036, ENST00000358763, ENST00000614285, ENST00000586009, ENST00000484979, ENST0000…	185	604	16650	5.96026	4.44764e-16	4.44764e-16	3.09892e-16	18.756
	GOTERM_BP_FAT	GO:0099536	synaptic signaling	40	15.6863	1.7538e-19	ENST00000520282, ENST00000615358, ENST00000370263, ENST00000376325, ENST00000325590, ENST00000504801, ENST00000524820, ENST00000483536, ENST00000393946, ENST00000417012, ENST00000450565, ENST00000617876, ENST00000319273, ENST00000437510, ENST00000412050, ENST00000443437, ENST00000331113, ENST00000527177, ENST00000454036, ENST00000358763, ENST00000614285, ENST00000586009, ENST00000484979, ENST0000…	185	604	16650	5.96026	4.44764e-16	4.44764e-16	3.09892e-16	18.756
	GOTERM_BP_FAT	GO:0099537	trans-synaptic signaling	40	15.6863	1.7538e-19	ENST00000520282, ENST00000615358, ENST00000370263, ENST00000376325, ENST00000325590, ENST00000504801, ENST00000524820, ENST00000483536, ENST00000393946, ENST00000417012, ENST00000450565, ENST00000617876, ENST00000319273, ENST00000437510, ENST00000412050, ENST00000443437, ENST00000331113, ENST00000527177, ENST00000454036, ENST00000358763, ENST00000614285, ENST00000586009, ENST00000484979, ENST0000…	185	604	16650	5.96026	4.44764e-16	4.44764e-16	3.09892e-16	18.756
	GOTERM_BP_FAT	GO:0007268	chemical synaptic transmission	40	15.6863	1.7538e-19	ENST00000520282, ENST00000615358, ENST00000370263, ENST00000376325, ENST00000325590, ENST00000504801, ENST00000524820, ENST00000483536, ENST00000393946, ENST00000417012, ENST00000450565, ENST00000617876, ENST00000319273, ENST00000437510, ENST00000412050, ENST00000443437, ENST00000331113, ENST00000527177, ENST00000454036, ENST00000358763, ENST00000614285, ENST00000586009, ENST00000484979, ENST0000…	185	604	16650	5.96026	4.44764e-16	4.44764e-16	3.09892e-16	18.756
	GOTERM_CC_FAT	GO:0097458	neuron part	50	19.6078	6.79157e-15	ENST00000294117, ENST00000520282, ENST00000411689, ENST00000378491, ENST00000273854, ENST00000524820, ENST00000393946, ENST00000417012, ENST00000274710, ENST00000367225, ENST00000341772, ENST00000319273, ENST00000331113, ENST00000568423, ENST00000527177, ENST00000358763, ENST00000523207, ENST00000360295, ENST00000263160, ENST00000540134, ENST00000518527, ENST00000251102, ENST00000513316, ENST0000…	159	1333	14527	3.42704	1.88272e-12	6.27609e-13	8.9484e-12	14.168
	GOTERM_CC_FAT	GO:0098793	presynapse	21	8.23529	2.9372e-11	ENST00000358763, ENST00000614285, ENST00000371561, ENST00000346454, ENST00000373091, ENST00000325590, ENST00000288221, ENST00000524820, ENST00000263160, ENST00000610966, ENST00000393946, ENST00000450565, ENST00000513316, ENST00000251102, ENST00000255224, ENST00000541017, ENST00000409059, ENST00000222256, ENST00000389413, ENST00000402384, ENST00000568423	159	282	14527	6.80376	8.16543e-09	2.04136e-09	3.87938e-08	10.5321
	GOTERM_CC_FAT	GO:0043005	neuron projection	37	14.5098	4.33813e-11	ENST00000294117, ENST00000600059, ENST00000520282, ENST00000370263, ENST00000378491, ENST00000273854, ENST00000417012, ENST00000274710, ENST00000367225, ENST00000450565, ENST00000341772, ENST00000350889, ENST00000319273, ENST00000412050, ENST00000331113, ENST00000527177, ENST00000454036, ENST00000614285, ENST00000236877, ENST00000371561, ENST00000346454, ENST00000373091, ENST00000523207, ENST0000…	159	966	14527	3.49948	1.206e-08	2.412e-09	5.72969e-08	10.3627
	GOTERM_CC_FAT	GO:0098794	postsynapse	23	9.01961	1.19736e-10	ENST00000294117, ENST00000527177, ENST00000358763, ENST00000236877, ENST00000520282, ENST00000371561, ENST00000346454, ENST00000370263, ENST00000421177, ENST00000373091, ENST00000361320, ENST00000504801, ENST00000360295, ENST00000235180, ENST00000417012, ENST00000370598, ENST00000616590, ENST00000409911, ENST00000278198, ENST00000412050, ENST00000375078, ENST00000443437, ENST00000331113	159	376	14527	5.5888	3.32867e-08	5.54778e-09	1.58144e-07	9.92177
	GOTERM_BP_FAT	GO:0007267	cell-cell signaling	47	18.4314	1.57455e-10	ENST00000261917, ENST00000395891, ENST00000520282, ENST00000615358, ENST00000370263, ENST00000531499, ENST00000376325, ENST00000273854, ENST00000325590, ENST00000504801, ENST00000524820, ENST00000311106, ENST00000483536, ENST00000393946, ENST00000417012, ENST00000450565, ENST00000617876, ENST00000319273, ENST00000412050, ENST00000437510, ENST00000402384, ENST00000443437, ENST00000331113, ENST0000…	185	1517	16650	2.7884	3.99307e-07	1.99653e-07	2.78219e-07	9.80284
	GOTERM_CC_FAT	GO:0099501	exocytic vesicle membrane	11	4.31373	1.15134e-09	ENST00000393946, ENST00000358763, ENST00000346454, ENST00000255224, ENST00000325590, ENST00000524820, ENST00000389413, ENST00000402384, ENST00000263160, ENST00000568423, ENST00000610966	159	62	14527	16.2099	3.20073e-07	4.57247e-08	1.52066e-06	8.9388
	GOTERM_CC_FAT	GO:0030672	synaptic vesicle membrane	11	4.31373	1.15134e-09	ENST00000393946, ENST00000358763, ENST00000346454, ENST00000255224, ENST00000325590, ENST00000524820, ENST00000389413, ENST00000402384, ENST00000263160, ENST00000568423, ENST00000610966	159	62	14527	16.2099	3.20073e-07	4.57247e-08	1.52066e-06	8.9388
	GOTERM_CC_FAT	GO:0008021	synaptic vesicle	14	5.4902	1.18504e-09	ENST00000358763, ENST00000371561, ENST00000346454, ENST00000325590, ENST00000524820, ENST00000263160, ENST00000610966, ENST00000393946, ENST00000513316, ENST00000255224, ENST00000222256, ENST00000389413, ENST00000402384, ENST00000568423	159	127	14527	10.0717	3.29442e-07	4.11802e-08	1.56517e-06	8.92627
	GOTERM_CC_FAT	GO:0030425	dendrite	24	9.41176	1.24087e-09	ENST00000294117, ENST00000527177, ENST00000454036, ENST00000614285, ENST00000236877, ENST00000600059, ENST00000520282, ENST00000371561, ENST00000346454, ENST00000370263, ENST00000373091, ENST00000273854, ENST00000523207, ENST00000360295, ENST00000540134, ENST00000518527, ENST00000274710, ENST00000255224, ENST00000341772, ENST00000428762, ENST00000409059, ENST00000412050, ENST00000375078, ENST0000…	159	466	14527	4.70548	3.44963e-07	3.83292e-08	1.63891e-06	8.90627
	GOTERM_CC_FAT	GO:0034702	ion channel complex	19	7.45098	2.09419e-09	ENST00000261917, ENST00000527177, ENST00000614285, ENST00000360093, ENST00000371561, ENST00000370263, ENST00000244766, ENST00000376325, ENST00000340652, ENST00000427124, ENST00000523207, ENST00000504801, ENST00000359001, ENST00000616590, ENST00000518527, ENST00000251102, ENST00000437510, ENST00000443437, ENST00000331113	159	286	14527	6.06969	5.82185e-07	5.82185e-08	2.76595e-06	8.67898
	GOTERM_BP_FAT	GO:0007610	behavior	26	10.1961	2.57429e-09	ENST00000454036, ENST00000614285, ENST00000236877, ENST00000484979, ENST00000520282, ENST00000615358, ENST00000378423, ENST00000237247, ENST00000371561, ENST00000346454, ENST00000370263, ENST00000360295, ENST00000296777, ENST00000483536, ENST00000256339, ENST00000417012, ENST00000370598, ENST00000450565, ENST00000428762, ENST00000400454, ENST00000319273, ENST00000377084, ENST00000412050, ENST0000…	185	557	16650	4.20108	6.52837e-06	2.17613e-06	4.54869e-06	8.58934
	GOTERM_CC_FAT	GO:0070382	exocytic vesicle	14	5.4902	4.32111e-09	ENST00000358763, ENST00000371561, ENST00000346454, ENST00000325590, ENST00000524820, ENST00000263160, ENST00000610966, ENST00000393946, ENST00000513316, ENST00000255224, ENST00000222256, ENST00000389413, ENST00000402384, ENST00000568423	159	141	14527	9.07168	1.20127e-06	1.09206e-07	5.7072e-06	8.3644
	GOTERM_MF_FAT	GO:0022836	gated channel activity	20	7.84314	5.84905e-09	ENST00000261917, ENST00000527177, ENST00000368088, ENST00000614285, ENST00000360093, ENST00000520282, ENST00000371561, ENST00000370263, ENST00000373091, ENST00000620977, ENST00000618399, ENST00000523207, ENST00000504801, ENST00000359001, ENST00000616590, ENST00000518527, ENST00000251102, ENST00000437510, ENST00000443437, ENST00000331113	173	334	15478	5.35738	2.98301e-06	2.98301e-06	8.44633e-06	8.23291
	GOTERM_CC_FAT	GO:0005887	integral component of plasma membrane	45	17.6471	7.05104e-09	ENST00000261917, ENST00000368088, ENST00000619012, ENST00000360093, ENST00000520282, ENST00000615358, ENST00000370263, ENST00000531499, ENST00000376325, ENST00000273854, ENST00000340652, ENST00000298274, ENST00000368124, ENST00000504801, ENST00000359001, ENST00000260126, ENST00000437510, ENST00000443437, ENST00000331113, ENST00000527177, ENST00000454036, ENST00000257408, ENST00000236877, ENST0000…	159	1635	14527	2.51463	1.96019e-06	1.63349e-07	9.31283e-06	8.15175
	GOTERM_CC_FAT	GO:0045211	postsynaptic membrane	16	6.27451	1.03522e-08	ENST00000527177, ENST00000371561, ENST00000370263, ENST00000373091, ENST00000421177, ENST00000361320, ENST00000504801, ENST00000235180, ENST00000417012, ENST00000616590, ENST00000409911, ENST00000278198, ENST00000412050, ENST00000375078, ENST00000443437, ENST00000331113	159	212	14527	6.89546	2.87792e-06	2.21379e-07	1.3673e-05	7.98497
	GOTERM_CC_FAT	GO:0036477	somatodendritic compartment	27	10.5882	1.14837e-08	ENST00000294117, ENST00000600059, ENST00000520282, ENST00000370263, ENST00000411689, ENST00000378491, ENST00000273854, ENST00000274710, ENST00000341772, ENST00000319273, ENST00000412050, ENST00000331113, ENST00000527177, ENST00000454036, ENST00000236877, ENST00000614285, ENST00000371561, ENST00000346454, ENST00000373091, ENST00000523207, ENST00000360295, ENST00000540134, ENST00000518527, ENST0000…	159	662	14527	3.72636	3.19247e-06	2.28034e-07	1.51674e-05	7.93992
	GOTERM_CC_FAT	GO:1902495	transmembrane transporter complex	19	7.45098	1.48407e-08	ENST00000261917, ENST00000527177, ENST00000614285, ENST00000360093, ENST00000371561, ENST00000370263, ENST00000244766, ENST00000376325, ENST00000340652, ENST00000427124, ENST00000523207, ENST00000504801, ENST00000359001, ENST00000616590, ENST00000518527, ENST00000251102, ENST00000437510, ENST00000443437, ENST00000331113	159	324	14527	5.35781	4.12571e-06	2.75048e-07	1.96012e-05	7.82855
	GOTERM_CC_FAT	GO:0030054	cell junction	40	15.6863	1.72018e-08	ENST00000520282, ENST00000370263, ENST00000273854, ENST00000340652, ENST00000447459, ENST00000374566, ENST00000325590, ENST00000368124, ENST00000504801, ENST00000524820, ENST00000561981, ENST00000610966, ENST00000393946, ENST00000417012, ENST00000367225, ENST00000412050, ENST00000402384, ENST00000443437, ENST00000568423, ENST00000331113, ENST00000527177, ENST00000358763, ENST00000378190, ENST0000…	159	1379	14527	2.65017	4.78208e-06	2.98881e-07	2.27197e-05	7.76443
	GOTERM_CC_FAT	GO:1990351	transporter complex	19	7.45098	1.97047e-08	ENST00000261917, ENST00000527177, ENST00000614285, ENST00000360093, ENST00000371561, ENST00000370263, ENST00000244766, ENST00000376325, ENST00000340652, ENST00000427124, ENST00000523207, ENST00000504801, ENST00000359001, ENST00000616590, ENST00000518527, ENST00000251102, ENST00000437510, ENST00000443437, ENST00000331113	159	330	14527	5.2604	5.47788e-06	3.22229e-07	2.60254e-05	7.70543
	GOTERM_CC_FAT	GO:0031226	intrinsic component of plasma membrane	45	17.6471	2.33486e-08	ENST00000261917, ENST00000368088, ENST00000619012, ENST00000360093, ENST00000520282, ENST00000615358, ENST00000370263, ENST00000531499, ENST00000376325, ENST00000273854, ENST00000340652, ENST00000298274, ENST00000368124, ENST00000504801, ENST00000359001, ENST00000260126, ENST00000437510, ENST00000443437, ENST00000331113, ENST00000527177, ENST00000454036, ENST00000257408, ENST00000236877, ENST0000…	159	1701	14527	2.41706	6.49088e-06	3.60606e-07	3.08382e-05	7.63174
	GOTERM_MF_FAT	GO:0046873	metal ion transmembrane transporter activity	21	8.23529	4.88689e-08	ENST00000261917, ENST00000454036, ENST00000368088, ENST00000614285, ENST00000360093, ENST00000236877, ENST00000520282, ENST00000371561, ENST00000620977, ENST00000618399, ENST00000523207, ENST00000273861, ENST00000230671, ENST00000484239, ENST00000359001, ENST00000461395, ENST00000518527, ENST00000251102, ENST00000409059, ENST00000437510, ENST00000331113	173	422	15478	4.45221	2.49228e-05	1.24615e-05	7.05692e-05	7.31097
	GOTERM_BP_FAT	GO:0006811	ion transport	41	16.0784	5.45911e-08	ENST00000261917, ENST00000368088, ENST00000360093, ENST00000520282, ENST00000369503, ENST00000370263, ENST00000411689, ENST00000477661, ENST00000504801, ENST00000256339, ENST00000484239, ENST00000359001, ENST00000260126, ENST00000450565, ENST00000437510, ENST00000443437, ENST00000331113, ENST00000527177, ENST00000454036, ENST00000614285, ENST00000236877, ENST00000371561, ENST00000346454, ENST0000…	185	1458	16650	2.53086	0.000138433	3.46101e-05	9.64608e-05	7.26288
	GOTERM_CC_FAT	GO:0097060	synaptic membrane	17	6.66667	5.47968e-08	ENST00000527177, ENST00000371561, ENST00000370263, ENST00000373091, ENST00000421177, ENST00000361320, ENST00000288221, ENST00000504801, ENST00000235180, ENST00000417012, ENST00000616590, ENST00000409911, ENST00000278198, ENST00000412050, ENST00000375078, ENST00000443437, ENST00000331113	159	276	14527	5.62754	1.52334e-05	8.01763e-07	7.23741e-05	7.26125
	GOTERM_MF_FAT	GO:0005216	ion channel activity	21	8.23529	6.40029e-08	ENST00000261917, ENST00000527177, ENST00000368088, ENST00000614285, ENST00000360093, ENST00000520282, ENST00000371561, ENST00000370263, ENST00000373091, ENST00000620977, ENST00000618399, ENST00000523207, ENST00000504801, ENST00000359001, ENST00000461395, ENST00000616590, ENST00000518527, ENST00000251102, ENST00000437510, ENST00000443437, ENST00000331113	173	429	15478	4.37956	3.2641e-05	1.08804e-05	9.24234e-05	7.1938
	GOTERM_BP_FAT	GO:0044708	single-organism behavior	20	7.84314	8.22956e-08	ENST00000454036, ENST00000484979, ENST00000236877, ENST00000614285, ENST00000520282, ENST00000378423, ENST00000371561, ENST00000346454, ENST00000370263, ENST00000296777, ENST00000360295, ENST00000256339, ENST00000417012, ENST00000370598, ENST00000450565, ENST00000428762, ENST00000319273, ENST00000412050, ENST00000377084, ENST00000514372	185	395	16650	4.55696	0.00020868	4.17394e-05	0.000145414	7.08462
	GOTERM_CC_FAT	GO:0030659	cytoplasmic vesicle membrane	22	8.62745	8.25034e-08	ENST00000527177, ENST00000358763, ENST00000237247, ENST00000346454, ENST00000522621, ENST00000467085, ENST00000325590, ENST00000524820, ENST00000504801, ENST00000263160, ENST00000610966, ENST00000393946, ENST00000243298, ENST00000616590, ENST00000274056, ENST00000255224, ENST00000222256, ENST00000389413, ENST00000402384, ENST00000514372, ENST00000568423, ENST00000303177	159	491	14527	4.09374	2.29357e-05	1.1468e-06	0.000108968	7.08353
	GOTERM_BP_FAT	GO:0050804	modulation of synaptic transmission	17	6.66667	8.97178e-08	ENST00000358763, ENST00000484979, ENST00000236877, ENST00000586009, ENST00000614285, ENST00000371561, ENST00000346454, ENST00000376325, ENST00000373091, ENST00000393946, ENST00000417012, ENST00000450565, ENST00000428762, ENST00000319273, ENST00000617876, ENST00000222256, ENST00000412050	185	280	16650	5.46429	0.000227498	3.792e-05	0.000158529	7.04712
	GOTERM_BP_FAT	GO:0042391	regulation of membrane potential	19	7.45098	1.03277e-07	ENST00000261917, ENST00000614285, ENST00000360093, ENST00000586009, ENST00000520282, ENST00000371561, ENST00000370263, ENST00000411689, ENST00000373091, ENST00000620977, ENST00000618399, ENST00000360295, ENST00000482518, ENST00000450565, ENST00000251102, ENST00000428762, ENST00000319273, ENST00000437510, ENST00000331113	185	360	16650	4.75	0.000261875	3.74149e-05	0.000182487	6.986
	GOTERM_MF_FAT	GO:0022838	substrate-specific channel activity	21	8.23529	1.16152e-07	ENST00000261917, ENST00000527177, ENST00000368088, ENST00000614285, ENST00000360093, ENST00000520282, ENST00000371561, ENST00000370263, ENST00000373091, ENST00000620977, ENST00000618399, ENST00000523207, ENST00000504801, ENST00000359001, ENST00000461395, ENST00000616590, ENST00000518527, ENST00000251102, ENST00000437510, ENST00000443437, ENST00000331113	173	445	15478	4.2221	5.92356e-05	1.48092e-05	0.000167729	6.93497
	GOTERM_CC_FAT	GO:0012506	vesicle membrane	22	8.62745	1.41491e-07	ENST00000527177, ENST00000358763, ENST00000237247, ENST00000346454, ENST00000522621, ENST00000467085, ENST00000325590, ENST00000524820, ENST00000504801, ENST00000263160, ENST00000610966, ENST00000393946, ENST00000243298, ENST00000616590, ENST00000274056, ENST00000255224, ENST00000222256, ENST00000389413, ENST00000402384, ENST00000514372, ENST00000568423, ENST00000303177	159	507	14527	3.96455	3.93336e-05	1.87306e-06	0.000186877	6.84927
	GOTERM_CC_FAT	GO:0044433	cytoplasmic vesicle part	24	9.41176	2.13627e-07	ENST00000527177, ENST00000358763, ENST00000237247, ENST00000346454, ENST00000522621, ENST00000467085, ENST00000325590, ENST00000524820, ENST00000504801, ENST00000311106, ENST00000263160, ENST00000610966, ENST00000393946, ENST00000243298, ENST00000616590, ENST00000274056, ENST00000251102, ENST00000255224, ENST00000222256, ENST00000389413, ENST00000402384, ENST00000514372, ENST00000568423, ENST0000…	159	615	14527	3.56545	5.93865e-05	2.69946e-06	0.000282152	6.67034
	GOTERM_BP_FAT	GO:0034220	ion transmembrane transport	31	12.1569	2.41273e-07	ENST00000261917, ENST00000368088, ENST00000360093, ENST00000520282, ENST00000370263, ENST00000504801, ENST00000484239, ENST00000256339, ENST00000359001, ENST00000437510, ENST00000443437, ENST00000331113, ENST00000527177, ENST00000454036, ENST00000614285, ENST00000236877, ENST00000371561, ENST00000346454, ENST00000373091, ENST00000620977, ENST00000618399, ENST00000523207, ENST00000280155, ENST0000…	185	963	16650	2.8972	0.000611681	7.64806e-05	0.000426322	6.61749
	GOTERM_BP_FAT	GO:0050808	synapse organization	15	5.88235	2.89296e-07	ENST00000484979, ENST00000614285, ENST00000346454, ENST00000371561, ENST00000361320, ENST00000360295, ENST00000417012, ENST00000370598, ENST00000409911, ENST00000341772, ENST00000400454, ENST00000428762, ENST00000222256, ENST00000377084, ENST00000394480	185	231	16650	5.84416	0.000733386	8.15139e-05	0.000511177	6.53866
	GOTERM_BP_FAT	GO:0006836	neurotransmitter transport	14	5.4902	2.94233e-07	ENST00000358763, ENST00000614285, ENST00000346454, ENST00000524820, ENST00000230671, ENST00000263160, ENST00000393946, ENST00000541017, ENST00000255224, ENST00000409059, ENST00000617876, ENST00000222256, ENST00000389413, ENST00000402384	185	197	16650	6.39594	0.000745896	7.46146e-05	0.000519899	6.53131
	GOTERM_MF_FAT	GO:0015267	channel activity	21	8.23529	3.65257e-07	ENST00000261917, ENST00000527177, ENST00000368088, ENST00000614285, ENST00000360093, ENST00000520282, ENST00000371561, ENST00000370263, ENST00000373091, ENST00000620977, ENST00000618399, ENST00000523207, ENST00000504801, ENST00000359001, ENST00000461395, ENST00000616590, ENST00000518527, ENST00000251102, ENST00000437510, ENST00000443437, ENST00000331113	173	478	15478	3.93061	0.000186264	3.72555e-05	0.000527448	6.4374
	GOTERM_MF_FAT	GO:0022803	passive transmembrane transporter activity	21	8.23529	3.77545e-07	ENST00000261917, ENST00000527177, ENST00000368088, ENST00000614285, ENST00000360093, ENST00000520282, ENST00000371561, ENST00000370263, ENST00000373091, ENST00000620977, ENST00000618399, ENST00000523207, ENST00000504801, ENST00000359001, ENST00000461395, ENST00000616590, ENST00000518527, ENST00000251102, ENST00000437510, ENST00000443437, ENST00000331113	173	479	15478	3.92241	0.000192529	3.20908e-05	0.000545193	6.42303
	GOTERM_CC_FAT	GO:0032281	AMPA glutamate receptor complex	7	2.7451	4.65229e-07	ENST00000527177, ENST00000616590, ENST00000244766, ENST00000376325, ENST00000427124, ENST00000340652, ENST00000504801	159	28	14527	22.8412	0.000129325	5.62319e-06	0.00061446	6.33233
	GOTERM_BP_FAT	GO:0007399	nervous system development	50	19.6078	5.39572e-07	ENST00000520282, ENST00000420980, ENST00000546310, ENST00000403058, ENST00000378491, ENST00000340652, ENST00000273854, ENST00000467085, ENST00000356711, ENST00000160382, ENST00000417012, ENST00000370598, ENST00000548759, ENST00000450565, ENST00000341772, ENST00000481205, ENST00000265342, ENST00000350889, ENST00000317605, ENST00000377084, ENST00000412050, ENST00000379361, ENST00000575165, ENST0000…	185	2170	16650	2.07373	0.00136742	0.000124388	0.000953405	6.26795
	GOTERM_CC_FAT	GO:0008328	ionotropic glutamate receptor complex	8	3.13725	5.90814e-07	ENST00000527177, ENST00000616590, ENST00000371561, ENST00000244766, ENST00000376325, ENST00000427124, ENST00000340652, ENST00000504801	159	46	14527	15.8895	0.000164233	6.84358e-06	0.000780329	6.22855
	GOTERM_CC_FAT	GO:0098878	neurotransmitter receptor complex	8	3.13725	5.90814e-07	ENST00000527177, ENST00000616590, ENST00000371561, ENST00000244766, ENST00000376325, ENST00000427124, ENST00000340652, ENST00000504801	159	46	14527	15.8895	0.000164233	6.84358e-06	0.000780329	6.22855
	GOTERM_CC_FAT	GO:0043025	neuronal cell body	19	7.45098	7.01395e-07	ENST00000454036, ENST00000614285, ENST00000236877, ENST00000520282, ENST00000346454, ENST00000370263, ENST00000411689, ENST00000378491, ENST00000373091, ENST00000273854, ENST00000523207, ENST00000360295, ENST00000540134, ENST00000274710, ENST00000341772, ENST00000409059, ENST00000319273, ENST00000375078, ENST00000331113	159	419	14527	4.14303	0.000194969	7.79949e-06	0.00092638	6.15404
	GOTERM_CC_FAT	GO:0099503	secretory vesicle	20	7.84314	7.67036e-07	ENST00000358763, ENST00000371561, ENST00000346454, ENST00000325590, ENST00000524820, ENST00000296777, ENST00000311106, ENST00000263160, ENST00000413748, ENST00000610966, ENST00000393946, ENST00000513316, ENST00000378961, ENST00000255224, ENST00000265342, ENST00000222256, ENST00000389413, ENST00000402384, ENST00000514372, ENST00000568423	159	467	14527	3.91284	0.000213213	8.20135e-06	0.00101308	6.11518
	GOTERM_BP_FAT	GO:0023061	signal release	19	7.45098	8.94437e-07	ENST00000358763, ENST00000614285, ENST00000520282, ENST00000346454, ENST00000531499, ENST00000273854, ENST00000524820, ENST00000280155, ENST00000296777, ENST00000393946, ENST00000450565, ENST00000255224, ENST00000541017, ENST00000409059, ENST00000319273, ENST00000617876, ENST00000222256, ENST00000389413, ENST00000402384	185	417	16650	4.10072	0.00226572	0.000189007	0.00158043	6.04845
	GOTERM_BP_FAT	GO:0055085	transmembrane transport	36	14.1176	1.01626e-06	ENST00000261917, ENST00000368088, ENST00000360093, ENST00000520282, ENST00000369503, ENST00000370263, ENST00000504801, ENST00000610966, ENST00000484239, ENST00000256339, ENST00000359001, ENST00000437510, ENST00000443437, ENST00000331113, ENST00000527177, ENST00000454036, ENST00000614285, ENST00000236877, ENST00000371561, ENST00000346454, ENST00000373091, ENST00000620977, ENST00000618399, ENST0000…	185	1322	16650	2.45083	0.00257393	0.00019823	0.00179569	5.99299
	GOTERM_BP_FAT	GO:0035249	synaptic transmission, glutamatergic	8	3.13725	1.04237e-06	ENST00000614285, ENST00000346454, ENST00000371561, ENST00000450565, ENST00000373091, ENST00000428762, ENST00000577730, ENST00000617876	185	49	16650	14.6939	0.00263997	0.000188801	0.00184183	5.98198
	GOTERM_CC_FAT	GO:0044297	cell body	20	7.84314	1.15693e-06	ENST00000294117, ENST00000454036, ENST00000614285, ENST00000236877, ENST00000520282, ENST00000346454, ENST00000370263, ENST00000411689, ENST00000378491, ENST00000373091, ENST00000273854, ENST00000523207, ENST00000360295, ENST00000540134, ENST00000274710, ENST00000341772, ENST00000409059, ENST00000319273, ENST00000375078, ENST00000331113	159	480	14527	3.80687	0.000321574	1.1912e-05	0.00152803	5.93669
	GOTERM_CC_FAT	GO:0030133	transport vesicle	17	6.66667	1.16262e-06	ENST00000358763, ENST00000535681, ENST00000371561, ENST00000346454, ENST00000378491, ENST00000325590, ENST00000524820, ENST00000311106, ENST00000263160, ENST00000610966, ENST00000393946, ENST00000513316, ENST00000255224, ENST00000222256, ENST00000389413, ENST00000402384, ENST00000568423	159	346	14527	4.48902	0.000323156	1.15431e-05	0.00153554	5.93456
	GOTERM_CC_FAT	GO:0016023	cytoplasmic, membrane-bounded vesicle	33	12.9412	1.1842e-06	ENST00000237247, ENST00000378491, ENST00000467085, ENST00000325590, ENST00000524820, ENST00000504801, ENST00000311106, ENST00000413748, ENST00000610966, ENST00000393946, ENST00000243298, ENST00000265342, ENST00000402384, ENST00000568423, ENST00000527177, ENST00000358763, ENST00000372930, ENST00000535681, ENST00000371561, ENST00000346454, ENST00000522621, ENST00000296777, ENST00000263160, ENST0000…	159	1183	14527	2.54864	0.000329153	1.13519e-05	0.00156405	5.92658
	GOTERM_CC_FAT	GO:0030658	transport vesicle membrane	12	4.70588	1.20938e-06	ENST00000393946, ENST00000358763, ENST00000346454, ENST00000255224, ENST00000325590, ENST00000222256, ENST00000524820, ENST00000389413, ENST00000402384, ENST00000263160, ENST00000568423, ENST00000610966	159	158	14527	6.9391	0.000336151	1.12068e-05	0.0015973	5.91744
	GOTERM_MF_FAT	GO:0022890	inorganic cation transmembrane transporter activity	21	8.23529	1.28275e-06	ENST00000261917, ENST00000454036, ENST00000368088, ENST00000614285, ENST00000360093, ENST00000236877, ENST00000520282, ENST00000371561, ENST00000620977, ENST00000618399, ENST00000523207, ENST00000273861, ENST00000230671, ENST00000484239, ENST00000359001, ENST00000461395, ENST00000518527, ENST00000251102, ENST00000409059, ENST00000437510, ENST00000331113	173	518	15478	3.62709	0.000653991	9.34534e-05	0.00185234	5.89186
	GOTERM_MF_FAT	GO:0008324	cation transmembrane transporter activity	23	9.01961	1.33328e-06	ENST00000261917, ENST00000454036, ENST00000368088, ENST00000614285, ENST00000360093, ENST00000236877, ENST00000520282, ENST00000371561, ENST00000370263, ENST00000620977, ENST00000618399, ENST00000523207, ENST00000273861, ENST00000230671, ENST00000484239, ENST00000359001, ENST00000461395, ENST00000518527, ENST00000251102, ENST00000409059, ENST00000437510, ENST00000514372, ENST00000331113	173	616	15478	3.34053	0.000679743	8.49931e-05	0.00192531	5.87508
	GOTERM_MF_FAT	GO:0005261	cation channel activity	16	6.27451	1.67173e-06	ENST00000261917, ENST00000368088, ENST00000360093, ENST00000614285, ENST00000520282, ENST00000371561, ENST00000370263, ENST00000620977, ENST00000618399, ENST00000523207, ENST00000359001, ENST00000461395, ENST00000518527, ENST00000251102, ENST00000437510, ENST00000331113	173	306	15478	4.67808	0.00085222	9.4727e-05	0.00241404	5.77683
	GOTERM_BP_FAT	GO:0007270	neuron-neuron synaptic transmission	10	3.92157	1.76163e-06	ENST00000614285, ENST00000346454, ENST00000371561, ENST00000450565, ENST00000373091, ENST00000428762, ENST00000577730, ENST00000319273, ENST00000617876, ENST00000443437	185	101	16650	8.91089	0.00445753	0.000297789	0.00311271	5.75409
	GOTERM_BP_FAT	GO:0007218	neuropeptide signaling pathway	10	3.92157	1.76163e-06	ENST00000540134, ENST00000615358, ENST00000520282, ENST00000349394, ENST00000450565, ENST00000570682, ENST00000319273, ENST00000296777, ENST00000413748, ENST00000443437	185	101	16650	8.91089	0.00445753	0.000297789	0.00311271	5.75409
	GOTERM_BP_FAT	GO:0015672	monovalent inorganic cation transport	20	7.84314	1.92138e-06	ENST00000261917, ENST00000454036, ENST00000368088, ENST00000360093, ENST00000236877, ENST00000411689, ENST00000620977, ENST00000618399, ENST00000523207, ENST00000273861, ENST00000280155, ENST00000263160, ENST00000359001, ENST00000461395, ENST00000518527, ENST00000450565, ENST00000251102, ENST00000409059, ENST00000437510, ENST00000331113	185	486	16650	3.7037	0.00486078	0.000304493	0.00339498	5.71639
	GOTERM_MF_FAT	GO:0015077	monovalent inorganic cation transmembrane transporter activity	17	6.66667	2.06976e-06	ENST00000261917, ENST00000454036, ENST00000368088, ENST00000360093, ENST00000236877, ENST00000620977, ENST00000618399, ENST00000523207, ENST00000273861, ENST00000230671, ENST00000359001, ENST00000461395, ENST00000518527, ENST00000251102, ENST00000409059, ENST00000437510, ENST00000331113	173	353	15478	4.30867	0.00105502	0.000105552	0.0029888	5.68408
	GOTERM_BP_FAT	GO:0051962	positive regulation of nervous system development	19	7.45098	2.55774e-06	ENST00000520282, ENST00000370188, ENST00000226382, ENST00000346454, ENST00000340652, ENST00000427124, ENST00000361320, ENST00000360295, ENST00000417012, ENST00000370598, ENST00000373517, ENST00000450565, ENST00000255224, ENST00000400454, ENST00000428762, ENST00000377084, ENST00000412050, ENST00000394480, ENST00000575165	185	449	16650	3.80846	0.00646545	0.000381483	0.00451936	5.59214
	GOTERM_BP_FAT	GO:0060078	regulation of postsynaptic membrane potential	9	3.52941	3.71604e-06	ENST00000261917, ENST00000586009, ENST00000360093, ENST00000520282, ENST00000371561, ENST00000370263, ENST00000450565, ENST00000428762, ENST00000360295	185	83	16650	9.75904	0.00937964	0.000523413	0.00656594	5.42992
	GOTERM_BP_FAT	GO:0006813	potassium ion transport	13	5.09804	4.25758e-06	ENST00000261917, ENST00000368088, ENST00000454036, ENST00000620977, ENST00000618399, ENST00000523207, ENST00000280155, ENST00000359001, ENST00000518527, ENST00000251102, ENST00000450565, ENST00000437510, ENST00000331113	185	212	16650	5.51887	0.0107392	0.000568115	0.00752276	5.37084
	GOTERM_BP_FAT	GO:0051960	regulation of nervous system development	25	9.80392	4.28573e-06	ENST00000614285, ENST00000370188, ENST00000520282, ENST00000226382, ENST00000371561, ENST00000346454, ENST00000427124, ENST00000340652, ENST00000361320, ENST00000360295, ENST00000417012, ENST00000370598, ENST00000278198, ENST00000373517, ENST00000548759, ENST00000450565, ENST00000255224, ENST00000428762, ENST00000400454, ENST00000265342, ENST00000377084, ENST00000412050, ENST00000394480, ENST0000…	185	769	16650	2.92588	0.0108098	0.000543284	0.0075725	5.36798
	GOTERM_BP_FAT	GO:0030182	neuron differentiation	33	12.9412	4.32662e-06	ENST00000546310, ENST00000273854, ENST00000340652, ENST00000370598, ENST00000548759, ENST00000450565, ENST00000481205, ENST00000350889, ENST00000265342, ENST00000377084, ENST00000412050, ENST00000575165, ENST00000454036, ENST00000614285, ENST00000397558, ENST00000370188, ENST00000535681, ENST00000226382, ENST00000371561, ENST00000346454, ENST00000244766, ENST00000427124, ENST00000360295, ENST0000…	185	1226	16650	2.42251	0.0109124	0.000522355	0.00764474	5.36385
	GOTERM_BP_FAT	GO:0099531	presynaptic process involved in chemical synaptic transmission	11	4.31373	4.83471e-06	ENST00000393946, ENST00000358763, ENST00000614285, ENST00000346454, ENST00000255224, ENST00000541017, ENST00000409059, ENST00000222256, ENST00000524820, ENST00000617876, ENST00000389413	185	145	16650	6.82759	0.012186	0.000557156	0.00854244	5.31563
	GOTERM_BP_FAT	GO:0048699	generation of neurons	35	13.7255	5.03976e-06	ENST00000520282, ENST00000546310, ENST00000273854, ENST00000340652, ENST00000370598, ENST00000548759, ENST00000450565, ENST00000341772, ENST00000481205, ENST00000350889, ENST00000265342, ENST00000377084, ENST00000412050, ENST00000575165, ENST00000454036, ENST00000614285, ENST00000397558, ENST00000370188, ENST00000535681, ENST00000226382, ENST00000371561, ENST00000346454, ENST00000244766, ENST0000…	185	1357	16650	2.3213	0.0126995	0.000555535	0.00890473	5.29759
	GOTERM_MF_FAT	GO:0005267	potassium channel activity	10	3.92157	7.62187e-06	ENST00000261917, ENST00000359001, ENST00000368088, ENST00000518527, ENST00000251102, ENST00000620977, ENST00000523207, ENST00000618399, ENST00000437510, ENST00000331113	173	120	15478	7.45568	0.00387962	0.000353317	0.0110058	5.11794
	GOTERM_MF_FAT	GO:0015079	potassium ion transmembrane transporter activity	11	4.31373	7.62645e-06	ENST00000261917, ENST00000359001, ENST00000454036, ENST00000368088, ENST00000518527, ENST00000251102, ENST00000620977, ENST00000523207, ENST00000618399, ENST00000437510, ENST00000331113	173	152	15478	6.47467	0.00388195	0.000324073	0.0110124	5.11768
	GOTERM_MF_FAT	GO:0022832	voltage-gated channel activity	12	4.70588	8.59019e-06	ENST00000261917, ENST00000359001, ENST00000368088, ENST00000360093, ENST00000614285, ENST00000520282, ENST00000518527, ENST00000251102, ENST00000620977, ENST00000523207, ENST00000618399, ENST00000331113	173	189	15478	5.68052	0.00437144	0.000336945	0.012404	5.066
	GOTERM_MF_FAT	GO:0005244	voltage-gated ion channel activity	12	4.70588	8.59019e-06	ENST00000261917, ENST00000359001, ENST00000368088, ENST00000360093, ENST00000614285, ENST00000520282, ENST00000518527, ENST00000251102, ENST00000620977, ENST00000523207, ENST00000618399, ENST00000331113	173	189	15478	5.68052	0.00437144	0.000336945	0.012404	5.066
	GOTERM_BP_FAT	GO:0030001	metal ion transport	25	9.80392	1.1141e-05	ENST00000261917, ENST00000454036, ENST00000368088, ENST00000614285, ENST00000360093, ENST00000236877, ENST00000520282, ENST00000371561, ENST00000346454, ENST00000370263, ENST00000620977, ENST00000523207, ENST00000618399, ENST00000273861, ENST00000280155, ENST00000263160, ENST00000484239, ENST00000359001, ENST00000461395, ENST00000518527, ENST00000450565, ENST00000251102, ENST00000409059, ENST0000…	185	814	16650	2.76413	0.0278583	0.00117654	0.019684	4.95308
	GOTERM_BP_FAT	GO:0031175	neuron projection development	25	9.80392	1.18404e-05	ENST00000454036, ENST00000614285, ENST00000397558, ENST00000370188, ENST00000535681, ENST00000226382, ENST00000371561, ENST00000346454, ENST00000244766, ENST00000273854, ENST00000360295, ENST00000370598, ENST00000278198, ENST00000450565, ENST00000255224, ENST00000428762, ENST00000400454, ENST00000350889, ENST00000265342, ENST00000222256, ENST00000160298, ENST00000377084, ENST00000412050, ENST0000…	185	817	16650	2.75398	0.0295811	0.00120038	0.0209196	4.92663
	GOTERM_CC_FAT	GO:0030424	axon	17	6.66667	1.29932e-05	ENST00000600059, ENST00000346454, ENST00000371561, ENST00000373091, ENST00000273854, ENST00000540134, ENST00000417012, ENST00000251102, ENST00000450565, ENST00000255224, ENST00000400454, ENST00000577730, ENST00000409059, ENST00000350889, ENST00000319273, ENST00000222256, ENST00000389413	159	418	14527	3.71579	0.00360562	0.000116514	0.0171597	4.88628
	GOTERM_BP_FAT	GO:0050803	regulation of synapse structure or activity	13	5.09804	1.32486e-05	ENST00000236877, ENST00000346454, ENST00000371561, ENST00000376325, ENST00000361320, ENST00000393946, ENST00000417012, ENST00000370598, ENST00000428762, ENST00000222256, ENST00000412050, ENST00000377084, ENST00000394480	185	237	16650	4.93671	0.0330406	0.00129142	0.0234074	4.87783
	GOTERM_BP_FAT	GO:0045664	regulation of neuron differentiation	20	7.84314	1.4635e-05	ENST00000614285, ENST00000370188, ENST00000226382, ENST00000371561, ENST00000340652, ENST00000427124, ENST00000360295, ENST00000370598, ENST00000278198, ENST00000373517, ENST00000548759, ENST00000450565, ENST00000255224, ENST00000400454, ENST00000428762, ENST00000265342, ENST00000412050, ENST00000394480, ENST00000575165, ENST00000435124	185	560	16650	3.21429	0.0364343	0.00137367	0.0258564	4.83461
	GOTERM_BP_FAT	GO:0017158	regulation of calcium ion-dependent exocytosis	8	3.13725	1.89139e-05	ENST00000393946, ENST00000614285, ENST00000255224, ENST00000222256, ENST00000524820, ENST00000617876, ENST00000280155, ENST00000568423	185	75	16650	9.6	0.0468339	0.00171161	0.0334151	4.72322
	GOTERM_BP_FAT	GO:0022008	neurogenesis	35	13.7255	1.96851e-05	ENST00000520282, ENST00000546310, ENST00000273854, ENST00000340652, ENST00000370598, ENST00000548759, ENST00000450565, ENST00000341772, ENST00000481205, ENST00000350889, ENST00000265342, ENST00000377084, ENST00000412050, ENST00000575165, ENST00000454036, ENST00000614285, ENST00000397558, ENST00000370188, ENST00000535681, ENST00000226382, ENST00000371561, ENST00000346454, ENST00000244766, ENST0000…	185	1447	16650	2.17692	0.0486962	0.00171996	0.0347773	4.70586
	GOTERM_BP_FAT	GO:0050767	regulation of neurogenesis	22	8.62745	2.18333e-05	ENST00000614285, ENST00000370188, ENST00000520282, ENST00000226382, ENST00000371561, ENST00000346454, ENST00000340652, ENST00000427124, ENST00000360295, ENST00000370598, ENST00000278198, ENST00000373517, ENST00000548759, ENST00000450565, ENST00000255224, ENST00000400454, ENST00000428762, ENST00000265342, ENST00000412050, ENST00000394480, ENST00000575165, ENST00000435124	185	682	16650	2.90323	0.0538647	0.00184396	0.0385717	4.66088
	GOTERM_BP_FAT	GO:0099643	signal release from synapse	10	3.92157	2.41324e-05	ENST00000393946, ENST00000358763, ENST00000614285, ENST00000255224, ENST00000541017, ENST00000409059, ENST00000222256, ENST00000524820, ENST00000617876, ENST00000389413	185	139	16650	6.47482	0.0593653	0.00197226	0.0426327	4.6174
	GOTERM_BP_FAT	GO:0007269	neurotransmitter secretion	10	3.92157	2.41324e-05	ENST00000393946, ENST00000358763, ENST00000614285, ENST00000255224, ENST00000541017, ENST00000409059, ENST00000222256, ENST00000524820, ENST00000617876, ENST00000389413	185	139	16650	6.47482	0.0593653	0.00197226	0.0426327	4.6174
	GOTERM_MF_FAT	GO:0022835	transmitter-gated channel activity	6	2.35294	2.52482e-05	ENST00000527177, ENST00000616590, ENST00000371561, ENST00000373091, ENST00000504801, ENST00000443437	173	32	15478	16.7753	0.0127942	0.000919343	0.0364534	4.59777
	GOTERM_MF_FAT	GO:0022824	transmitter-gated ion channel activity	6	2.35294	2.52482e-05	ENST00000527177, ENST00000616590, ENST00000371561, ENST00000373091, ENST00000504801, ENST00000443437	173	32	15478	16.7753	0.0127942	0.000919343	0.0364534	4.59777
	GOTERM_BP_FAT	GO:0006812	cation transport	27	10.5882	2.68048e-05	ENST00000261917, ENST00000368088, ENST00000360093, ENST00000520282, ENST00000370263, ENST00000411689, ENST00000484239, ENST00000359001, ENST00000450565, ENST00000437510, ENST00000331113, ENST00000454036, ENST00000236877, ENST00000614285, ENST00000371561, ENST00000346454, ENST00000620977, ENST00000618399, ENST00000523207, ENST00000273861, ENST00000280155, ENST00000263160, ENST00000461395, ENST0000…	185	975	16650	2.49231	0.065719	0.00212206	0.0473528	4.57179
	GOTERM_BP_FAT	GO:0030534	adult behavior	10	3.92157	2.85914e-05	ENST00000614285, ENST00000484979, ENST00000520282, ENST00000346454, ENST00000371561, ENST00000370263, ENST00000296777, ENST00000377084, ENST00000360295, ENST00000256339	185	142	16650	6.33803	0.0699425	0.00219483	0.0505082	4.54376
	GOTERM_CC_FAT	GO:0043679	axon terminus	9	3.52941	3.19263e-05	ENST00000540134, ENST00000346454, ENST00000371561, ENST00000251102, ENST00000450565, ENST00000373091, ENST00000577730, ENST00000222256, ENST00000389413	159	113	14527	7.27684	0.00883637	0.000277325	0.0421591	4.49585
	GOTERM_BP_FAT	GO:0098655	cation transmembrane transport	22	8.62745	3.40629e-05	ENST00000261917, ENST00000454036, ENST00000368088, ENST00000614285, ENST00000360093, ENST00000236877, ENST00000520282, ENST00000371561, ENST00000346454, ENST00000370263, ENST00000620977, ENST00000618399, ENST00000523207, ENST00000280155, ENST00000484239, ENST00000359001, ENST00000461395, ENST00000518527, ENST00000251102, ENST00000437510, ENST00000514372, ENST00000331113	185	703	16650	2.8165	0.0827589	0.00253751	0.060171	4.46772
	GOTERM_MF_FAT	GO:0022834	ligand-gated channel activity	10	3.92157	3.48838e-05	ENST00000527177, ENST00000261917, ENST00000368088, ENST00000616590, ENST00000371561, ENST00000370263, ENST00000251102, ENST00000373091, ENST00000504801, ENST00000443437	173	145	15478	6.17022	0.0176337	0.00118537	0.0503622	4.45738
	GOTERM_MF_FAT	GO:0015276	ligand-gated ion channel activity	10	3.92157	3.48838e-05	ENST00000527177, ENST00000261917, ENST00000368088, ENST00000616590, ENST00000371561, ENST00000370263, ENST00000251102, ENST00000373091, ENST00000504801, ENST00000443437	173	145	15478	6.17022	0.0176337	0.00118537	0.0503622	4.45738
	GOTERM_BP_FAT	GO:0071804	cellular potassium ion transport	11	4.31373	3.52252e-05	ENST00000261917, ENST00000359001, ENST00000454036, ENST00000368088, ENST00000518527, ENST00000251102, ENST00000620977, ENST00000523207, ENST00000618399, ENST00000437510, ENST00000331113	185	182	16650	5.43956	0.0854587	0.00254911	0.0622236	4.45315
	GOTERM_BP_FAT	GO:0071805	potassium ion transmembrane transport	11	4.31373	3.52252e-05	ENST00000261917, ENST00000359001, ENST00000454036, ENST00000368088, ENST00000518527, ENST00000251102, ENST00000620977, ENST00000523207, ENST00000618399, ENST00000437510, ENST00000331113	185	182	16650	5.43956	0.0854587	0.00254911	0.0622236	4.45315
	GOTERM_MF_FAT	GO:0005231	excitatory extracellular ligand-gated ion channel activity	7	2.7451	3.91641e-05	ENST00000527177, ENST00000616590, ENST00000371561, ENST00000370263, ENST00000373091, ENST00000504801, ENST00000443437	173	57	15478	10.9873	0.0197759	0.0012476	0.0565401	4.40711
	GOTERM_MF_FAT	GO:0004970	ionotropic glutamate receptor activity	5	1.96078	5.01015e-05	ENST00000527177, ENST00000616590, ENST00000371561, ENST00000373091, ENST00000504801	173	19	15478	23.5443	0.0252287	0.00150195	0.0723247	4.30015
	GOTERM_BP_FAT	GO:0098660	inorganic ion transmembrane transport	22	8.62745	5.31648e-05	ENST00000261917, ENST00000454036, ENST00000368088, ENST00000614285, ENST00000360093, ENST00000236877, ENST00000520282, ENST00000371561, ENST00000346454, ENST00000620977, ENST00000618399, ENST00000523207, ENST00000280155, ENST00000484239, ENST00000359001, ENST00000461395, ENST00000518527, ENST00000251102, ENST00000437510, ENST00000443437, ENST00000454800, ENST00000331113	185	725	16650	2.73103	0.126135	0.00373826	0.0938991	4.27438
	GOTERM_BP_FAT	GO:0007626	locomotory behavior	11	4.31373	5.54774e-05	ENST00000417012, ENST00000614285, ENST00000520282, ENST00000378423, ENST00000346454, ENST00000371561, ENST00000370263, ENST00000400454, ENST00000360295, ENST00000483536, ENST00000331113	185	192	16650	5.15625	0.131245	0.00379534	0.0979817	4.25588
	GOTERM_MF_FAT	GO:0005234	extracellular-glutamate-gated ion channel activity	5	1.96078	6.20855e-05	ENST00000527177, ENST00000616590, ENST00000371561, ENST00000373091, ENST00000504801	173	20	15478	22.3671	0.0311685	0.0017576	0.0896171	4.20701
	GOTERM_BP_FAT	GO:0048666	neuron development	26	10.1961	6.21623e-05	ENST00000454036, ENST00000614285, ENST00000397558, ENST00000370188, ENST00000535681, ENST00000226382, ENST00000371561, ENST00000346454, ENST00000244766, ENST00000273854, ENST00000360295, ENST00000370598, ENST00000278198, ENST00000450565, ENST00000251102, ENST00000255224, ENST00000428762, ENST00000400454, ENST00000350889, ENST00000265342, ENST00000222256, ENST00000160298, ENST00000377084, ENST0000…	185	965	16650	2.42487	0.14585	0.00414005	0.109782	4.20647
	GOTERM_CC_FAT	GO:0044306	neuron projection terminus	9	3.52941	6.57445e-05	ENST00000540134, ENST00000346454, ENST00000371561, ENST00000251102, ENST00000450565, ENST00000373091, ENST00000577730, ENST00000222256, ENST00000389413	159	125	14527	6.57826	0.0181115	0.000553712	0.0867987	4.18214
	GOTERM_BP_FAT	GO:0001505	regulation of neurotransmitter levels	11	4.31373	6.86946e-05	ENST00000393946, ENST00000358763, ENST00000614285, ENST00000346454, ENST00000255224, ENST00000541017, ENST00000409059, ENST00000222256, ENST00000524820, ENST00000617876, ENST00000389413	185	197	16650	5.02538	0.159884	0.0044571	0.121312	4.16308
	GOTERM_BP_FAT	GO:0098662	inorganic cation transmembrane transport	20	7.84314	8.04656e-05	ENST00000261917, ENST00000454036, ENST00000368088, ENST00000614285, ENST00000360093, ENST00000236877, ENST00000520282, ENST00000371561, ENST00000346454, ENST00000620977, ENST00000618399, ENST00000523207, ENST00000280155, ENST00000484239, ENST00000359001, ENST00000461395, ENST00000518527, ENST00000251102, ENST00000437510, ENST00000331113	185	635	16650	2.83465	0.184594	0.00508873	0.142085	4.09439
	GOTERM_BP_FAT	GO:0099565	chemical synaptic transmission, postsynaptic	7	2.7451	8.8004e-05	ENST00000586009, ENST00000520282, ENST00000346454, ENST00000371561, ENST00000370263, ENST00000428762, ENST00000360295	185	66	16650	9.54545	0.200035	0.00542882	0.155387	4.0555
	GOTERM_MF_FAT	GO:0030594	neurotransmitter receptor activity	8	3.13725	8.99904e-05	ENST00000527177, ENST00000616590, ENST00000346454, ENST00000371561, ENST00000370263, ENST00000373091, ENST00000504801, ENST00000443437	173	95	15478	7.53416	0.0448598	0.00241273	0.129872	4.0458
	GOTERM_BP_FAT	GO:0007416	synapse assembly	9	3.52941	9.84886e-05	ENST00000417012, ENST00000614285, ENST00000370598, ENST00000346454, ENST00000341772, ENST00000400454, ENST00000361320, ENST00000377084, ENST00000394480	185	130	16650	6.23077	0.221027	0.00592948	0.173884	4.00661
	GOTERM_BP_FAT	GO:0050769	positive regulation of neurogenesis	15	5.88235	0.00010478	ENST00000520282, ENST00000370188, ENST00000226382, ENST00000346454, ENST00000340652, ENST00000427124, ENST00000360295, ENST00000373517, ENST00000450565, ENST00000255224, ENST00000400454, ENST00000428762, ENST00000412050, ENST00000394480, ENST00000575165	185	387	16650	3.48837	0.233358	0.00616084	0.184981	3.97972
	GOTERM_BP_FAT	GO:0010563	negative regulation of phosphorus metabolic process	18	7.05882	0.000115407	ENST00000600059, ENST00000520282, ENST00000397374, ENST00000346454, ENST00000298274, ENST00000361320, ENST00000383791, ENST00000280155, ENST00000482518, ENST00000417012, ENST00000334221, ENST00000296238, ENST00000409911, ENST00000278198, ENST00000240100, ENST00000160298, ENST00000375078, ENST00000394480	185	544	16650	2.97794	0.253746	0.00662995	0.203725	3.93777
	GOTERM_BP_FAT	GO:0045936	negative regulation of phosphate metabolic process	18	7.05882	0.000115407	ENST00000600059, ENST00000520282, ENST00000397374, ENST00000346454, ENST00000298274, ENST00000361320, ENST00000383791, ENST00000280155, ENST00000482518, ENST00000417012, ENST00000334221, ENST00000296238, ENST00000409911, ENST00000278198, ENST00000240100, ENST00000160298, ENST00000375078, ENST00000394480	185	544	16650	2.97794	0.253746	0.00662995	0.203725	3.93777
	GOTERM_MF_FAT	GO:0022843	voltage-gated cation channel activity	9	3.52941	0.000119096	ENST00000261917, ENST00000368088, ENST00000614285, ENST00000520282, ENST00000251102, ENST00000620977, ENST00000523207, ENST00000618399, ENST00000331113	173	133	15478	6.05424	0.0589343	0.00303251	0.171842	3.9241
	GOTERM_BP_FAT	GO:0050890	cognition	12	4.70588	0.000120021	ENST00000454036, ENST00000236877, ENST00000370598, ENST00000378423, ENST00000346454, ENST00000371561, ENST00000370263, ENST00000428762, ENST00000319273, ENST00000412050, ENST00000379361, ENST00000514372	185	253	16650	4.26877	0.262429	0.00674145	0.211862	3.92074
	GOTERM_BP_FAT	GO:0007612	learning	9	3.52941	0.000128174	ENST00000454036, ENST00000236877, ENST00000370598, ENST00000378423, ENST00000346454, ENST00000371561, ENST00000428762, ENST00000319273, ENST00000514372	185	135	16650	6	0.277524	0.00704185	0.226239	3.8922
	GOTERM_BP_FAT	GO:0035235	ionotropic glutamate receptor signaling pathway	5	1.96078	0.000129018	ENST00000527177, ENST00000616590, ENST00000371561, ENST00000373091, ENST00000504801	185	24	16650	18.75	0.279069	0.00693777	0.227727	3.88935
	GOTERM_BP_FAT	GO:0007215	glutamate receptor signaling pathway	7	2.7451	0.000132534	ENST00000527177, ENST00000616590, ENST00000520282, ENST00000371561, ENST00000373091, ENST00000428762, ENST00000504801	185	71	16650	8.87324	0.285469	0.00697823	0.233926	3.87767
	GOTERM_BP_FAT	GO:0048167	regulation of synaptic plasticity	9	3.52941	0.00016489	ENST00000393946, ENST00000417012, ENST00000236877, ENST00000346454, ENST00000371561, ENST00000376325, ENST00000428762, ENST00000222256, ENST00000412050	185	140	16650	5.78571	0.341767	0.0084983	0.290956	3.7828
	GOTERM_BP_FAT	GO:0019233	sensory perception of pain	7	2.7451	0.000166806	ENST00000380149, ENST00000520282, ENST00000371561, ENST00000370263, ENST00000450565, ENST00000319273, ENST00000331113	185	74	16650	8.51351	0.344957	0.00842541	0.294332	3.77779
	GOTERM_BP_FAT	GO:0045666	positive regulation of neuron differentiation	13	5.09804	0.000176538	ENST00000370188, ENST00000226382, ENST00000340652, ENST00000427124, ENST00000360295, ENST00000373517, ENST00000450565, ENST00000255224, ENST00000400454, ENST00000428762, ENST00000412050, ENST00000394480, ENST00000575165	185	310	16650	3.77419	0.360929	0.00874079	0.311479	3.75316
	GOTERM_BP_FAT	GO:0060284	regulation of cell development	23	9.01961	0.000182888	ENST00000614285, ENST00000370188, ENST00000520282, ENST00000226382, ENST00000371561, ENST00000346454, ENST00000531499, ENST00000340652, ENST00000427124, ENST00000360295, ENST00000370598, ENST00000278198, ENST00000373517, ENST00000548759, ENST00000450565, ENST00000255224, ENST00000400454, ENST00000428762, ENST00000265342, ENST00000412050, ENST00000394480, ENST00000575165, ENST00000435124	185	851	16650	2.43243	0.371139	0.00888044	0.322665	3.73782
	GOTERM_BP_FAT	GO:0050806	positive regulation of synaptic transmission	8	3.13725	0.000207225	ENST00000393946, ENST00000417012, ENST00000236877, ENST00000346454, ENST00000371561, ENST00000450565, ENST00000428762, ENST00000319273	185	109	16650	6.6055	0.408786	0.00986756	0.36553	3.68356
	GOTERM_MF_FAT	GO:0008066	glutamate receptor activity	5	1.96078	0.000211648	ENST00000527177, ENST00000616590, ENST00000371561, ENST00000373091, ENST00000504801	173	27	15478	16.5682	0.102329	0.00512738	0.305196	3.67439
	GOTERM_MF_FAT	GO:0005230	extracellular ligand-gated ion channel activity	7	2.7451	0.000213069	ENST00000527177, ENST00000616590, ENST00000371561, ENST00000370263, ENST00000373091, ENST00000504801, ENST00000443437	173	77	15478	8.13347	0.10298	0.00492768	0.307242	3.67148
	GOTERM_BP_FAT	GO:1903530	regulation of secretion by cell	19	7.45098	0.000220702	ENST00000614285, ENST00000520282, ENST00000346454, ENST00000370263, ENST00000531499, ENST00000273854, ENST00000524820, ENST00000280155, ENST00000296777, ENST00000413748, ENST00000393946, ENST00000513316, ENST00000450565, ENST00000255224, ENST00000319273, ENST00000617876, ENST00000222256, ENST00000402384, ENST00000568423	185	630	16650	2.71429	0.428655	0.0103124	0.389258	3.65619
	GOTERM_BP_FAT	GO:0007616	long-term memory	5	1.96078	0.000240169	ENST00000346454, ENST00000371561, ENST00000428762, ENST00000319273, ENST00000412050	185	28	16650	16.0714	0.456183	0.0110142	0.423523	3.61948
	GOTERM_BP_FAT	GO:0035637	multicellular organismal signaling	9	3.52941	0.000241365	ENST00000261917, ENST00000359001, ENST00000360093, ENST00000614285, ENST00000518527, ENST00000620977, ENST00000296777, ENST00000437510, ENST00000331113	185	148	16650	5.47297	0.45783	0.0108722	0.425629	3.61733
	GOTERM_BP_FAT	GO:0017156	calcium ion regulated exocytosis	8	3.13725	0.000245062	ENST00000393946, ENST00000614285, ENST00000255224, ENST00000222256, ENST00000524820, ENST00000617876, ENST00000280155, ENST00000568423	185	112	16650	6.42857	0.46289	0.0108452	0.432134	3.61072
	GOTERM_CC_FAT	GO:0043235	receptor complex	13	5.09804	0.000248616	ENST00000527177, ENST00000616590, ENST00000371561, ENST00000370263, ENST00000244766, ENST00000251102, ENST00000376325, ENST00000427124, ENST00000340652, ENST00000504801, ENST00000280155, ENST00000389413, ENST00000394480	159	328	14527	3.62117	0.066789	0.00203099	0.327868	3.60447
	GOTERM_BP_FAT	GO:0050807	regulation of synapse organization	8	3.13725	0.000288275	ENST00000417012, ENST00000370598, ENST00000346454, ENST00000371561, ENST00000428762, ENST00000361320, ENST00000377084, ENST00000394480	185	115	16650	6.26087	0.518654	0.0125273	0.508151	3.54019
	GOTERM_BP_FAT	GO:0010720	positive regulation of cell development	16	6.27451	0.00031378	ENST00000520282, ENST00000370188, ENST00000226382, ENST00000346454, ENST00000531499, ENST00000340652, ENST00000427124, ENST00000360295, ENST00000373517, ENST00000450565, ENST00000255224, ENST00000400454, ENST00000428762, ENST00000412050, ENST00000394480, ENST00000575165	185	483	16650	2.98137	0.548812	0.0133988	0.552992	3.50338
	GOTERM_MF_FAT	GO:0004860	protein kinase inhibitor activity	7	2.7451	0.000365341	ENST00000417012, ENST00000296238, ENST00000409911, ENST00000278198, ENST00000361320, ENST00000383791, ENST00000375078	173	85	15478	7.36797	0.170024	0.00806978	0.526277	3.4373
	GOTERM_BP_FAT	GO:1903305	regulation of regulated secretory pathway	8	3.13725	0.000373742	ENST00000393946, ENST00000614285, ENST00000255224, ENST00000222256, ENST00000524820, ENST00000617876, ENST00000280155, ENST00000568423	185	120	16650	6	0.612479	0.0156756	0.658338	3.42743
	GOTERM_BP_FAT	GO:0032940	secretion by cell	24	9.41176	0.000421898	ENST00000358763, ENST00000614285, ENST00000619012, ENST00000520282, ENST00000346454, ENST00000370263, ENST00000531499, ENST00000273854, ENST00000524820, ENST00000280155, ENST00000296777, ENST00000413748, ENST00000393946, ENST00000450565, ENST00000513316, ENST00000255224, ENST00000541017, ENST00000409059, ENST00000319273, ENST00000617876, ENST00000222256, ENST00000389413, ENST00000402384, ENST0000…	185	966	16650	2.23602	0.657046	0.0173906	0.742867	3.37479
	GOTERM_MF_FAT	GO:0019210	kinase inhibitor activity	7	2.7451	0.000440474	ENST00000417012, ENST00000296238, ENST00000409911, ENST00000278198, ENST00000361320, ENST00000383791, ENST00000375078	173	88	15478	7.11679	0.201237	0.00931845	0.634188	3.35608
	GOTERM_MF_FAT	GO:0005249	voltage-gated potassium channel activity	7	2.7451	0.000468027	ENST00000261917, ENST00000368088, ENST00000251102, ENST00000620977, ENST00000523207, ENST00000618399, ENST00000331113	173	89	15478	7.03683	0.212388	0.00950452	0.673733	3.32973
	GOTERM_CC_FAT	GO:0098590	plasma membrane region	23	9.01961	0.000506624	ENST00000527177, ENST00000236877, ENST00000520282, ENST00000378190, ENST00000371561, ENST00000346454, ENST00000370263, ENST00000421177, ENST00000373091, ENST00000361320, ENST00000288221, ENST00000504801, ENST00000280155, ENST00000235180, ENST00000417012, ENST00000616590, ENST00000409911, ENST00000278198, ENST00000251102, ENST00000412050, ENST00000375078, ENST00000443437, ENST00000331113	159	936	14527	2.24507	0.131404	0.00401697	0.66707	3.29531
	GOTERM_BP_FAT	GO:0051952	regulation of amine transport	6	2.35294	0.000521233	ENST00000614285, ENST00000346454, ENST00000370263, ENST00000255224, ENST00000280155, ENST00000296777	185	60	16650	9	0.73345	0.0210999	0.917014	3.28297
	GOTERM_BP_FAT	GO:0046883	regulation of hormone secretion	11	4.31373	0.000537037	ENST00000614285, ENST00000346454, ENST00000531499, ENST00000450565, ENST00000273854, ENST00000319273, ENST00000524820, ENST00000280155, ENST00000296777, ENST00000402384, ENST00000413748	185	254	16650	3.89764	0.743927	0.0213915	0.944693	3.27
	GOTERM_BP_FAT	GO:0051046	regulation of secretion	19	7.45098	0.000578446	ENST00000614285, ENST00000520282, ENST00000346454, ENST00000370263, ENST00000531499, ENST00000273854, ENST00000524820, ENST00000280155, ENST00000296777, ENST00000413748, ENST00000393946, ENST00000513316, ENST00000450565, ENST00000255224, ENST00000319273, ENST00000617876, ENST00000222256, ENST00000402384, ENST00000568423	185	683	16650	2.50366	0.769467	0.0226667	1.01718	3.23774
	GOTERM_CC_FAT	GO:0043195	terminal bouton	6	2.35294	0.000603954	ENST00000371561, ENST00000251102, ENST00000450565, ENST00000373091, ENST00000222256, ENST00000389413	159	63	14527	8.70141	0.154604	0.00465441	0.794752	3.219
	GOTERM_CC_FAT	GO:0034703	cation channel complex	9	3.52941	0.000608966	ENST00000261917, ENST00000359001, ENST00000360093, ENST00000614285, ENST00000518527, ENST00000251102, ENST00000523207, ENST00000437510, ENST00000331113	159	173	14527	4.75308	0.155782	0.00456641	0.801324	3.21541
	GOTERM_CC_FAT	GO:0098802	plasma membrane receptor complex	9	3.52941	0.000656978	ENST00000527177, ENST00000616590, ENST00000371561, ENST00000370263, ENST00000244766, ENST00000376325, ENST00000427124, ENST00000340652, ENST00000504801	159	175	14527	4.69876	0.166982	0.00479635	0.864247	3.18245
	GOTERM_BP_FAT	GO:0023051	regulation of signaling	53	20.7843	0.000693913	ENST00000294117, ENST00000395891, ENST00000520282, ENST00000531499, ENST00000376325, ENST00000439286, ENST00000421177, ENST00000273854, ENST00000340652, ENST00000467085, ENST00000524820, ENST00000393946, ENST00000417012, ENST00000274710, ENST00000219406, ENST00000367225, ENST00000240100, ENST00000265342, ENST00000319273, ENST00000358763, ENST00000257408, ENST00000484979, ENST00000312828, ENST0000…	185	3070	16650	1.55375	0.828019	0.0267192	1.21906	3.1587
	GOTERM_BP_FAT	GO:0010975	regulation of neuron projection development	14	5.4902	0.000697162	ENST00000614285, ENST00000370188, ENST00000371561, ENST00000360295, ENST00000370598, ENST00000278198, ENST00000450565, ENST00000255224, ENST00000400454, ENST00000428762, ENST00000265342, ENST00000412050, ENST00000394480, ENST00000435124	185	413	16650	3.05085	0.829432	0.0264414	1.22473	3.15667
	GOTERM_BP_FAT	GO:0007613	memory	7	2.7451	0.00072183	ENST00000236877, ENST00000378423, ENST00000346454, ENST00000371561, ENST00000428762, ENST00000319273, ENST00000412050	185	97	16650	6.49485	0.839782	0.0269615	1.26781	3.14157
	GOTERM_MF_FAT	GO:0004971	AMPA glutamate receptor activity	3	1.17647	0.000725927	ENST00000527177, ENST00000616590, ENST00000504801	173	4	15478	67.1012	0.309512	0.0141435	1.04318	3.13911
	GOTERM_BP_FAT	GO:0017157	regulation of exocytosis	9	3.52941	0.000766954	ENST00000393946, ENST00000614285, ENST00000513316, ENST00000255224, ENST00000222256, ENST00000524820, ENST00000617876, ENST00000280155, ENST00000568423	185	176	16650	4.60227	0.857119	0.0282083	1.34656	3.11523
	GOTERM_BP_FAT	GO:0007611	learning or memory	10	3.92157	0.000774385	ENST00000454036, ENST00000236877, ENST00000370598, ENST00000378423, ENST00000346454, ENST00000371561, ENST00000428762, ENST00000319273, ENST00000412050, ENST00000514372	185	220	16650	4.09091	0.859788	0.028071	1.35952	3.11104
	GOTERM_BP_FAT	GO:0048468	cell development	38	14.902	0.000798488	ENST00000520282, ENST00000531499, ENST00000273854, ENST00000340652, ENST00000305901, ENST00000370598, ENST00000548759, ENST00000450565, ENST00000341772, ENST00000350889, ENST00000265342, ENST00000377084, ENST00000412050, ENST00000575165, ENST00000399496, ENST00000439473, ENST00000454036, ENST00000614285, ENST00000397558, ENST00000586009, ENST00000370188, ENST00000535681, ENST00000226382, ENST0000…	185	1968	16650	1.7378	0.868108	0.0285249	1.40155	3.09773
	GOTERM_BP_FAT	GO:0010817	regulation of hormone levels	15	5.88235	0.000829684	ENST00000614285, ENST00000380753, ENST00000346454, ENST00000531499, ENST00000477661, ENST00000273854, ENST00000524820, ENST00000280155, ENST00000296777, ENST00000311106, ENST00000413748, ENST00000450565, ENST00000319273, ENST00000389413, ENST00000402384	185	475	16650	2.84211	0.878148	0.029212	1.45593	3.08109
	GOTERM_BP_FAT	GO:0010646	regulation of cell communication	52	20.3922	0.00085493	ENST00000294117, ENST00000395891, ENST00000520282, ENST00000531499, ENST00000376325, ENST00000439286, ENST00000273854, ENST00000340652, ENST00000467085, ENST00000524820, ENST00000393946, ENST00000417012, ENST00000274710, ENST00000219406, ENST00000367225, ENST00000240100, ENST00000265342, ENST00000319273, ENST00000358763, ENST00000257408, ENST00000484979, ENST00000312828, ENST00000378423, ENST0000…	185	3020	16650	1.54967	0.885712	0.0296762	1.49992	3.06807
	GOTERM_MF_FAT	GO:0030276	clathrin binding	6	2.35294	0.000885269	ENST00000393946, ENST00000421177, ENST00000341772, ENST00000255224, ENST00000524820, ENST00000303177	173	67	15478	8.01208	0.363447	0.01659	1.2708	3.05292
	GOTERM_BP_FAT	GO:0015837	amine transport	6	2.35294	0.000926599	ENST00000614285, ENST00000346454, ENST00000370263, ENST00000255224, ENST00000280155, ENST00000296777	185	68	16650	7.94118	0.904721	0.0316917	1.62469	3.03311
	GOTERM_BP_FAT	GO:0099003	vesicle mediated transport in synapse	7	2.7451	0.000939991	ENST00000393946, ENST00000614285, ENST00000255224, ENST00000467085, ENST00000222256, ENST00000524820, ENST00000617876	185	102	16650	6.17647	0.907905	0.0317151	1.64799	3.02688
	GOTERM_CC_FAT	GO:0043204	perikaryon	7	2.7451	0.0010493	ENST00000236877, ENST00000520282, ENST00000346454, ENST00000373091, ENST00000523207, ENST00000409059, ENST00000331113	159	106	14527	6.03352	0.253127	0.00745564	1.37705	2.9791
	GOTERM_BP_FAT	GO:0050433	regulation of catecholamine secretion	5	1.96078	0.00106219	ENST00000346454, ENST00000370263, ENST00000255224, ENST00000280155, ENST00000296777	185	41	16650	10.9756	0.932467	0.0352972	1.86033	2.9738
	GOTERM_BP_FAT	GO:0051049	regulation of transport	35	13.7255	0.00119928	ENST00000261917, ENST00000368088, ENST00000360093, ENST00000520282, ENST00000237247, ENST00000370263, ENST00000531499, ENST00000411689, ENST00000273854, ENST00000467085, ENST00000524820, ENST00000413748, ENST00000359001, ENST00000393946, ENST00000417012, ENST00000450565, ENST00000617876, ENST00000319273, ENST00000402384, ENST00000568423, ENST00000331113, ENST00000614285, ENST00000484979, ENST0000…	185	1796	16650	1.7539	0.952318	0.039251	2.09804	2.92108
	GOTERM_BP_FAT	GO:0016358	dendrite development	9	3.52941	0.00126181	ENST00000454036, ENST00000614285, ENST00000370598, ENST00000371561, ENST00000400454, ENST00000428762, ENST00000265342, ENST00000360295, ENST00000412050	185	190	16650	4.26316	0.959318	0.0407312	2.20629	2.89901
	GOTERM_BP_FAT	GO:0050432	catecholamine secretion	5	1.96078	0.00138767	ENST00000346454, ENST00000370263, ENST00000255224, ENST00000280155, ENST00000296777	185	44	16650	10.2273	0.970447	0.0441443	2.42381	2.85771
	GOTERM_BP_FAT	GO:0034765	regulation of ion transmembrane transport	13	5.09804	0.00141215	ENST00000261917, ENST00000359001, ENST00000368088, ENST00000360093, ENST00000614285, ENST00000520282, ENST00000518527, ENST00000346454, ENST00000428762, ENST00000523207, ENST00000618399, ENST00000280155, ENST00000331113	185	392	16650	2.98469	0.972229	0.0443503	2.46608	2.85012
	GOTERM_BP_FAT	GO:0044057	regulation of system process	15	5.88235	0.00145749	ENST00000261917, ENST00000236877, ENST00000520282, ENST00000226382, ENST00000346454, ENST00000620977, ENST00000523207, ENST00000280155, ENST00000296777, ENST00000359001, ENST00000518527, ENST00000450565, ENST00000319273, ENST00000437510, ENST00000331113	185	504	16650	2.67857	0.975249	0.0451836	2.5443	2.83639
	GOTERM_BP_FAT	GO:0030072	peptide hormone secretion	10	3.92157	0.00146625	ENST00000614285, ENST00000346454, ENST00000531499, ENST00000450565, ENST00000273854, ENST00000524820, ENST00000280155, ENST00000296777, ENST00000389413, ENST00000402384	185	241	16650	3.73444	0.975794	0.0449007	2.5594	2.83379
	GOTERM_BP_FAT	GO:0046879	hormone secretion	11	4.31373	0.00167042	ENST00000614285, ENST00000346454, ENST00000531499, ENST00000450565, ENST00000273854, ENST00000319273, ENST00000524820, ENST00000280155, ENST00000296777, ENST00000389413, ENST00000402384	185	295	16650	3.35593	0.985588	0.05039	2.91085	2.77717
	GOTERM_BP_FAT	GO:0099504	synaptic vesicle cycle	7	2.7451	0.00174601	ENST00000393946, ENST00000614285, ENST00000255224, ENST00000467085, ENST00000222256, ENST00000524820, ENST00000617876	185	115	16650	5.47826	0.988106	0.0519942	3.04066	2.75795
	GOTERM_BP_FAT	GO:0060291	long-term synaptic potentiation	5	1.96078	0.00177699	ENST00000393946, ENST00000417012, ENST00000236877, ENST00000346454, ENST00000428762	185	47	16650	9.57447	0.989007	0.0522798	3.09382	2.75031
	GOTERM_BP_FAT	GO:0090276	regulation of peptide hormone secretion	9	3.52941	0.00185358	ENST00000614285, ENST00000346454, ENST00000531499, ENST00000450565, ENST00000273854, ENST00000524820, ENST00000280155, ENST00000296777, ENST00000402384	185	202	16650	4.0099	0.99095	0.0538492	3.22511	2.73199
	GOTERM_CC_FAT	GO:0030141	secretory granule	12	4.70588	0.00186487	ENST00000346454, ENST00000378961, ENST00000255224, ENST00000265342, ENST00000222256, ENST00000524820, ENST00000311106, ENST00000296777, ENST00000389413, ENST00000402384, ENST00000413748, ENST00000514372	159	358	14527	3.06251	0.404835	0.0128891	2.43522	2.72935
	GOTERM_BP_FAT	GO:1903522	regulation of blood circulation	11	4.31373	0.00188342	ENST00000261917, ENST00000359001, ENST00000236877, ENST00000518527, ENST00000346454, ENST00000450565, ENST00000620977, ENST00000319273, ENST00000280155, ENST00000437510, ENST00000331113	185	300	16650	3.3	0.991611	0.0540743	3.27621	2.72505
	GOTERM_BP_FAT	GO:0002790	peptide secretion	10	3.92157	0.0018839	ENST00000614285, ENST00000346454, ENST00000531499, ENST00000450565, ENST00000273854, ENST00000524820, ENST00000280155, ENST00000296777, ENST00000389413, ENST00000402384	185	250	16650	3.6	0.991621	0.053483	3.27703	2.72494
	GOTERM_BP_FAT	GO:0034762	regulation of transmembrane transport	13	5.09804	0.00189671	ENST00000261917, ENST00000359001, ENST00000368088, ENST00000360093, ENST00000614285, ENST00000520282, ENST00000518527, ENST00000346454, ENST00000428762, ENST00000523207, ENST00000618399, ENST00000280155, ENST00000331113	185	406	16650	2.88177	0.99189	0.0532419	3.29897	2.722
	GOTERM_BP_FAT	GO:0051963	regulation of synapse assembly	6	2.35294	0.00192133	ENST00000417012, ENST00000370598, ENST00000371561, ENST00000361320, ENST00000377084, ENST00000394480	185	80	16650	6.75	0.992381	0.0533252	3.3411	2.7164
	GOTERM_BP_FAT	GO:0048168	regulation of neuronal synaptic plasticity	5	1.96078	0.001922	ENST00000236877, ENST00000346454, ENST00000371561, ENST00000376325, ENST00000222256	185	48	16650	9.375	0.992395	0.0527668	3.34227	2.71625
	GOTERM_BP_FAT	GO:0050877	neurological system process	27	10.5882	0.00201595	ENST00000216361, ENST00000454036, ENST00000614285, ENST00000236877, ENST00000360093, ENST00000520282, ENST00000378423, ENST00000226382, ENST00000403058, ENST00000371561, ENST00000346454, ENST00000370263, ENST00000296777, ENST00000380149, ENST00000540134, ENST00000525047, ENST00000370598, ENST00000450565, ENST00000251102, ENST00000428762, ENST00000222256, ENST00000319273, ENST00000437510, ENST0000…	185	1288	16650	1.88665	0.99401	0.0546853	3.5029	2.69552
	GOTERM_BP_FAT	GO:0002791	regulation of peptide secretion	9	3.52941	0.00215839	ENST00000614285, ENST00000346454, ENST00000531499, ENST00000450565, ENST00000273854, ENST00000524820, ENST00000280155, ENST00000296777, ENST00000402384	185	207	16650	3.91304	0.995829	0.0578217	3.74597	2.66587
	GOTERM_BP_FAT	GO:0009914	hormone transport	11	4.31373	0.00218438	ENST00000614285, ENST00000346454, ENST00000531499, ENST00000450565, ENST00000273854, ENST00000319273, ENST00000524820, ENST00000280155, ENST00000296777, ENST00000389413, ENST00000402384	185	306	16650	3.23529	0.996096	0.0578874	3.79025	2.66067
	GOTERM_BP_FAT	GO:0090087	regulation of peptide transport	9	3.52941	0.00228422	ENST00000614285, ENST00000346454, ENST00000531499, ENST00000450565, ENST00000273854, ENST00000524820, ENST00000280155, ENST00000296777, ENST00000402384	185	209	16650	3.8756	0.996971	0.0598311	3.96021	2.64126
	GOTERM_BP_FAT	GO:0030030	cell projection organization	27	10.5882	0.00231559	ENST00000454036, ENST00000614285, ENST00000397558, ENST00000370188, ENST00000535681, ENST00000226382, ENST00000371561, ENST00000346454, ENST00000244766, ENST00000273854, ENST00000360295, ENST00000305901, ENST00000370598, ENST00000278198, ENST00000450565, ENST00000251102, ENST00000255224, ENST00000428762, ENST00000400454, ENST00000350889, ENST00000265342, ENST00000222256, ENST00000160298, ENST0000…	185	1301	16650	1.86779	0.997203	0.0600096	4.01356	2.63534
	GOTERM_BP_FAT	GO:0046903	secretion	24	9.41176	0.00232769	ENST00000358763, ENST00000614285, ENST00000619012, ENST00000520282, ENST00000346454, ENST00000370263, ENST00000531499, ENST00000273854, ENST00000524820, ENST00000280155, ENST00000296777, ENST00000413748, ENST00000393946, ENST00000450565, ENST00000513316, ENST00000255224, ENST00000541017, ENST00000409059, ENST00000319273, ENST00000617876, ENST00000222256, ENST00000389413, ENST00000402384, ENST0000…	185	1098	16650	1.96721	0.997288	0.0597048	4.03412	2.63308
	GOTERM_BP_FAT	GO:0007417	central nervous system development	21	8.23529	0.00242766	ENST00000614285, ENST00000535681, ENST00000226382, ENST00000403058, ENST00000546310, ENST00000371561, ENST00000346454, ENST00000273854, ENST00000620977, ENST00000467085, ENST00000369849, ENST00000356711, ENST00000360295, ENST00000160382, ENST00000450565, ENST00000255224, ENST00000341772, ENST00000428762, ENST00000379361, ENST00000394480, ENST00000492099	185	904	16650	2.09071	0.997896	0.0615698	4.2039	2.61481
	GOTERM_BP_FAT	GO:0016079	synaptic vesicle exocytosis	6	2.35294	0.00263957	ENST00000393946, ENST00000614285, ENST00000255224, ENST00000222256, ENST00000524820, ENST00000617876	185	86	16650	6.27907	0.998773	0.0661093	4.56283	2.57847
	GOTERM_CC_FAT	GO:0033267	axon part	9	3.52941	0.00266028	ENST00000540134, ENST00000346454, ENST00000371561, ENST00000251102, ENST00000450565, ENST00000373091, ENST00000577730, ENST00000222256, ENST00000389413	159	218	14527	3.77194	0.523145	0.0178999	3.45713	2.57507
	GOTERM_BP_FAT	GO:0060079	excitatory postsynaptic potential	5	1.96078	0.00277132	ENST00000586009, ENST00000520282, ENST00000371561, ENST00000428762, ENST00000360295	185	53	16650	8.49057	0.999122	0.0686211	4.78535	2.55731
	GOTERM_BP_FAT	GO:0010648	negative regulation of cell communication	25	9.80392	0.00280155	ENST00000395891, ENST00000520282, ENST00000397374, ENST00000340652, ENST00000467085, ENST00000305901, ENST00000417012, ENST00000367225, ENST00000240100, ENST00000265342, ENST00000586009, ENST00000312828, ENST00000484979, ENST00000378423, ENST00000346454, ENST00000373091, ENST00000427124, ENST00000257897, ENST00000361320, ENST00000280155, ENST00000296777, ENST00000482518, ENST00000409911, ENST0000…	185	1182	16650	1.90355	0.999187	0.0686749	4.83634	2.5526
	GOTERM_BP_FAT	GO:0043278	response to morphine	4	1.56863	0.00286299	ENST00000520282, ENST00000346454, ENST00000371561, ENST00000319273	185	26	16650	13.8462	0.999305	0.0694594	4.93989	2.54318
	GOTERM_BP_FAT	GO:0014072	response to isoquinoline alkaloid	4	1.56863	0.00286299	ENST00000520282, ENST00000346454, ENST00000371561, ENST00000319273	185	26	16650	13.8462	0.999305	0.0694594	4.93989	2.54318
	GOTERM_BP_FAT	GO:0097480	establishment of synaptic vesicle localization	7	2.7451	0.00287814	ENST00000393946, ENST00000614285, ENST00000255224, ENST00000467085, ENST00000222256, ENST00000524820, ENST00000617876	185	127	16650	4.96063	0.999331	0.0691541	4.96541	2.54089
	GOTERM_BP_FAT	GO:0048489	synaptic vesicle transport	7	2.7451	0.00287814	ENST00000393946, ENST00000614285, ENST00000255224, ENST00000467085, ENST00000222256, ENST00000524820, ENST00000617876	185	127	16650	4.96063	0.999331	0.0691541	4.96541	2.54089
	GOTERM_BP_FAT	GO:0023057	negative regulation of signaling	25	9.80392	0.00292568	ENST00000395891, ENST00000520282, ENST00000397374, ENST00000340652, ENST00000467085, ENST00000305901, ENST00000417012, ENST00000367225, ENST00000240100, ENST00000265342, ENST00000586009, ENST00000312828, ENST00000484979, ENST00000378423, ENST00000346454, ENST00000373091, ENST00000427124, ENST00000257897, ENST00000361320, ENST00000280155, ENST00000296777, ENST00000482518, ENST00000409911, ENST0000…	185	1186	16650	1.89713	0.999407	0.0695993	5.04545	2.53377
	GOTERM_CC_FAT	GO:0008076	voltage-gated potassium channel complex	6	2.35294	0.00298702	ENST00000261917, ENST00000359001, ENST00000518527, ENST00000523207, ENST00000437510, ENST00000331113	159	90	14527	6.09099	0.564663	0.0196061	3.87404	2.52476
	GOTERM_BP_FAT	GO:0015833	peptide transport	10	3.92157	0.00301505	ENST00000614285, ENST00000346454, ENST00000531499, ENST00000450565, ENST00000273854, ENST00000524820, ENST00000280155, ENST00000296777, ENST00000389413, ENST00000402384	185	268	16650	3.35821	0.999528	0.0709864	5.19571	2.52071
	GOTERM_MF_FAT	GO:0019887	protein kinase regulator activity	8	3.13725	0.00312478	ENST00000417012, ENST00000296238, ENST00000409911, ENST00000278198, ENST00000361320, ENST00000257897, ENST00000383791, ENST00000375078	173	172	15478	4.16131	0.797321	0.0554104	4.4188	2.50518
	GOTERM_CC_FAT	GO:0034705	potassium channel complex	6	2.35294	0.00313345	ENST00000261917, ENST00000359001, ENST00000518527, ENST00000523207, ENST00000437510, ENST00000331113	159	91	14527	6.02405	0.58208	0.0200854	4.06034	2.50398
	GOTERM_CC_FAT	GO:0043083	synaptic cleft	3	1.17647	0.00315289	ENST00000370598, ENST00000371561, ENST00000577730	159	8	14527	34.2618	0.58434	0.0197543	4.08504	2.50129
	GOTERM_BP_FAT	GO:0045471	response to ethanol	7	2.7451	0.00323156	ENST00000520282, ENST00000346454, ENST00000371561, ENST00000450565, ENST00000394480, ENST00000443437, ENST00000256339	185	130	16650	4.84615	0.999728	0.0751986	5.55884	2.49059
	GOTERM_BP_FAT	GO:0050796	regulation of insulin secretion	8	3.13725	0.00334675	ENST00000614285, ENST00000346454, ENST00000531499, ENST00000273854, ENST00000524820, ENST00000280155, ENST00000296777, ENST00000402384	185	175	16650	4.11429	0.999797	0.0770717	5.75151	2.47538
	GOTERM_BP_FAT	GO:0051937	catecholamine transport	5	1.96078	0.0033881	ENST00000346454, ENST00000370263, ENST00000255224, ENST00000280155, ENST00000296777	185	56	16650	8.03571	0.999817	0.0772875	5.82058	2.47004
	GOTERM_BP_FAT	GO:0001508	action potential	7	2.7451	0.00348452	ENST00000261917, ENST00000360093, ENST00000614285, ENST00000370263, ENST00000319273, ENST00000437510, ENST00000331113	185	132	16650	4.77273	0.999857	0.0786955	5.98145	2.45786
	GOTERM_BP_FAT	GO:0097479	synaptic vesicle localization	7	2.7451	0.00375194	ENST00000393946, ENST00000614285, ENST00000255224, ENST00000467085, ENST00000222256, ENST00000524820, ENST00000617876	185	134	16650	4.70149	0.999928	0.0837418	6.42626	2.42574
	GOTERM_BP_FAT	GO:0007274	neuromuscular synaptic transmission	4	1.56863	0.00392716	ENST00000614285, ENST00000370263, ENST00000409059, ENST00000222256	185	29	16650	12.4138	0.999954	0.086724	6.71664	2.40592
	GOTERM_MF_FAT	GO:0015081	sodium ion transmembrane transporter activity	7	2.7451	0.00428042	ENST00000261917, ENST00000461395, ENST00000236877, ENST00000360093, ENST00000409059, ENST00000273861, ENST00000230671	173	137	15478	4.57137	0.887825	0.0726627	6.00646	2.36851
	GOTERM_BP_FAT	GO:0060627	regulation of vesicle-mediated transport	13	5.09804	0.00428733	ENST00000393946, ENST00000417012, ENST00000614285, ENST00000237247, ENST00000346454, ENST00000513316, ENST00000255224, ENST00000467085, ENST00000222256, ENST00000524820, ENST00000617876, ENST00000280155, ENST00000568423	185	449	16650	2.60579	0.999981	0.0934984	7.31085	2.36781
	GOTERM_BP_FAT	GO:0001933	negative regulation of protein phosphorylation	12	4.70588	0.00438227	ENST00000417012, ENST00000397374, ENST00000296238, ENST00000334221, ENST00000409911, ENST00000278198, ENST00000361320, ENST00000240100, ENST00000383791, ENST00000375078, ENST00000394480, ENST00000482518	185	393	16650	2.74809	0.999985	0.0946605	7.4669	2.3583
	GOTERM_BP_FAT	GO:0006874	cellular calcium ion homeostasis	12	4.70588	0.00438227	ENST00000294117, ENST00000236877, ENST00000614285, ENST00000615358, ENST00000520282, ENST00000346454, ENST00000371561, ENST00000411689, ENST00000251102, ENST00000450565, ENST00000620977, ENST00000319273	185	393	16650	2.74809	0.999985	0.0946605	7.4669	2.3583
	GOTERM_BP_FAT	GO:0042886	amide transport	10	3.92157	0.00492116	ENST00000614285, ENST00000346454, ENST00000531499, ENST00000450565, ENST00000273854, ENST00000524820, ENST00000280155, ENST00000296777, ENST00000389413, ENST00000402384	185	289	16650	3.11419	0.999996	0.104807	8.34788	2.30793
	GOTERM_BP_FAT	GO:0006469	negative regulation of protein kinase activity	9	3.52941	0.00492864	ENST00000417012, ENST00000397374, ENST00000296238, ENST00000409911, ENST00000278198, ENST00000361320, ENST00000240100, ENST00000383791, ENST00000375078	185	237	16650	3.41772	0.999996	0.104087	8.36006	2.30727
	GOTERM_BP_FAT	GO:0051481	negative regulation of cytosolic calcium ion concentration	3	1.17647	0.00515636	ENST00000520282, ENST00000346454, ENST00000620977	185	10	16650	27	0.999998	0.107745	8.72991	2.28766
	GOTERM_BP_FAT	GO:0051965	positive regulation of synapse assembly	5	1.96078	0.00517637	ENST00000417012, ENST00000370598, ENST00000361320, ENST00000377084, ENST00000394480	185	63	16650	7.14286	0.999998	0.10726	8.76235	2.28597
	GOTERM_BP_FAT	GO:0051588	regulation of neurotransmitter transport	5	1.96078	0.00517637	ENST00000393946, ENST00000614285, ENST00000346454, ENST00000222256, ENST00000617876	185	63	16650	7.14286	0.999998	0.10726	8.76235	2.28597
	GOTERM_BP_FAT	GO:0019226	transmission of nerve impulse	5	1.96078	0.00517637	ENST00000360093, ENST00000614285, ENST00000296777, ENST00000437510, ENST00000331113	185	63	16650	7.14286	0.999998	0.10726	8.76235	2.28597
	GOTERM_BP_FAT	GO:0055074	calcium ion homeostasis	12	4.70588	0.0054714	ENST00000294117, ENST00000236877, ENST00000614285, ENST00000615358, ENST00000520282, ENST00000346454, ENST00000371561, ENST00000411689, ENST00000251102, ENST00000450565, ENST00000620977, ENST00000319273	185	405	16650	2.66667	0.999999	0.112121	9.23927	2.2619
	GOTERM_MF_FAT	GO:0019207	kinase regulator activity	8	3.13725	0.00552743	ENST00000417012, ENST00000296238, ENST00000409911, ENST00000278198, ENST00000361320, ENST00000257897, ENST00000383791, ENST00000375078	173	191	15478	3.74736	0.940798	0.0899238	7.69208	2.25748
	GOTERM_BP_FAT	GO:0007631	feeding behavior	6	2.35294	0.00571153	ENST00000615358, ENST00000520282, ENST00000237247, ENST00000346454, ENST00000371561, ENST00000296777	185	103	16650	5.24272	1	0.115826	9.62571	2.24325
	GOTERM_BP_FAT	GO:0055082	cellular chemical homeostasis	17	6.66667	0.00572798	ENST00000294117, ENST00000454036, ENST00000236877, ENST00000614285, ENST00000615358, ENST00000520282, ENST00000346454, ENST00000371561, ENST00000531499, ENST00000411689, ENST00000620977, ENST00000280155, ENST00000296777, ENST00000251102, ENST00000450565, ENST00000319273, ENST00000389413	185	713	16650	2.14586	1	0.115223	9.65214	2.242
	GOTERM_CC_FAT	GO:0060076	excitatory synapse	8	3.13725	0.00575876	ENST00000294117, ENST00000358763, ENST00000417012, ENST00000346454, ENST00000371561, ENST00000375078, ENST00000412050, ENST00000235180	159	197	14527	3.71024	0.799223	0.0350502	7.34432	2.23967
	GOTERM_BP_FAT	GO:0009306	protein secretion	13	5.09804	0.00602181	ENST00000619012, ENST00000614285, ENST00000520282, ENST00000346454, ENST00000531499, ENST00000273854, ENST00000255224, ENST00000524820, ENST00000280155, ENST00000296777, ENST00000389413, ENST00000402384, ENST00000568423	185	469	16650	2.49467	1	0.119835	10.1228	2.22027
	GOTERM_BP_FAT	GO:0015850	organic hydroxy compound transport	8	3.13725	0.00603816	ENST00000346454, ENST00000370263, ENST00000477661, ENST00000255224, ENST00000273861, ENST00000319273, ENST00000280155, ENST00000296777	185	195	16650	3.69231	1	0.119209	10.1489	2.2191
	GOTERM_BP_FAT	GO:0048149	behavioral response to ethanol	3	1.17647	0.0062566	ENST00000520282, ENST00000346454, ENST00000256339	185	11	16650	24.5455	1	0.122312	10.4971	2.20366
	GOTERM_BP_FAT	GO:0021548	pons development	3	1.17647	0.0062566	ENST00000614285, ENST00000546310, ENST00000371561	185	11	16650	24.5455	1	0.122312	10.4971	2.20366
	GOTERM_MF_FAT	GO:0005509	calcium ion binding	17	6.66667	0.00626794	ENST00000484979, ENST00000614285, ENST00000371561, ENST00000298274, ENST00000524820, ENST00000264463, ENST00000318063, ENST00000359001, ENST00000393946, ENST00000518527, ENST00000378628, ENST00000341772, ENST00000255224, ENST00000577730, ENST00000265342, ENST00000504376, ENST00000399496	173	717	15478	2.12128	0.95951	0.0982719	8.6797	2.20288
	GOTERM_BP_FAT	GO:0072503	cellular divalent inorganic cation homeostasis	12	4.70588	0.00630852	ENST00000294117, ENST00000236877, ENST00000614285, ENST00000615358, ENST00000520282, ENST00000346454, ENST00000371561, ENST00000411689, ENST00000251102, ENST00000450565, ENST00000620977, ENST00000319273	185	413	16650	2.61501	1	0.122326	10.5797	2.20007
	GOTERM_CC_FAT	GO:0030666	endocytic vesicle membrane	7	2.7451	0.00696158	ENST00000527177, ENST00000616590, ENST00000243298, ENST00000237247, ENST00000522621, ENST00000467085, ENST00000504801	159	155	14527	4.12615	0.856596	0.0413405	8.81395	2.15729
	GOTERM_BP_FAT	GO:0015844	monoamine transport	5	1.96078	0.00713873	ENST00000346454, ENST00000370263, ENST00000255224, ENST00000280155, ENST00000296777	185	69	16650	6.52174	1	0.136293	11.8907	2.14638
	GOTERM_BP_FAT	GO:0007212	dopamine receptor signaling pathway	4	1.56863	0.00725254	ENST00000520282, ENST00000346454, ENST00000421177, ENST00000303177	185	36	16650	10	1	0.137289	12.069	2.13951
	GOTERM_BP_FAT	GO:0033673	negative regulation of kinase activity	9	3.52941	0.00736145	ENST00000417012, ENST00000397374, ENST00000296238, ENST00000409911, ENST00000278198, ENST00000361320, ENST00000240100, ENST00000383791, ENST00000375078	185	254	16650	3.18898	1	0.138182	12.2392	2.13304
	GOTERM_BP_FAT	GO:0048812	neuron projection morphogenesis	14	5.4902	0.00741932	ENST00000614285, ENST00000535681, ENST00000226382, ENST00000346454, ENST00000244766, ENST00000273854, ENST00000255224, ENST00000400454, ENST00000428762, ENST00000265342, ENST00000222256, ENST00000377084, ENST00000394480, ENST00000435124	185	543	16650	2.32044	1	0.138177	12.3296	2.12964
	GOTERM_BP_FAT	GO:0033604	negative regulation of catecholamine secretion	3	1.17647	0.00745364	ENST00000346454, ENST00000255224, ENST00000280155	185	12	16650	22.5	1	0.137766	12.3832	2.12763
	GOTERM_BP_FAT	GO:0051240	positive regulation of multicellular organismal process	27	10.5882	0.00805735	ENST00000520282, ENST00000237247, ENST00000531499, ENST00000340652, ENST00000374566, ENST00000417012, ENST00000370598, ENST00000450565, ENST00000319273, ENST00000412050, ENST00000377084, ENST00000575165, ENST00000568423, ENST00000370188, ENST00000226382, ENST00000346454, ENST00000427124, ENST00000361320, ENST00000257897, ENST00000280155, ENST00000296777, ENST00000360295, ENST00000373517, ENST0000…	185	1431	16650	1.69811	1	0.147038	13.3201	2.09381
	GOTERM_BP_FAT	GO:0042326	negative regulation of phosphorylation	12	4.70588	0.00814726	ENST00000417012, ENST00000397374, ENST00000296238, ENST00000334221, ENST00000409911, ENST00000278198, ENST00000361320, ENST00000240100, ENST00000383791, ENST00000375078, ENST00000394480, ENST00000482518	185	428	16650	2.52336	1	0.147503	13.4588	2.08899
	GOTERM_BP_FAT	GO:1900372	negative regulation of purine nucleotide biosynthetic process	4	1.56863	0.00843219	ENST00000520282, ENST00000346454, ENST00000280155, ENST00000482518	185	38	16650	9.47368	1	0.151198	13.897	2.07406
	GOTERM_BP_FAT	GO:0030809	negative regulation of nucleotide biosynthetic process	4	1.56863	0.00843219	ENST00000520282, ENST00000346454, ENST00000280155, ENST00000482518	185	38	16650	9.47368	1	0.151198	13.897	2.07406
	GOTERM_BP_FAT	GO:0007156	homophilic cell adhesion via plasma membrane adhesion molecules	7	2.7451	0.00851623	ENST00000484979, ENST00000298274, ENST00000400454, ENST00000577730, ENST00000368124, ENST00000264463, ENST00000504376	185	159	16650	3.96226	1	0.151526	14.0259	2.06975
	GOTERM_BP_FAT	GO:0043269	regulation of ion transport	14	5.4902	0.00869897	ENST00000261917, ENST00000368088, ENST00000614285, ENST00000360093, ENST00000520282, ENST00000346454, ENST00000618399, ENST00000523207, ENST00000280155, ENST00000359001, ENST00000518527, ENST00000450565, ENST00000428762, ENST00000331113	185	554	16650	2.27437	1	0.153457	14.3054	2.06053
	GOTERM_BP_FAT	GO:0048585	negative regulation of response to stimulus	26	10.1961	0.00879689	ENST00000395891, ENST00000520282, ENST00000397374, ENST00000340652, ENST00000467085, ENST00000305901, ENST00000417012, ENST00000450565, ENST00000367225, ENST00000240100, ENST00000265342, ENST00000586009, ENST00000312828, ENST00000378423, ENST00000346454, ENST00000371561, ENST00000427124, ENST00000361320, ENST00000257897, ENST00000296777, ENST00000280155, ENST00000482518, ENST00000334221, ENST0000…	185	1369	16650	1.70928	1	0.153987	14.4549	2.05567
	GOTERM_BP_FAT	GO:0072507	divalent inorganic cation homeostasis	12	4.70588	0.00884501	ENST00000294117, ENST00000236877, ENST00000614285, ENST00000615358, ENST00000520282, ENST00000346454, ENST00000371561, ENST00000411689, ENST00000251102, ENST00000450565, ENST00000620977, ENST00000319273	185	433	16650	2.49423	1	0.153711	14.5282	2.0533
	GOTERM_BP_FAT	GO:0048791	calcium ion-regulated exocytosis of neurotransmitter	4	1.56863	0.00906174	ENST00000393946, ENST00000614285, ENST00000255224, ENST00000524820	185	39	16650	9.23077	1	0.15612	14.8579	2.04279
	GOTERM_BP_FAT	GO:0009968	negative regulation of signal transduction	22	8.62745	0.00907794	ENST00000395891, ENST00000312828, ENST00000586009, ENST00000520282, ENST00000378423, ENST00000397374, ENST00000346454, ENST00000340652, ENST00000427124, ENST00000361320, ENST00000257897, ENST00000467085, ENST00000280155, ENST00000482518, ENST00000305901, ENST00000417012, ENST00000334221, ENST00000409911, ENST00000278198, ENST00000367225, ENST00000240100, ENST00000265342	185	1089	16650	1.81818	1	0.15533	14.8825	2.04201
	GOTERM_BP_FAT	GO:0043266	regulation of potassium ion transport	5	1.96078	0.00953837	ENST00000359001, ENST00000518527, ENST00000346454, ENST00000450565, ENST00000280155	185	75	16650	6	1	0.161488	15.5786	2.02053
	GOTERM_BP_FAT	GO:0048172	regulation of short-term neuronal synaptic plasticity	3	1.17647	0.0101291	ENST00000236877, ENST00000376325, ENST00000222256	185	14	16650	19.2857	1	0.169514	16.4639	1.99443
	GOTERM_BP_FAT	GO:0097305	response to alcohol	7	2.7451	0.0103201	ENST00000520282, ENST00000346454, ENST00000371561, ENST00000450565, ENST00000394480, ENST00000443437, ENST00000256339	185	166	16650	3.79518	1	0.171313	16.7483	1.98631
	GOTERM_BP_FAT	GO:0050770	regulation of axonogenesis	7	2.7451	0.0109886	ENST00000614285, ENST00000371561, ENST00000278198, ENST00000400454, ENST00000265342, ENST00000394480, ENST00000435124	185	168	16650	3.75	1	0.180231	17.7363	1.95906
	GOTERM_BP_FAT	GO:0019725	cellular homeostasis	18	7.05882	0.0109918	ENST00000294117, ENST00000454036, ENST00000236877, ENST00000614285, ENST00000615358, ENST00000520282, ENST00000346454, ENST00000371561, ENST00000531499, ENST00000411689, ENST00000620977, ENST00000280155, ENST00000296777, ENST00000219406, ENST00000251102, ENST00000450565, ENST00000319273, ENST00000389413	185	833	16650	1.94478	1	0.179131	17.741	1.95893
	GOTERM_BP_FAT	GO:0031344	regulation of cell projection organization	14	5.4902	0.0111619	ENST00000614285, ENST00000370188, ENST00000371561, ENST00000360295, ENST00000370598, ENST00000278198, ENST00000450565, ENST00000255224, ENST00000400454, ENST00000428762, ENST00000265342, ENST00000412050, ENST00000394480, ENST00000435124	185	572	16650	2.2028	1	0.180499	17.9906	1.95226
	GOTERM_BP_FAT	GO:0051953	negative regulation of amine transport	3	1.17647	0.0116031	ENST00000346454, ENST00000255224, ENST00000280155	185	15	16650	18	1	0.185792	18.6348	1.93542
	GOTERM_BP_FAT	GO:0043086	negative regulation of catalytic activity	18	7.05882	0.0117383	ENST00000600059, ENST00000520282, ENST00000397374, ENST00000346454, ENST00000298274, ENST00000361320, ENST00000383791, ENST00000280155, ENST00000413748, ENST00000417012, ENST00000296238, ENST00000409911, ENST00000278198, ENST00000450565, ENST00000240100, ENST00000160298, ENST00000375078, ENST00000389413	185	839	16650	1.93087	1	0.186584	18.8312	1.9304
	GOTERM_BP_FAT	GO:1903307	positive regulation of regulated secretory pathway	4	1.56863	0.01185	ENST00000255224, ENST00000222256, ENST00000524820, ENST00000568423	185	43	16650	8.37209	1	0.187031	18.9931	1.92628
	GOTERM_BP_FAT	GO:0050708	regulation of protein secretion	11	4.31373	0.0119701	ENST00000614285, ENST00000520282, ENST00000346454, ENST00000531499, ENST00000273854, ENST00000255224, ENST00000524820, ENST00000280155, ENST00000296777, ENST00000402384, ENST00000568423	185	392	16650	2.52551	1	0.18759	19.167	1.9219
	GOTERM_BP_FAT	GO:0048878	chemical homeostasis	21	8.23529	0.0121387	ENST00000261917, ENST00000294117, ENST00000454036, ENST00000236877, ENST00000614285, ENST00000615358, ENST00000520282, ENST00000371561, ENST00000346454, ENST00000531499, ENST00000411689, ENST00000477661, ENST00000620977, ENST00000280155, ENST00000296777, ENST00000484239, ENST00000380149, ENST00000251102, ENST00000450565, ENST00000319273, ENST00000389413	185	1049	16650	1.80172	1	0.188824	19.4103	1.91583
	GOTERM_BP_FAT	GO:0050773	regulation of dendrite development	6	2.35294	0.0122187	ENST00000370598, ENST00000371561, ENST00000428762, ENST00000265342, ENST00000360295, ENST00000412050	185	124	16650	4.35484	1	0.188803	19.5255	1.91298
	GOTERM_BP_FAT	GO:0003008	system process	34	13.3333	0.0129797	ENST00000261917, ENST00000360093, ENST00000520282, ENST00000403058, ENST00000370263, ENST00000477661, ENST00000380149, ENST00000359001, ENST00000525047, ENST00000370598, ENST00000450565, ENST00000319273, ENST00000437510, ENST00000412050, ENST00000379361, ENST00000331113, ENST00000216361, ENST00000454036, ENST00000614285, ENST00000236877, ENST00000378423, ENST00000226382, ENST00000371561, ENST0000…	185	2014	16650	1.51936	1	0.198187	20.6141	1.88674
	GOTERM_CC_FAT	GO:0030667	secretory granule membrane	5	1.96078	0.0132645	ENST00000255224, ENST00000524820, ENST00000389413, ENST00000402384, ENST00000514372	159	84	14527	5.43838	0.975577	0.0759446	16.1689	1.87731
	GOTERM_BP_FAT	GO:1904893	negative regulation of STAT cascade	4	1.56863	0.0134088	ENST00000417012, ENST00000409911, ENST00000278198, ENST00000361320	185	45	16650	8	1	0.202856	21.2217	1.87261
	GOTERM_BP_FAT	GO:0046426	negative regulation of JAK-STAT cascade	4	1.56863	0.0134088	ENST00000417012, ENST00000409911, ENST00000278198, ENST00000361320	185	45	16650	8	1	0.202856	21.2217	1.87261
	GOTERM_BP_FAT	GO:0007271	synaptic transmission, cholinergic	4	1.56863	0.0134088	ENST00000614285, ENST00000370263, ENST00000409059, ENST00000319273	185	45	16650	8	1	0.202856	21.2217	1.87261
	GOTERM_BP_FAT	GO:0010976	positive regulation of neuron projection development	8	3.13725	0.0138249	ENST00000370188, ENST00000450565, ENST00000255224, ENST00000400454, ENST00000428762, ENST00000360295, ENST00000412050, ENST00000394480	185	229	16650	3.1441	1	0.207266	21.8068	1.85934
	GOTERM_BP_FAT	GO:0008016	regulation of heart contraction	8	3.13725	0.015063	ENST00000261917, ENST00000359001, ENST00000236877, ENST00000518527, ENST00000346454, ENST00000620977, ENST00000319273, ENST00000331113	185	233	16650	3.09013	1	0.222422	23.5234	1.82209
	GOTERM_BP_FAT	GO:0006820	anion transport	12	4.70588	0.0151102	ENST00000454036, ENST00000614285, ENST00000260126, ENST00000346454, ENST00000477661, ENST00000541017, ENST00000273861, ENST00000222256, ENST00000230671, ENST00000443437, ENST00000263160, ENST00000454800	185	468	16650	2.30769	1	0.221765	23.588	1.82073
	GOTERM_MF_FAT	GO:0015459	potassium channel regulator activity	4	1.56863	0.0152904	ENST00000359001, ENST00000518527, ENST00000346454, ENST00000437510	173	47	15478	7.61432	0.999613	0.217744	19.949	1.81558
	GOTERM_CC_FAT	GO:0014069	postsynaptic density	7	2.7451	0.0153472	ENST00000294117, ENST00000358763, ENST00000346454, ENST00000371561, ENST00000375078, ENST00000412050, ENST00000235180	159	184	14527	3.47583	0.986426	0.0856805	18.4761	1.81397
	GOTERM_CC_FAT	GO:0099572	postsynaptic specialization	7	2.7451	0.0153472	ENST00000294117, ENST00000358763, ENST00000346454, ENST00000371561, ENST00000375078, ENST00000412050, ENST00000235180	159	184	14527	3.47583	0.986426	0.0856805	18.4761	1.81397
	GOTERM_BP_FAT	GO:0045859	regulation of protein kinase activity	16	6.27451	0.0156047	ENST00000294117, ENST00000397374, ENST00000346454, ENST00000361320, ENST00000383791, ENST00000280155, ENST00000296777, ENST00000417012, ENST00000296238, ENST00000409911, ENST00000278198, ENST00000450565, ENST00000428762, ENST00000240100, ENST00000375078, ENST00000394480	185	730	16650	1.9726	1	0.226884	24.2631	1.80674
	GOTERM_MF_FAT	GO:0015291	secondary active transmembrane transporter activity	8	3.13725	0.015785	ENST00000454036, ENST00000236877, ENST00000260126, ENST00000409059, ENST00000273861, ENST00000230671, ENST00000263160, ENST00000454800	173	234	15478	3.05874	0.999701	0.217996	20.5276	1.80176
	GOTERM_BP_FAT	GO:0051480	regulation of cytosolic calcium ion concentration	9	3.52941	0.016075	ENST00000294117, ENST00000614285, ENST00000615358, ENST00000520282, ENST00000346454, ENST00000251102, ENST00000450565, ENST00000620977, ENST00000319273	185	292	16650	2.77397	1	0.2316	24.8999	1.79385
	GOTERM_BP_FAT	GO:0007409	axonogenesis	11	4.31373	0.0167001	ENST00000535681, ENST00000226382, ENST00000346454, ENST00000273854, ENST00000400454, ENST00000428762, ENST00000265342, ENST00000222256, ENST00000377084, ENST00000394480, ENST00000435124	185	413	16650	2.39709	1	0.23817	25.7385	1.77728
	GOTERM_BP_FAT	GO:0051094	positive regulation of developmental process	21	8.23529	0.0175838	ENST00000520282, ENST00000370188, ENST00000226382, ENST00000346454, ENST00000531499, ENST00000340652, ENST00000427124, ENST00000361320, ENST00000257897, ENST00000360295, ENST00000417012, ENST00000370598, ENST00000373517, ENST00000450565, ENST00000255224, ENST00000400454, ENST00000428762, ENST00000377084, ENST00000412050, ENST00000394480, ENST00000575165	185	1089	16650	1.73554	1	0.247792	26.909	1.75489
	GOTERM_BP_FAT	GO:0045956	positive regulation of calcium ion-dependent exocytosis	3	1.17647	0.0183586	ENST00000255224, ENST00000524820, ENST00000568423	185	19	16650	14.2105	1	0.255866	27.9208	1.73616
	GOTERM_MF_FAT	GO:0005003	ephrin receptor activity	3	1.17647	0.0185454	ENST00000619012, ENST00000273854, ENST00000394480	173	19	15478	14.1266	0.999929	0.244816	23.6865	1.73176
	GOTERM_MF_FAT	GO:0019905	syntaxin binding	5	1.96078	0.0186322	ENST00000393946, ENST00000614285, ENST00000255224, ENST00000524820, ENST00000617876	173	91	15478	4.91584	0.999932	0.239713	23.7839	1.72974
	GOTERM_BP_FAT	GO:0046928	regulation of neurotransmitter secretion	4	1.56863	0.0187567	ENST00000393946, ENST00000614285, ENST00000222256, ENST00000617876	185	51	16650	7.05882	1	0.259268	28.4356	1.72684
	GOTERM_BP_FAT	GO:0060047	heart contraction	8	3.13725	0.0191434	ENST00000261917, ENST00000359001, ENST00000236877, ENST00000518527, ENST00000346454, ENST00000620977, ENST00000319273, ENST00000331113	185	245	16650	2.93878	1	0.26248	28.9324	1.71798
	GOTERM_BP_FAT	GO:0051966	regulation of synaptic transmission, glutamatergic	4	1.56863	0.0197468	ENST00000346454, ENST00000450565, ENST00000373091, ENST00000428762	185	52	16650	6.92308	1	0.268177	29.701	1.7045
	GOTERM_CC_FAT	GO:0000139	Golgi membrane	15	5.88235	0.0202645	ENST00000411826, ENST00000600059, ENST00000522621, ENST00000421177, ENST00000264968, ENST00000467085, ENST00000274056, ENST00000251102, ENST00000324000, ENST00000255224, ENST00000308064, ENST00000402384, ENST00000514372, ENST00000303177, ENST00000568423	159	699	14527	1.96062	0.996625	0.109659	23.6924	1.69326
	GOTERM_BP_FAT	GO:0003015	heart process	8	3.13725	0.020535	ENST00000261917, ENST00000359001, ENST00000236877, ENST00000518527, ENST00000346454, ENST00000620977, ENST00000319273, ENST00000331113	185	248	16650	2.90323	1	0.275893	30.6931	1.6875
	GOTERM_BP_FAT	GO:0006875	cellular metal ion homeostasis	12	4.70588	0.0207574	ENST00000294117, ENST00000236877, ENST00000614285, ENST00000615358, ENST00000520282, ENST00000346454, ENST00000371561, ENST00000411689, ENST00000251102, ENST00000450565, ENST00000620977, ENST00000319273	185	491	16650	2.19959	1	0.277009	30.9706	1.68283
	GOTERM_BP_FAT	GO:1990709	presynaptic active zone organization	2	0.784314	0.0219806	ENST00000484979, ENST00000222256	185	2	16650	90	1	0.28937	32.4785	1.65796
	GOTERM_BP_FAT	GO:0048667	cell morphogenesis involved in neuron differentiation	12	4.70588	0.0221679	ENST00000614285, ENST00000535681, ENST00000226382, ENST00000346454, ENST00000273854, ENST00000400454, ENST00000428762, ENST00000265342, ENST00000222256, ENST00000377084, ENST00000394480, ENST00000435124	185	496	16650	2.17742	1	0.289986	32.7065	1.65428
	GOTERM_BP_FAT	GO:0030902	hindbrain development	6	2.35294	0.0225134	ENST00000614285, ENST00000546310, ENST00000226382, ENST00000371561, ENST00000356711, ENST00000360295	185	145	16650	3.72414	1	0.292337	33.1254	1.64756
	GOTERM_BP_FAT	GO:0061337	cardiac conduction	5	1.96078	0.0225817	ENST00000261917, ENST00000359001, ENST00000518527, ENST00000620977, ENST00000331113	185	97	16650	4.63918	1	0.291627	33.208	1.64624
	GOTERM_CC_FAT	GO:0030139	endocytic vesicle	8	3.13725	0.0232313	ENST00000527177, ENST00000616590, ENST00000243298, ENST00000237247, ENST00000346454, ENST00000522621, ENST00000467085, ENST00000504801	159	259	14527	2.82208	0.998548	0.12251	26.6885	1.63393
	GOTERM_BP_FAT	GO:0050801	ion homeostasis	15	5.88235	0.0233014	ENST00000261917, ENST00000294117, ENST00000454036, ENST00000236877, ENST00000614285, ENST00000615358, ENST00000520282, ENST00000346454, ENST00000371561, ENST00000411689, ENST00000620977, ENST00000484239, ENST00000251102, ENST00000450565, ENST00000319273	185	699	16650	1.93133	1	0.297982	34.0716	1.63262
	GOTERM_BP_FAT	GO:0006814	sodium ion transport	7	2.7451	0.0233526	ENST00000261917, ENST00000461395, ENST00000236877, ENST00000360093, ENST00000409059, ENST00000273861, ENST00000263160	185	199	16650	3.16583	1	0.29707	34.1327	1.63167
	GOTERM_BP_FAT	GO:2000026	regulation of multicellular organismal development	29	11.3725	0.023797	ENST00000520282, ENST00000531499, ENST00000340652, ENST00000417012, ENST00000370598, ENST00000548759, ENST00000450565, ENST00000265342, ENST00000377084, ENST00000412050, ENST00000575165, ENST00000586009, ENST00000614285, ENST00000370188, ENST00000226382, ENST00000371561, ENST00000346454, ENST00000427124, ENST00000361320, ENST00000257897, ENST00000296777, ENST00000360295, ENST00000373517, ENST0000…	185	1721	16650	1.51656	1	0.300358	34.6603	1.62348
	GOTERM_BP_FAT	GO:0002438	acute inflammatory response to antigenic stimulus	3	1.17647	0.0242704	ENST00000619012, ENST00000520282, ENST00000450565	185	22	16650	12.2727	1	0.3039	35.2179	1.61492
	GOTERM_BP_FAT	GO:0008015	blood circulation	12	4.70588	0.0251987	ENST00000261917, ENST00000359001, ENST00000236877, ENST00000518527, ENST00000346454, ENST00000450565, ENST00000620977, ENST00000319273, ENST00000280155, ENST00000296777, ENST00000437510, ENST00000331113	185	506	16650	2.13439	1	0.312106	36.2984	1.59862
	GOTERM_BP_FAT	GO:1900543	negative regulation of purine nucleotide metabolic process	4	1.56863	0.026284	ENST00000520282, ENST00000346454, ENST00000280155, ENST00000482518	185	58	16650	6.2069	1	0.321728	37.54	1.58031
	GOTERM_BP_FAT	GO:0061564	axon development	11	4.31373	0.0263533	ENST00000535681, ENST00000226382, ENST00000346454, ENST00000273854, ENST00000400454, ENST00000428762, ENST00000265342, ENST00000222256, ENST00000377084, ENST00000394480, ENST00000435124	185	445	16650	2.22472	1	0.320922	37.6185	1.57917
	GOTERM_BP_FAT	GO:0007194	negative regulation of adenylate cyclase activity	3	1.17647	0.0263916	ENST00000520282, ENST00000346454, ENST00000280155	185	23	16650	11.7391	1	0.319812	37.6618	1.57853
	GOTERM_BP_FAT	GO:0043576	regulation of respiratory gaseous exchange	3	1.17647	0.0263916	ENST00000546310, ENST00000226382, ENST00000371561	185	23	16650	11.7391	1	0.319812	37.6618	1.57853
	GOTERM_BP_FAT	GO:0003013	circulatory system process	12	4.70588	0.0264919	ENST00000261917, ENST00000359001, ENST00000236877, ENST00000518527, ENST00000346454, ENST00000450565, ENST00000620977, ENST00000319273, ENST00000280155, ENST00000296777, ENST00000437510, ENST00000331113	185	510	16650	2.11765	1	0.319336	37.7752	1.57689
	GOTERM_BP_FAT	GO:0022037	metencephalon development	5	1.96078	0.0265573	ENST00000614285, ENST00000546310, ENST00000371561, ENST00000356711, ENST00000360295	185	102	16650	4.41176	1	0.318516	37.8491	1.57582
	GOTERM_BP_FAT	GO:0050805	negative regulation of synaptic transmission	4	1.56863	0.0274729	ENST00000586009, ENST00000484979, ENST00000346454, ENST00000373091	185	59	16650	6.10169	1	0.326098	38.8739	1.5611
	GOTERM_BP_FAT	GO:0045980	negative regulation of nucleotide metabolic process	4	1.56863	0.0274729	ENST00000520282, ENST00000346454, ENST00000280155, ENST00000482518	185	59	16650	6.10169	1	0.326098	38.8739	1.5611
	GOTERM_BP_FAT	GO:0043549	regulation of kinase activity	16	6.27451	0.0285866	ENST00000294117, ENST00000397374, ENST00000346454, ENST00000361320, ENST00000383791, ENST00000280155, ENST00000296777, ENST00000417012, ENST00000296238, ENST00000409911, ENST00000278198, ENST00000450565, ENST00000428762, ENST00000240100, ENST00000375078, ENST00000394480	185	788	16650	1.82741	1	0.335435	40.099	1.54384
	GOTERM_BP_FAT	GO:1903532	positive regulation of secretion by cell	9	3.52941	0.0291517	ENST00000346454, ENST00000531499, ENST00000450565, ENST00000255224, ENST00000222256, ENST00000319273, ENST00000524820, ENST00000296777, ENST00000568423	185	327	16650	2.47706	1	0.339341	40.7118	1.53534
	GOTERM_CC_FAT	GO:0043197	dendritic spine	5	1.96078	0.0302185	ENST00000236877, ENST00000346454, ENST00000371561, ENST00000360295, ENST00000331113	159	108	14527	4.22985	0.999803	0.154021	33.3205	1.51973
	GOTERM_BP_FAT	GO:0006873	cellular ion homeostasis	13	5.09804	0.0304072	ENST00000294117, ENST00000454036, ENST00000236877, ENST00000614285, ENST00000615358, ENST00000520282, ENST00000346454, ENST00000371561, ENST00000411689, ENST00000620977, ENST00000251102, ENST00000450565, ENST00000319273	185	588	16650	1.9898	1	0.349668	42.0521	1.51702
	GOTERM_BP_FAT	GO:0071705	nitrogen compound transport	15	5.88235	0.0305095	ENST00000614285, ENST00000346454, ENST00000370263, ENST00000531499, ENST00000273854, ENST00000524820, ENST00000280155, ENST00000296777, ENST00000263160, ENST00000230671, ENST00000450565, ENST00000255224, ENST00000409059, ENST00000389413, ENST00000402384	185	725	16650	1.86207	1	0.349089	42.16	1.51556
	GOTERM_BP_FAT	GO:0015711	organic anion transport	9	3.52941	0.0306569	ENST00000614285, ENST00000260126, ENST00000346454, ENST00000477661, ENST00000541017, ENST00000273861, ENST00000222256, ENST00000230671, ENST00000263160	185	331	16650	2.44713	1	0.348934	42.3151	1.51347
	GOTERM_BP_FAT	GO:0031280	negative regulation of cyclase activity	3	1.17647	0.0308485	ENST00000520282, ENST00000346454, ENST00000280155	185	25	16650	10.8	1	0.349188	42.5163	1.51077
	GOTERM_BP_FAT	GO:0007585	respiratory gaseous exchange	4	1.56863	0.0312089	ENST00000226382, ENST00000371561, ENST00000370263, ENST00000222256	185	62	16650	5.80645	1	0.350983	42.8929	1.50572
	GOTERM_CC_FAT	GO:0044309	neuron spine	5	1.96078	0.0320229	ENST00000236877, ENST00000346454, ENST00000371561, ENST00000360295, ENST00000331113	159	110	14527	4.15294	0.999882	0.159703	34.9406	1.49454
	GOTERM_BP_FAT	GO:0050795	regulation of behavior	4	1.56863	0.0325105	ENST00000615358, ENST00000237247, ENST00000346454, ENST00000428762	185	63	16650	5.71429	1	0.361234	44.2335	1.48798
	GOTERM_BP_FAT	GO:0099558	maintenance of synapse structure	2	0.784314	0.0327901	ENST00000370598, ENST00000222256	185	3	16650	60	1	0.362201	44.5175	1.48426
	GOTERM_BP_FAT	GO:0021550	medulla oblongata development	2	0.784314	0.0327901	ENST00000614285, ENST00000226382	185	3	16650	60	1	0.362201	44.5175	1.48426
	GOTERM_MF_FAT	GO:0047086	ketosteroid monooxygenase activity	2	0.784314	0.0329707	ENST00000380753, ENST00000477661	173	3	15478	59.6455	1	0.378089	38.3772	1.48187
	GOTERM_MF_FAT	GO:0008427	calcium-dependent protein kinase inhibitor activity	2	0.784314	0.0329707	ENST00000296238, ENST00000375078	173	3	15478	59.6455	1	0.378089	38.3772	1.48187
	GOTERM_BP_FAT	GO:0043954	cellular component maintenance	3	1.17647	0.0331806	ENST00000370598, ENST00000222256, ENST00000160298	185	26	16650	10.3846	1	0.364136	44.9121	1.47912
	GOTERM_BP_FAT	GO:0046942	carboxylic acid transport	8	3.13725	0.0332291	ENST00000614285, ENST00000346454, ENST00000477661, ENST00000541017, ENST00000273861, ENST00000222256, ENST00000230671, ENST00000263160	185	275	16650	2.61818	1	0.363046	44.9609	1.47848
	GOTERM_BP_FAT	GO:0045595	regulation of cell differentiation	26	10.1961	0.0337512	ENST00000520282, ENST00000531499, ENST00000340652, ENST00000370598, ENST00000548759, ENST00000450565, ENST00000265342, ENST00000412050, ENST00000575165, ENST00000614285, ENST00000370188, ENST00000226382, ENST00000346454, ENST00000371561, ENST00000427124, ENST00000360295, ENST00000296777, ENST00000613886, ENST00000334221, ENST00000373517, ENST00000278198, ENST00000255224, ENST00000400454, ENST0000…	185	1544	16650	1.51554	1	0.366103	45.4837	1.47171
	GOTERM_BP_FAT	GO:0010769	regulation of cell morphogenesis involved in differentiation	9	3.52941	0.0350437	ENST00000614285, ENST00000370598, ENST00000371561, ENST00000278198, ENST00000400454, ENST00000428762, ENST00000265342, ENST00000394480, ENST00000435124	185	339	16650	2.38938	1	0.375731	46.758	1.45539
	GOTERM_BP_FAT	GO:0051350	negative regulation of lyase activity	3	1.17647	0.0355795	ENST00000520282, ENST00000346454, ENST00000280155	185	27	16650	10	1	0.378755	47.2779	1.4488
	GOTERM_BP_FAT	GO:0007200	phospholipase C-activating G-protein coupled receptor signaling pathway	5	1.96078	0.0356969	ENST00000615358, ENST00000520282, ENST00000346454, ENST00000570682, ENST00000280155	185	112	16650	4.01786	1	0.37822	47.3913	1.44737
	GOTERM_BP_FAT	GO:0071229	cellular response to acid chemical	6	2.35294	0.0369051	ENST00000380753, ENST00000477661, ENST00000412050, ENST00000394480, ENST00000443437, ENST00000482518	185	166	16650	3.25301	1	0.386782	48.5438	1.43291
	GOTERM_BP_FAT	GO:0032990	cell part morphogenesis	16	6.27451	0.0375006	ENST00000614285, ENST00000535681, ENST00000226382, ENST00000346454, ENST00000244766, ENST00000273854, ENST00000482518, ENST00000305901, ENST00000255224, ENST00000400454, ENST00000428762, ENST00000265342, ENST00000222256, ENST00000377084, ENST00000394480, ENST00000435124	185	817	16650	1.76255	1	0.390151	49.1031	1.42596
	GOTERM_BP_FAT	GO:0036465	synaptic vesicle recycling	3	1.17647	0.0380433	ENST00000393946, ENST00000467085, ENST00000222256	185	28	16650	9.64286	1	0.393041	49.6079	1.41972
	GOTERM_BP_FAT	GO:0071495	cellular response to endogenous stimulus	21	8.23529	0.0384343	ENST00000261917, ENST00000294117, ENST00000257408, ENST00000615358, ENST00000520282, ENST00000380753, ENST00000226382, ENST00000477661, ENST00000340652, ENST00000427124, ENST00000273854, ENST00000310164, ENST00000280155, ENST00000512784, ENST00000482518, ENST00000305901, ENST00000450565, ENST00000259748, ENST00000319273, ENST00000412050, ENST00000443437	185	1185	16650	1.59494	1	0.394668	49.9685	1.41528
	GOTERM_BP_FAT	GO:0007186	G-protein coupled receptor signaling pathway	22	8.62745	0.038763	ENST00000294117, ENST00000614285, ENST00000615358, ENST00000349394, ENST00000520282, ENST00000380753, ENST00000258456, ENST00000346454, ENST00000531499, ENST00000421177, ENST00000373091, ENST00000570682, ENST00000280155, ENST00000296777, ENST00000413748, ENST00000540134, ENST00000370598, ENST00000450565, ENST00000251102, ENST00000319273, ENST00000443437, ENST00000303177	185	1261	16650	1.57018	1	0.395778	50.2699	1.41158
	GOTERM_CC_FAT	GO:0044431	Golgi apparatus part	17	6.66667	0.0390863	ENST00000411826, ENST00000600059, ENST00000522621, ENST00000421177, ENST00000264968, ENST00000467085, ENST00000325590, ENST00000274056, ENST00000251102, ENST00000255224, ENST00000324000, ENST00000308064, ENST00000400445, ENST00000402384, ENST00000514372, ENST00000303177, ENST00000568423	159	910	14527	1.70681	0.999985	0.188712	40.9391	1.40798
	GOTERM_BP_FAT	GO:0000904	cell morphogenesis involved in differentiation	15	5.88235	0.039975	ENST00000614285, ENST00000535681, ENST00000226382, ENST00000371561, ENST00000346454, ENST00000273854, ENST00000370598, ENST00000278198, ENST00000400454, ENST00000428762, ENST00000265342, ENST00000222256, ENST00000377084, ENST00000394480, ENST00000435124	185	753	16650	1.79283	1	0.403868	51.3663	1.39821
	GOTERM_BP_FAT	GO:0007420	brain development	14	5.4902	0.0404803	ENST00000614285, ENST00000546310, ENST00000226382, ENST00000371561, ENST00000346454, ENST00000450565, ENST00000255224, ENST00000620977, ENST00000273854, ENST00000428762, ENST00000369849, ENST00000356711, ENST00000360295, ENST00000379361	185	684	16650	1.84211	1	0.406289	51.8166	1.39276
	GOTERM_BP_FAT	GO:0098815	modulation of excitatory postsynaptic potential	3	1.17647	0.0405704	ENST00000586009, ENST00000371561, ENST00000428762	185	29	16650	9.31034	1	0.405456	51.8965	1.39179
	GOTERM_BP_FAT	GO:0019228	neuronal action potential	3	1.17647	0.0405704	ENST00000360093, ENST00000437510, ENST00000331113	185	29	16650	9.31034	1	0.405456	51.8965	1.39179
	GOTERM_BP_FAT	GO:0046887	positive regulation of hormone secretion	5	1.96078	0.0408691	ENST00000346454, ENST00000531499, ENST00000450565, ENST00000319273, ENST00000296777	185	117	16650	3.84615	1	0.406245	52.1605	1.3886
	GOTERM_BP_FAT	GO:0045055	regulated exocytosis	8	3.13725	0.0411776	ENST00000393946, ENST00000614285, ENST00000255224, ENST00000222256, ENST00000524820, ENST00000617876, ENST00000280155, ENST00000568423	185	288	16650	2.5	1	0.407101	52.4316	1.38534
	GOTERM_BP_FAT	GO:0098742	cell-cell adhesion via plasma-membrane adhesion molecules	7	2.7451	0.0419721	ENST00000484979, ENST00000298274, ENST00000400454, ENST00000577730, ENST00000368124, ENST00000264463, ENST00000504376	185	229	16650	2.75109	1	0.411652	53.1233	1.37704
	GOTERM_BP_FAT	GO:0048857	neural nucleus development	4	1.56863	0.0424003	ENST00000614285, ENST00000546310, ENST00000226382, ENST00000369849	185	70	16650	5.14286	1	0.413372	53.4921	1.37263
	GOTERM_BP_FAT	GO:0032228	regulation of synaptic transmission, GABAergic	3	1.17647	0.0431592	ENST00000358763, ENST00000346454, ENST00000319273	185	30	16650	9	1	0.417544	54.1391	1.36493
	GOTERM_BP_FAT	GO:0071395	cellular response to jasmonic acid stimulus	2	0.784314	0.0434807	ENST00000380753, ENST00000477661	185	4	16650	45	1	0.418416	54.4106	1.3617
	GOTERM_BP_FAT	GO:0070253	somatostatin secretion	2	0.784314	0.0434807	ENST00000450565, ENST00000296777	185	4	16650	45	1	0.418416	54.4106	1.3617
	GOTERM_BP_FAT	GO:0009753	response to jasmonic acid	2	0.784314	0.0434807	ENST00000380753, ENST00000477661	185	4	16650	45	1	0.418416	54.4106	1.3617
	GOTERM_MF_FAT	GO:0047023	androsterone dehydrogenase activity	2	0.784314	0.0437189	ENST00000380753, ENST00000477661	173	4	15478	44.7341	1	0.459998	47.562	1.35933
	GOTERM_MF_FAT	GO:0018636	phenanthrene 9,10-monooxygenase activity	2	0.784314	0.0437189	ENST00000380753, ENST00000477661	173	4	15478	44.7341	1	0.459998	47.562	1.35933
	GOTERM_MF_FAT	GO:0010858	calcium-dependent protein kinase regulator activity	2	0.784314	0.0437189	ENST00000296238, ENST00000375078	173	4	15478	44.7341	1	0.459998	47.562	1.35933
	GOTERM_MF_FAT	GO:0047115	trans-1,2-dihydrobenzene-1,2-diol dehydrogenase activity	2	0.784314	0.0437189	ENST00000380753, ENST00000477661	173	4	15478	44.7341	1	0.459998	47.562	1.35933
	GOTERM_BP_FAT	GO:0051047	positive regulation of secretion	9	3.52941	0.0438896	ENST00000346454, ENST00000531499, ENST00000450565, ENST00000255224, ENST00000222256, ENST00000319273, ENST00000524820, ENST00000296777, ENST00000568423	185	355	16650	2.28169	1	0.419924	54.7538	1.35764
	GOTERM_BP_FAT	GO:0007193	adenylate cyclase-inhibiting G-protein coupled receptor signaling pathway	4	1.56863	0.0439229	ENST00000520282, ENST00000346454, ENST00000373091, ENST00000280155	185	71	16650	5.07042	1	0.418662	54.7816	1.35731
	GOTERM_BP_FAT	GO:0045761	regulation of adenylate cyclase activity	4	1.56863	0.0439229	ENST00000520282, ENST00000346454, ENST00000450565, ENST00000280155	185	71	16650	5.07042	1	0.418662	54.7816	1.35731
	GOTERM_BP_FAT	GO:0051348	negative regulation of transferase activity	9	3.52941	0.0451189	ENST00000417012, ENST00000397374, ENST00000296238, ENST00000409911, ENST00000278198, ENST00000361320, ENST00000240100, ENST00000383791, ENST00000375078	185	357	16650	2.26891	1	0.425869	55.7708	1.34564
	GOTERM_BP_FAT	GO:0033555	multicellular organismal response to stress	4	1.56863	0.0454725	ENST00000614285, ENST00000450565, ENST00000428762, ENST00000319273	185	72	16650	5	1	0.426908	56.0592	1.34225
	GOTERM_BP_FAT	GO:0008306	associative learning	4	1.56863	0.0454725	ENST00000346454, ENST00000371561, ENST00000428762, ENST00000319273	185	72	16650	5	1	0.426908	56.0592	1.34225
	GOTERM_BP_FAT	GO:0048265	response to pain	3	1.17647	0.0458078	ENST00000614285, ENST00000428762, ENST00000319273	185	31	16650	8.70968	1	0.427807	56.3312	1.33906
	GOTERM_BP_FAT	GO:0055065	metal ion homeostasis	12	4.70588	0.045953	ENST00000294117, ENST00000236877, ENST00000614285, ENST00000615358, ENST00000520282, ENST00000346454, ENST00000371561, ENST00000411689, ENST00000251102, ENST00000450565, ENST00000620977, ENST00000319273	185	558	16650	1.93548	1	0.427346	56.4485	1.33769
	GOTERM_MF_FAT	GO:0005184	neuropeptide hormone activity	3	1.17647	0.0462551	ENST00000540134, ENST00000450565, ENST00000296777	173	31	15478	8.65821	1	0.470386	49.5349	1.33484
	GOTERM_BP_FAT	GO:0045597	positive regulation of cell differentiation	16	6.27451	0.0462797	ENST00000520282, ENST00000370188, ENST00000226382, ENST00000346454, ENST00000531499, ENST00000340652, ENST00000427124, ENST00000360295, ENST00000373517, ENST00000450565, ENST00000255224, ENST00000400454, ENST00000428762, ENST00000412050, ENST00000394480, ENST00000575165	185	841	16650	1.71225	1	0.428174	56.7113	1.33461
	GOTERM_BP_FAT	GO:0060996	dendritic spine development	4	1.56863	0.047049	ENST00000454036, ENST00000428762, ENST00000265342, ENST00000412050	185	73	16650	4.93151	1	0.432098	57.3241	1.32745
	GOTERM_BP_FAT	GO:0021700	developmental maturation	7	2.7451	0.0473922	ENST00000614285, ENST00000370598, ENST00000371561, ENST00000428762, ENST00000222256, ENST00000360295, ENST00000399496	185	236	16650	2.66949	1	0.433007	57.5948	1.32429
	GOTERM_MF_FAT	GO:0099600	transmembrane receptor activity	23	9.01961	0.0483164	ENST00000261917, ENST00000527177, ENST00000368088, ENST00000619012, ENST00000615358, ENST00000520282, ENST00000258456, ENST00000371561, ENST00000346454, ENST00000370263, ENST00000531499, ENST00000373091, ENST00000570682, ENST00000273854, ENST00000504801, ENST00000280155, ENST00000616590, ENST00000370598, ENST00000251102, ENST00000341772, ENST00000394480, ENST00000389413, ENST00000443437	173	1363	15478	1.50973	1	0.476702	51.0872	1.31591
	GOTERM_BP_FAT	GO:0042063	gliogenesis	7	2.7451	0.0506423	ENST00000226382, ENST00000548759, ENST00000450565, ENST00000341772, ENST00000428762, ENST00000394480, ENST00000575165	185	240	16650	2.625	1	0.453688	60.0799	1.29549
	GOTERM_BP_FAT	GO:0010001	glial cell differentiation	6	2.35294	0.0506924	ENST00000226382, ENST00000548759, ENST00000341772, ENST00000428762, ENST00000394480, ENST00000575165	185	181	16650	2.98343	1	0.452512	60.117	1.29506
	GOTERM_BP_FAT	GO:0022604	regulation of cell morphogenesis	12	4.70588	0.0509936	ENST00000216361, ENST00000614285, ENST00000359978, ENST00000370598, ENST00000371561, ENST00000278198, ENST00000255224, ENST00000400454, ENST00000428762, ENST00000265342, ENST00000394480, ENST00000435124	185	568	16650	1.90141	1	0.453015	60.34	1.29248
	GOTERM_BP_FAT	GO:0030818	negative regulation of cAMP biosynthetic process	3	1.17647	0.0512785	ENST00000520282, ENST00000346454, ENST00000280155	185	33	16650	8.18182	1	0.453406	60.5499	1.29006
	GOTERM_BP_FAT	GO:0045921	positive regulation of exocytosis	4	1.56863	0.051938	ENST00000255224, ENST00000222256, ENST00000524820, ENST00000568423	185	76	16650	4.73684	1	0.456254	61.0317	1.28451
	GOTERM_BP_FAT	GO:0051650	establishment of vesicle localization	7	2.7451	0.0521439	ENST00000393946, ENST00000614285, ENST00000255224, ENST00000467085, ENST00000222256, ENST00000524820, ENST00000617876	185	242	16650	2.60331	1	0.456111	61.1809	1.2828
	GOTERM_BP_FAT	GO:0031346	positive regulation of cell projection organization	8	3.13725	0.0523687	ENST00000370188, ENST00000450565, ENST00000255224, ENST00000400454, ENST00000428762, ENST00000360295, ENST00000412050, ENST00000394480	185	304	16650	2.36842	1	0.456093	61.3433	1.28093
	GOTERM_MF_FAT	GO:0022804	active transmembrane transporter activity	9	3.52941	0.0527162	ENST00000454036, ENST00000236877, ENST00000260126, ENST00000409059, ENST00000273861, ENST00000230671, ENST00000514372, ENST00000263160, ENST00000454800	173	367	15478	2.19404	1	0.498672	54.2531	1.27806
	GOTERM_BP_FAT	GO:0006468	protein phosphorylation	29	11.3725	0.0532032	ENST00000294117, ENST00000619012, ENST00000600059, ENST00000520282, ENST00000397374, ENST00000273854, ENST00000383791, ENST00000417012, ENST00000591495, ENST00000306304, ENST00000450565, ENST00000240100, ENST00000257408, ENST00000378423, ENST00000346454, ENST00000371561, ENST00000361320, ENST00000280155, ENST00000296777, ENST00000482518, ENST00000334221, ENST00000409911, ENST00000296238, ENST0000…	185	1852	16650	1.40929	1	0.460008	61.9404	1.27406
	GOTERM_MF_FAT	GO:0000149	SNARE binding	5	1.96078	0.0532465	ENST00000393946, ENST00000614285, ENST00000255224, ENST00000524820, ENST00000617876	173	127	15478	3.52237	1	0.493697	54.6216	1.27371
	GOTERM_BP_FAT	GO:0030003	cellular cation homeostasis	12	4.70588	0.0536493	ENST00000294117, ENST00000236877, ENST00000614285, ENST00000615358, ENST00000520282, ENST00000346454, ENST00000371561, ENST00000411689, ENST00000251102, ENST00000450565, ENST00000620977, ENST00000319273	185	573	16650	1.88482	1	0.461389	62.256	1.27044
	GOTERM_BP_FAT	GO:0001764	neuron migration	5	1.96078	0.0536674	ENST00000226382, ENST00000346454, ENST00000341772, ENST00000428762, ENST00000394480	185	128	16650	3.51562	1	0.460035	62.2688	1.27029
	GOTERM_BP_FAT	GO:0048242	epinephrine secretion	2	0.784314	0.0540538	ENST00000280155, ENST00000296777	185	5	16650	36	1	0.461027	62.5401	1.26717
	GOTERM_BP_FAT	GO:0014060	regulation of epinephrine secretion	2	0.784314	0.0540538	ENST00000280155, ENST00000296777	185	5	16650	36	1	0.461027	62.5401	1.26717
	GOTERM_MF_FAT	GO:0032051	clathrin light chain binding	2	0.784314	0.0543484	ENST00000421177, ENST00000303177	173	5	15478	35.7873	1	0.492651	55.3783	1.26481
	GOTERM_BP_FAT	GO:0050768	negative regulation of neurogenesis	7	2.7451	0.0543917	ENST00000226382, ENST00000548759, ENST00000450565, ENST00000265342, ENST00000360295, ENST00000394480, ENST00000435124	185	245	16650	2.57143	1	0.461704	62.7758	1.26447
	GOTERM_BP_FAT	GO:0031400	negative regulation of protein modification process	12	4.70588	0.0563967	ENST00000417012, ENST00000397374, ENST00000296238, ENST00000334221, ENST00000409911, ENST00000278198, ENST00000361320, ENST00000240100, ENST00000383791, ENST00000375078, ENST00000394480, ENST00000482518	185	578	16650	1.86851	1	0.472738	64.1461	1.24875
	GOTERM_BP_FAT	GO:0009719	response to endogenous stimulus	25	9.80392	0.0564124	ENST00000261917, ENST00000294117, ENST00000257408, ENST00000615358, ENST00000520282, ENST00000380753, ENST00000226382, ENST00000371561, ENST00000346454, ENST00000370263, ENST00000477661, ENST00000340652, ENST00000427124, ENST00000273854, ENST00000310164, ENST00000280155, ENST00000512784, ENST00000482518, ENST00000305901, ENST00000450565, ENST00000259748, ENST00000319273, ENST00000412050, ENST0000…	185	1548	16650	1.45349	1	0.471372	64.1566	1.24863
	GOTERM_BP_FAT	GO:0060322	head development	14	5.4902	0.0565329	ENST00000614285, ENST00000546310, ENST00000226382, ENST00000371561, ENST00000346454, ENST00000450565, ENST00000255224, ENST00000620977, ENST00000273854, ENST00000428762, ENST00000369849, ENST00000356711, ENST00000360295, ENST00000379361	185	720	16650	1.75	1	0.470657	64.2374	1.2477
	GOTERM_BP_FAT	GO:0030803	negative regulation of cyclic nucleotide biosynthetic process	3	1.17647	0.0569698	ENST00000520282, ENST00000346454, ENST00000280155	185	35	16650	7.71429	1	0.471879	64.5289	1.24436
	GOTERM_BP_FAT	GO:0048588	developmental cell growth	6	2.35294	0.0578313	ENST00000244766, ENST00000255224, ENST00000400454, ENST00000265342, ENST00000394480, ENST00000435124	185	188	16650	2.87234	1	0.475656	65.0972	1.23784
	GOTERM_CC_FAT	GO:0030665	clathrin-coated vesicle membrane	4	1.56863	0.0582701	ENST00000237247, ENST00000522621, ENST00000467085, ENST00000222256	159	81	14527	4.51184	1	0.265877	54.7492	1.23455
	GOTERM_BP_FAT	GO:0048858	cell projection morphogenesis	15	5.88235	0.0588274	ENST00000614285, ENST00000535681, ENST00000226382, ENST00000346454, ENST00000244766, ENST00000273854, ENST00000305901, ENST00000255224, ENST00000400454, ENST00000428762, ENST00000265342, ENST00000222256, ENST00000377084, ENST00000394480, ENST00000435124	185	797	16650	1.69385	1	0.480181	65.7435	1.23042
	GOTERM_BP_FAT	GO:0043279	response to alkaloid	5	1.96078	0.0614647	ENST00000520282, ENST00000346454, ENST00000371561, ENST00000370263, ENST00000319273	185	134	16650	3.35821	1	0.494221	67.4006	1.21137
	GOTERM_BP_FAT	GO:0098771	inorganic ion homeostasis	13	5.09804	0.0616089	ENST00000294117, ENST00000454036, ENST00000236877, ENST00000614285, ENST00000615358, ENST00000520282, ENST00000346454, ENST00000371561, ENST00000411689, ENST00000620977, ENST00000251102, ENST00000450565, ENST00000319273	185	658	16650	1.77812	1	0.493597	67.4889	1.21036
	GOTERM_MF_FAT	GO:0008289	lipid binding	13	5.09804	0.0622504	ENST00000380753, ENST00000237247, ENST00000522621, ENST00000477661, ENST00000467085, ENST00000325590, ENST00000524820, ENST00000512784, ENST00000393946, ENST00000274710, ENST00000219406, ENST00000255224, ENST00000492099	173	656	15478	1.773	1	0.533408	60.4706	1.20586
	GOTERM_BP_FAT	GO:0048259	regulation of receptor-mediated endocytosis	4	1.56863	0.0624178	ENST00000417012, ENST00000237247, ENST00000346454, ENST00000467085	185	82	16650	4.39024	1	0.496793	67.9806	1.20469
	GOTERM_BP_FAT	GO:0030815	negative regulation of cAMP metabolic process	3	1.17647	0.0628695	ENST00000520282, ENST00000346454, ENST00000280155	185	37	16650	7.2973	1	0.497919	68.2521	1.20156
	GOTERM_BP_FAT	GO:0002090	regulation of receptor internalization	3	1.17647	0.0628695	ENST00000417012, ENST00000346454, ENST00000467085	185	37	16650	7.2973	1	0.497919	68.2521	1.20156
	GOTERM_BP_FAT	GO:0051648	vesicle localization	7	2.7451	0.0631576	ENST00000393946, ENST00000614285, ENST00000255224, ENST00000467085, ENST00000222256, ENST00000524820, ENST00000617876	185	254	16650	2.48031	1	0.498108	68.4241	1.19957
	GOTERM_MF_FAT	GO:0005272	sodium channel activity	3	1.17647	0.0634704	ENST00000261917, ENST00000461395, ENST00000360093	173	37	15478	7.25418	1	0.532363	61.2067	1.19743
	GOTERM_BP_FAT	GO:0008344	adult locomotory behavior	4	1.56863	0.0642531	ENST00000614285, ENST00000346454, ENST00000371561, ENST00000360295	185	83	16650	4.33735	1	0.50283	69.0702	1.19211
	GOTERM_BP_FAT	GO:0030320	cellular monovalent inorganic anion homeostasis	2	0.784314	0.0645106	ENST00000454036, ENST00000614285	185	6	16650	30	1	0.502828	69.2203	1.19037
	GOTERM_BP_FAT	GO:0030644	cellular chloride ion homeostasis	2	0.784314	0.0645106	ENST00000454036, ENST00000614285	185	6	16650	30	1	0.502828	69.2203	1.19037
	GOTERM_BP_FAT	GO:0048241	epinephrine transport	2	0.784314	0.0645106	ENST00000280155, ENST00000296777	185	6	16650	30	1	0.502828	69.2203	1.19037
	GOTERM_BP_FAT	GO:1902532	negative regulation of intracellular signal transduction	10	3.92157	0.0654254	ENST00000417012, ENST00000312828, ENST00000520282, ENST00000397374, ENST00000334221, ENST00000346454, ENST00000409911, ENST00000278198, ENST00000361320, ENST00000240100	185	454	16650	1.98238	1	0.506461	69.7478	1.18425
	GOTERM_CC_FAT	GO:0005802	trans-Golgi network	6	2.35294	0.067441	ENST00000274056, ENST00000522621, ENST00000325590, ENST00000400445, ENST00000514372, ENST00000568423	159	200	14527	2.74094	1	0.297369	60.2357	1.17108
	GOTERM_BP_FAT	GO:0031279	regulation of cyclase activity	4	1.56863	0.0679978	ENST00000520282, ENST00000346454, ENST00000450565, ENST00000280155	185	85	16650	4.23529	1	0.519009	71.1858	1.16751
	GOTERM_BP_FAT	GO:0030800	negative regulation of cyclic nucleotide metabolic process	3	1.17647	0.0689658	ENST00000520282, ENST00000346454, ENST00000280155	185	39	16650	6.92308	1	0.522731	71.7101	1.16137
	GOTERM_CC_FAT	GO:0030426	growth cone	5	1.96078	0.0693357	ENST00000417012, ENST00000378491, ENST00000400454, ENST00000350889, ENST00000288221	159	142	14527	3.21707	1	0.300029	61.2897	1.15904
	GOTERM_MF_FAT	GO:0043167	ion binding	59	23.1373	0.0697545	ENST00000477661, ENST00000298274, ENST00000524820, ENST00000264463, ENST00000512784, ENST00000393946, ENST00000341772, ENST00000265342, ENST00000443437, ENST00000399496, ENST00000331113, ENST00000545012, ENST00000484979, ENST00000312828, ENST00000263849, ENST00000535681, ENST00000359978, ENST00000399161, ENST00000329798, ENST00000262961, ENST00000627814, ENST00000613886, ENST00000518527, ENST0000…	173	4386	15478	1.20352	1	0.559337	64.8008	1.15643
	GOTERM_BP_FAT	GO:1900371	regulation of purine nucleotide biosynthetic process	5	1.96078	0.0698283	ENST00000520282, ENST00000346454, ENST00000450565, ENST00000280155, ENST00000482518	185	140	16650	3.21429	1	0.525847	72.1696	1.15597
	GOTERM_BP_FAT	GO:1990138	neuron projection extension	5	1.96078	0.0712766	ENST00000244766, ENST00000255224, ENST00000400454, ENST00000394480, ENST00000435124	185	141	16650	3.19149	1	0.53196	72.9254	1.14705
	GOTERM_BP_FAT	GO:0030808	regulation of nucleotide biosynthetic process	5	1.96078	0.0712766	ENST00000520282, ENST00000346454, ENST00000450565, ENST00000280155, ENST00000482518	185	141	16650	3.19149	1	0.53196	72.9254	1.14705
	GOTERM_BP_FAT	GO:0048013	ephrin receptor signaling pathway	4	1.56863	0.0718398	ENST00000619012, ENST00000371561, ENST00000273854, ENST00000394480	185	87	16650	4.13793	1	0.533428	73.2141	1.14364
	GOTERM_BP_FAT	GO:0051339	regulation of lyase activity	4	1.56863	0.0718398	ENST00000520282, ENST00000346454, ENST00000450565, ENST00000280155	185	87	16650	4.13793	1	0.533428	73.2141	1.14364
	GOTERM_BP_FAT	GO:0051961	negative regulation of nervous system development	7	2.7451	0.0730474	ENST00000226382, ENST00000548759, ENST00000450565, ENST00000265342, ENST00000360295, ENST00000394480, ENST00000435124	185	264	16650	2.38636	1	0.538162	73.8233	1.13639
	GOTERM_MF_FAT	GO:0015293	symporter activity	5	1.96078	0.0738431	ENST00000454036, ENST00000409059, ENST00000273861, ENST00000230671, ENST00000263160	173	142	15478	3.15029	1	0.572798	66.97	1.13169
	GOTERM_BP_FAT	GO:0021626	central nervous system maturation	2	0.784314	0.0748525	ENST00000614285, ENST00000371561	185	7	16650	25.7143	1	0.545803	74.7095	1.12579
	GOTERM_BP_FAT	GO:0003357	noradrenergic neuron differentiation	2	0.784314	0.0748525	ENST00000546310, ENST00000226382	185	7	16650	25.7143	1	0.545803	74.7095	1.12579
	GOTERM_BP_FAT	GO:0055083	monovalent inorganic anion homeostasis	2	0.784314	0.0748525	ENST00000454036, ENST00000614285	185	7	16650	25.7143	1	0.545803	74.7095	1.12579
	GOTERM_BP_FAT	GO:0021578	hindbrain maturation	2	0.784314	0.0748525	ENST00000614285, ENST00000371561	185	7	16650	25.7143	1	0.545803	74.7095	1.12579
	GOTERM_BP_FAT	GO:0055064	chloride ion homeostasis	2	0.784314	0.0748525	ENST00000454036, ENST00000614285	185	7	16650	25.7143	1	0.545803	74.7095	1.12579
	GOTERM_MF_FAT	GO:0005004	GPI-linked ephrin receptor activity	2	0.784314	0.0752562	ENST00000273854, ENST00000394480	173	7	15478	25.5623	1	0.572145	67.6903	1.12346
	GOTERM_CC_FAT	GO:0030427	site of polarized growth	5	1.96078	0.07658	ENST00000417012, ENST00000378491, ENST00000400454, ENST00000350889, ENST00000288221	159	147	14527	3.10765	1	0.321975	65.0857	1.11588
	GOTERM_BP_FAT	GO:0060560	developmental growth involved in morphogenesis	6	2.35294	0.0767203	ENST00000244766, ENST00000255224, ENST00000400454, ENST00000265342, ENST00000394480, ENST00000435124	185	205	16650	2.63415	1	0.553582	75.5967	1.11509
	GOTERM_MF_FAT	GO:0005496	steroid binding	4	1.56863	0.076726	ENST00000380753, ENST00000219406, ENST00000477661, ENST00000512784	173	89	15478	4.02104	1	0.571809	68.424	1.11506
	GOTERM_BP_FAT	GO:0048512	circadian behavior	3	1.17647	0.078454	ENST00000615358, ENST00000346454, ENST00000331113	185	42	16650	6.42857	1	0.560542	76.3938	1.10538
	GOTERM_BP_FAT	GO:0090278	negative regulation of peptide hormone secretion	3	1.17647	0.078454	ENST00000346454, ENST00000280155, ENST00000296777	185	42	16650	6.42857	1	0.560542	76.3938	1.10538
	GOTERM_MF_FAT	GO:0060089	molecular transducer activity	26	10.1961	0.079329	ENST00000261917, ENST00000368088, ENST00000619012, ENST00000615358, ENST00000520282, ENST00000370263, ENST00000531499, ENST00000273854, ENST00000570682, ENST00000504801, ENST00000368124, ENST00000512784, ENST00000370598, ENST00000341772, ENST00000443437, ENST00000527177, ENST00000371561, ENST00000258456, ENST00000346454, ENST00000269299, ENST00000373091, ENST00000280155, ENST00000616590, ENST0000…	173	1680	15478	1.38463	1	0.576948	69.6855	1.10057
	GOTERM_MF_FAT	GO:0004872	receptor activity	26	10.1961	0.079329	ENST00000261917, ENST00000368088, ENST00000619012, ENST00000615358, ENST00000520282, ENST00000370263, ENST00000531499, ENST00000273854, ENST00000570682, ENST00000504801, ENST00000368124, ENST00000512784, ENST00000370598, ENST00000341772, ENST00000443437, ENST00000527177, ENST00000371561, ENST00000258456, ENST00000346454, ENST00000269299, ENST00000373091, ENST00000280155, ENST00000616590, ENST0000…	173	1680	15478	1.38463	1	0.576948	69.6855	1.10057
	GOTERM_BP_FAT	GO:0051899	membrane depolarization	4	1.56863	0.0798081	ENST00000261917, ENST00000360093, ENST00000614285, ENST00000370263	185	91	16650	3.95604	1	0.565563	76.9993	1.09795
	GOTERM_BP_FAT	GO:0035773	insulin secretion involved in cellular response to glucose stimulus	3	1.17647	0.081703	ENST00000531499, ENST00000280155, ENST00000389413	185	43	16650	6.27907	1	0.573013	77.822	1.08776
	GOTERM_BP_FAT	GO:0007622	rhythmic behavior	3	1.17647	0.081703	ENST00000615358, ENST00000346454, ENST00000331113	185	43	16650	6.27907	1	0.573013	77.822	1.08776
	GOTERM_BP_FAT	GO:0002792	negative regulation of peptide secretion	3	1.17647	0.081703	ENST00000346454, ENST00000280155, ENST00000296777	185	43	16650	6.27907	1	0.573013	77.822	1.08776
	GOTERM_BP_FAT	GO:0043087	regulation of GTPase activity	13	5.09804	0.0818831	ENST00000257408, ENST00000370598, ENST00000371561, ENST00000274710, ENST00000439286, ENST00000367225, ENST00000450565, ENST00000273854, ENST00000259748, ENST00000257897, ENST00000325590, ENST00000389413, ENST00000394480	185	691	16650	1.6932	1	0.57242	77.8987	1.08681
	GOTERM_BP_FAT	GO:0046425	regulation of JAK-STAT cascade	5	1.96078	0.0833534	ENST00000417012, ENST00000409911, ENST00000278198, ENST00000361320, ENST00000257897	185	149	16650	3.02013	1	0.577757	78.5158	1.07908
	GOTERM_BP_FAT	GO:1904892	regulation of STAT cascade	5	1.96078	0.0833534	ENST00000417012, ENST00000409911, ENST00000278198, ENST00000361320, ENST00000257897	185	149	16650	3.02013	1	0.577757	78.5158	1.07908
	GOTERM_BP_FAT	GO:0007189	adenylate cyclase-activating G-protein coupled receptor signaling pathway	4	1.56863	0.0839307	ENST00000520282, ENST00000346454, ENST00000450565, ENST00000280155	185	93	16650	3.87097	1	0.578963	78.7536	1.07608
	GOTERM_BP_FAT	GO:0044597	daunorubicin metabolic process	2	0.784314	0.0850806	ENST00000380753, ENST00000477661	185	8	16650	22.5	1	0.582733	79.22	1.07017
	GOTERM_BP_FAT	GO:0044598	doxorubicin metabolic process	2	0.784314	0.0850806	ENST00000380753, ENST00000477661	185	8	16650	22.5	1	0.582733	79.22	1.07017
	GOTERM_BP_FAT	GO:0030638	polyketide metabolic process	2	0.784314	0.0850806	ENST00000380753, ENST00000477661	185	8	16650	22.5	1	0.582733	79.22	1.07017
	GOTERM_BP_FAT	GO:0060124	positive regulation of growth hormone secretion	2	0.784314	0.0850806	ENST00000346454, ENST00000450565	185	8	16650	22.5	1	0.582733	79.22	1.07017
	GOTERM_MF_FAT	GO:0004032	alditol:NADP+ 1-oxidoreductase activity	2	0.784314	0.0855371	ENST00000380753, ENST00000477661	173	8	15478	22.3671	1	0.598307	72.5072	1.06785
	GOTERM_MF_FAT	GO:0032052	bile acid binding	2	0.784314	0.0855371	ENST00000380753, ENST00000477661	173	8	15478	22.3671	1	0.598307	72.5072	1.06785
	GOTERM_BP_FAT	GO:0030073	insulin secretion	5	1.96078	0.0863642	ENST00000346454, ENST00000531499, ENST00000273854, ENST00000280155, ENST00000389413	185	151	16650	2.98013	1	0.587038	79.7292	1.06367
	GOTERM_MF_FAT	GO:0005102	receptor binding	23	9.01961	0.0881628	ENST00000294117, ENST00000257408, ENST00000349394, ENST00000371561, ENST00000346454, ENST00000421177, ENST00000373091, ENST00000368124, ENST00000280155, ENST00000296777, ENST00000540134, ENST00000405863, ENST00000274056, ENST00000382713, ENST00000548759, ENST00000450565, ENST00000378961, ENST00000259748, ENST00000341772, ENST00000428762, ENST00000319273, ENST00000302514, ENST00000435124	173	1462	15478	1.4075	1	0.60265	73.6254	1.05471
	GOTERM_BP_FAT	GO:0021517	ventral spinal cord development	3	1.17647	0.0916902	ENST00000614285, ENST00000546310, ENST00000428762	185	46	16650	5.86957	1	0.6086	81.7187	1.03768
	GOTERM_MF_FAT	GO:0008188	neuropeptide receptor activity	3	1.17647	0.0925386	ENST00000615358, ENST00000520282, ENST00000570682	173	46	15478	5.83488	1	0.614174	75.3954	1.03368
	GOTERM_MF_FAT	GO:0015294	solute:cation symporter activity	4	1.56863	0.0935739	ENST00000454036, ENST00000409059, ENST00000273861, ENST00000230671	173	97	15478	3.68941	1	0.61147	75.7976	1.02885
	GOTERM_BP_FAT	GO:0051272	positive regulation of cellular component movement	9	3.52941	0.0948441	ENST00000305901, ENST00000400454, ENST00000428762, ENST00000374566, ENST00000319273, ENST00000280155, ENST00000394480, ENST00000514372, ENST00000435124	185	420	16650	1.92857	1	0.620245	82.8085	1.02299
	GOTERM_BP_FAT	GO:0002437	inflammatory response to antigenic stimulus	3	1.17647	0.0950952	ENST00000619012, ENST00000520282, ENST00000450565	185	47	16650	5.74468	1	0.619861	82.8925	1.02184
	GOTERM_BP_FAT	GO:0086010	membrane depolarization during action potential	3	1.17647	0.0950952	ENST00000261917, ENST00000360093, ENST00000614285	185	47	16650	5.74468	1	0.619861	82.8925	1.02184
	GOTERM_BP_FAT	GO:0032222	regulation of synaptic transmission, cholinergic	2	0.784314	0.0951963	ENST00000614285, ENST00000319273	185	9	16650	20	1	0.618871	82.9263	1.02138
	GOTERM_BP_FAT	GO:0030647	aminoglycoside antibiotic metabolic process	2	0.784314	0.0951963	ENST00000380753, ENST00000477661	185	9	16650	20	1	0.618871	82.9263	1.02138
	GOTERM_BP_FAT	GO:0051967	negative regulation of synaptic transmission, glutamatergic	2	0.784314	0.0951963	ENST00000346454, ENST00000373091	185	9	16650	20	1	0.618871	82.9263	1.02138
	GOTERM_MF_FAT	GO:0098772	molecular function regulator	22	8.62745	0.0952035	ENST00000257408, ENST00000371561, ENST00000346454, ENST00000439286, ENST00000361320, ENST00000257897, ENST00000325590, ENST00000383791, ENST00000413748, ENST00000359001, ENST00000417012, ENST00000370598, ENST00000518527, ENST00000409911, ENST00000296238, ENST00000278198, ENST00000274710, ENST00000367225, ENST00000259748, ENST00000222256, ENST00000375078, ENST00000437510	173	1397	15478	1.40895	1	0.61127	76.4184	1.02135
	GOTERM_MF_FAT	GO:0005222	intracellular cAMP activated cation channel activity	2	0.784314	0.0957043	ENST00000261917, ENST00000251102	173	9	15478	19.8818	1	0.60656	76.6062	1.01907
	GOTERM_MF_FAT	GO:0043121	neurotrophin binding	2	0.784314	0.0957043	ENST00000265342, ENST00000394480	173	9	15478	19.8818	1	0.60656	76.6062	1.01907
	GOTERM_BP_FAT	GO:0042592	homeostatic process	25	9.80392	0.096421	ENST00000261917, ENST00000294117, ENST00000615358, ENST00000520282, ENST00000237247, ENST00000411689, ENST00000531499, ENST00000477661, ENST00000273854, ENST00000484239, ENST00000380149, ENST00000219406, ENST00000450565, ENST00000319273, ENST00000377084, ENST00000454036, ENST00000236877, ENST00000614285, ENST00000371561, ENST00000346454, ENST00000620977, ENST00000280155, ENST00000296777, ENST0000…	185	1645	16650	1.36778	1	0.622421	83.3301	1.01583
	GOTERM_BP_FAT	GO:0040017	positive regulation of locomotion	9	3.52941	0.0967967	ENST00000305901, ENST00000400454, ENST00000428762, ENST00000374566, ENST00000319273, ENST00000280155, ENST00000394480, ENST00000514372, ENST00000435124	185	422	16650	1.91943	1	0.622536	83.4521	1.01414
	GOTERM_BP_FAT	GO:0021510	spinal cord development	4	1.56863	0.0968276	ENST00000160382, ENST00000614285, ENST00000546310, ENST00000428762	185	99	16650	3.63636	1	0.621274	83.4621	1.014
	GOTERM_BP_FAT	GO:0035335	peptidyl-tyrosine dephosphorylation	4	1.56863	0.0968276	ENST00000397374, ENST00000240100, ENST00000389413, ENST00000180173	185	99	16650	3.63636	1	0.621274	83.4621	1.014
	GOTERM_BP_FAT	GO:0016311	dephosphorylation	9	3.52941	0.0987722	ENST00000600059, ENST00000370188, ENST00000397374, ENST00000346454, ENST00000298274, ENST00000240100, ENST00000160298, ENST00000389413, ENST00000180173	185	424	16650	1.91038	1	0.627597	84.0801	1.00537

## Sheet: Sheet2
		M25	gene_id	transcript_id	gene_name	oId	tss_id	Module	Kme
			XLOC_054082	TCONS_00283577	TMEM35A	ENST00000372930	TSS134686	ME25	0.987028
			XLOC_036802	TCONS_00202183	ERC2	ENST00000288221	TSS94851	ME25	0.974098
			XLOC_041522	TCONS_00225165	FBLL1	ENST00000338333	TSS105963	ME25	0.97225
			XLOC_041579	TCONS_00225449	NSG2	ENST00000303177	TSS106097	ME25	0.971287
			XLOC_032370	TCONS_00177764	NAPB	ENST00000617876	TSS83521	ME25	0.969556
			XLOC_029527	TCONS_00163198	MYT1L	ENST00000399161	TSS76638	ME25	0.968149
			XLOC_024660	TCONS_00132394	CELF4	ENST00000586009	TSS62970	ME25	0.965605
			XLOC_012895	TCONS_00068988	SVOP	ENST00000610966	TSS32549	ME25	0.964427
			XLOC_031133	TCONS_00171762	C2orf80	ENST00000451342	TSS80553	ME25	0.963863
			XLOC_037906	TCONS_00208415	NSG1	ENST00000421177	TSS97734	ME25	0.962703
			XLOC_050737	TCONS_00268406	ANKRD46	ENST00000520552	TSS127170	ME25	0.96012
			XLOC_005990	TCONS_00030379	INA	ENST00000369849	TSS14474	ME25	0.960043
			XLOC_009788	TCONS_00051155	PGM2L1	ENST00000298198	TSS24329	ME25	0.95849
			XLOC_046702	TCONS_00248992	RUNDC3B	ENST00000466676	TSS117626	ME25	0.955927
			XLOC_008558	TCONS_00043446	GRIA4	ENST00000527177	TSS20860	ME25	0.955047
			XLOC_053482	TCONS_00281417	GLRA2	ENST00000443437	TSS133549	ME25	0.954964
			XLOC_044427	TCONS_00238454	OPRM1	ENST00000520282	TSS112420	ME25	0.953754
			XLOC_050825	TCONS_00268865	CSMD3	ENST00000343508	TSS127395	ME25	0.952036
			XLOC_045778	TCONS_00245066	RGS17	ENST00000367225	TSS115541	ME25	0.951409
			XLOC_013450	TCONS_00071657	SERP2	ENST00000474333	TSS33854	ME25	0.951238
			XLOC_048280	TCONS_00257293	RELN	ENST00000428762	TSS121586	ME25	0.948182
			XLOC_046399	TCONS_00247777	VSTM2A	ENST00000302287	TSS116967	ME25	0.945364
			XLOC_039687	TCONS_00216524	NAP1L5	ENST00000323061	TSS101662	ME25	0.944735
			XLOC_016861	TCONS_00086743	SCG5	ENST00000413748	TSS41386	ME25	0.944188
			XLOC_025023	TCONS_00134553	CELF5	ENST00000292672	TSS63938	ME25	0.943917
			XLOC_025676	TCONS_00138972	ZNF571-AS1	ENST00000591430	TSS65844	ME25	0.942827
			XLOC_030140	TCONS_00166792	LRRTM4	ENST00000409911	TSS78245	ME25	0.941304
			XLOC_031465	TCONS_00173524	NA	CUFF.13040.1	TSS81383	ME25	0.941172
			XLOC_013795	TCONS_00072950	MYO16	ENST00000356711	TSS34516	ME25	0.94114
			XLOC_032178	TCONS_00177066	PDYN	ENST00000540134	TSS83161	ME25	0.936333
			XLOC_054239	TCONS_00284231	ZCCHC12	ENST00000310164	TSS135001	ME25	0.936323
			XLOC_055105	TCONS_00287940	NAP1L2	ENST00000373517	TSS136810	ME25	0.933986
			XLOC_032806	TCONS_00179785	CHRNA4	ENST00000370263	TSS84445	ME25	0.93318
			XLOC_040730	TCONS_00220795	RAB3C	ENST00000513316	TSS103779	ME25	0.931627
			XLOC_009274	TCONS_00047980	LRRC4C	ENST00000278198	TSS22909	ME25	0.929863
			XLOC_024180	TCONS_00130339	ST8SIA3	ENST00000324000	TSS61888	ME25	0.929581
			XLOC_041290	TCONS_00223784	PSD2	ENST00000274710	TSS105270	ME25	0.929411
			XLOC_024676	TCONS_00132460	SYT4	ENST00000255224	TSS63003	ME25	0.929383
			XLOC_001619	TCONS_00008814	SEMA4A	ENST00000435124	TSS4143	ME25	0.928512
			XLOC_046320	TCONS_00247415	HECW1	ENST00000395891	TSS116806	ME25	0.927764
			XLOC_045196	TCONS_00242178	HMGCLL1	ENST00000274901	TSS114195	ME25	0.927242
			XLOC_027242	TCONS_00150063	LMTK3	ENST00000600059	TSS70562	ME25	0.925815
			XLOC_015330	TCONS_00079677	UNC79	ENST00000256339	TSS37908	ME25	0.924876
			XLOC_001685	TCONS_00009160	KCNJ9	ENST00000368088	TSS4312	ME25	0.923961
			XLOC_000097	TCONS_00000583	AJAP1	ENST00000378190	TSS290	ME25	0.923689
			XLOC_034649	TCONS_00188287	SYN3	ENST00000358763	TSS88677	ME25	0.923359
			XLOC_048226	TCONS_00256930	ACTL6B	ENST00000160382	TSS121446	ME25	0.922278
			XLOC_054044	TCONS_00283468	PCDH11X	ENST00000298274	TSS134629	ME25	0.921932
			XLOC_028617	TCONS_00157493	CNTNAP5	ENST00000423939	TSS73976	ME25	0.921902
			XLOC_000899	TCONS_00005161	SGIP1	ENST00000237247	TSS2397	ME25	0.921665
			XLOC_055279	TCONS_00288516	BEX2	ENST00000372677	TSS137100	ME25	0.921272
			XLOC_043863	TCONS_00236266	ADGRB3	ENST00000370598	TSS111292	ME25	0.921003
			XLOC_055212	TCONS_00288282	NAP1L3	ENST00000373079	TSS136982	ME25	0.920467
			XLOC_027791	TCONS_00153020	KCNK3	ENST00000620977	TSS71852	ME25	0.919612
			XLOC_053614	TCONS_00281834	PRRG1	ENST00000378628	TSS133791	ME25	0.919558
			XLOC_015150	TCONS_00078541	AC004816.1	ENST00000554032	TSS37413	ME25	0.918987
			XLOC_020609	TCONS_00108517	CDH8	ENST00000577730	TSS51656	ME25	0.918764
			XLOC_051234	TCONS_00271175	SH3GL2	ENST00000467085	TSS128462	ME25	0.91822
			XLOC_038899	TCONS_00212589	GRIA2	ENST00000504801	TSS99852	ME25	0.914956
			XLOC_006922	TCONS_00034580	CPEB3	ENST00000412050	TSS16562	ME25	0.913811
			XLOC_030816	TCONS_00169817	SCN3A	ENST00000360093	TSS79743	ME25	0.911656
			XLOC_001663	TCONS_00009100	CADM3	ENST00000368124	TSS4278	ME25	0.911355
			XLOC_043752	TCONS_00235835	TMEM151B	ENST00000451188	TSS111065	ME25	0.911194
			XLOC_034639	TCONS_00188235	C22orf42	ENST00000382097	TSS88654	ME25	0.910899
			XLOC_030806	TCONS_00169724	KCNH7	ENST00000618399	TSS79704	ME25	0.910536
			XLOC_044884	TCONS_00240371	AL662844.4	ENST00000606367	TSS113406	ME25	0.90966
			XLOC_025254	TCONS_00136115	MAST1	ENST00000591495	TSS64665	ME25	0.909649
			XLOC_039991	TCONS_00218028	FREM3	ENST00000329798	TSS102326	ME25	0.908491
			XLOC_045067	TCONS_00241598	FRS3	ENST00000259748	TSS113922	ME25	0.908302
			XLOC_028480	TCONS_00156713	SLC5A7	ENST00000409059	TSS73597	ME25	0.907643
			XLOC_038503	TCONS_00210910	CCSER1	ENST00000505073	TSS99007	ME25	0.907496
			XLOC_047567	TCONS_00253426	TMEM196	ENST00000405844	TSS119828	ME25	0.907262
			XLOC_052183	TCONS_00275627	GRIN1	ENST00000371561	TSS130739	ME25	0.906132
			XLOC_032252	TCONS_00177360	PAK5	ENST00000378423	TSS83307	ME25	0.905702
			XLOC_011543	TCONS_00060967	DTX1	ENST00000548759	TSS28929	ME25	0.904182
			XLOC_050483	TCONS_00267282	SLCO5A1	ENST00000260126	TSS126617	ME25	0.903122
			XLOC_018033	TCONS_00093114	GABPB1-IT1	ENST00000615671	TSS44473	ME25	0.902924
			XLOC_007358	TCONS_00036864	KRTAP5-AS1	ENST00000524947	TSS17655	ME25	0.901822
			XLOC_012704	TCONS_00067815	PPFIA2	ENST00000541017	TSS32026	ME25	0.901235
			XLOC_033163	TCONS_00181200	SLC37A1	ENST00000454800	TSS85181	ME25	0.900554
			XLOC_055286	TCONS_00288553	RAB9B	ENST00000243298	TSS137115	ME25	0.900372
			XLOC_020234	TCONS_00106894	GSG1L	ENST00000447459	TSS50809	ME25	0.900009
			XLOC_001286	TCONS_00007200	SLC22A15	ENST00000369503	TSS3357	ME25	0.899924
			XLOC_027046	TCONS_00148520	TTC9B	ENST00000311308	TSS69884	ME25	0.899426
			XLOC_036125	TCONS_00197060	KCNMB2	ENST00000437510	TSS92717	ME25	0.899343
			XLOC_050649	TCONS_00268009	RUNX1T1	ENST00000613886	TSS126977	ME25	0.899259
			XLOC_046954	TCONS_00250746	KCND2	ENST00000331113	TSS118425	ME25	0.898185
			XLOC_015981	TCONS_00083375	RTN1	ENST00000481205	TSS39651	ME25	0.897401
			XLOC_003062	TCONS_00016293	DLGAP3	ENST00000235180	TSS7813	ME25	0.89688
			XLOC_024637	TCONS_00132238	NOL4	ENST00000261592	TSS62911	ME25	0.89662
			XLOC_029214	TCONS_00160931	VWC2L	ENST00000427124	TSS75577	ME25	0.895708
			XLOC_028806	TCONS_00158472	AC012501.1	CUFF.13183.1	TSS74414	ME25	0.894505
			XLOC_017317	TCONS_00089526	SCAMP5	ENST00000568423	TSS42699	ME25	0.894262
			XLOC_031283	TCONS_00172721	PID1	ENST00000482518	TSS80970	ME25	0.893038
			XLOC_034898	TCONS_00189822	NA	CUFF.15030.1	TSS89354	ME25	0.893012
			XLOC_036443	TCONS_00199356	SH3BP5	ENST00000383791	TSS93702	ME25	0.891944
			XLOC_012540	TCONS_00067163	FAM19A2	ENST00000416284	TSS31689	ME25	0.890416
			XLOC_041888	TCONS_00226698	CDH12	ENST00000504376	TSS106766	ME25	0.889405
			XLOC_008335	TCONS_00042606	GVQW3	ENST00000531207	TSS20420	ME25	0.889227
			XLOC_017437	TCONS_00090197	SH3GL3	ENST00000492099	TSS43001	ME25	0.889061
			XLOC_029328	TCONS_00161658	NYAP2	ENST00000636099	TSS75933	ME25	0.888976
			XLOC_050075	TCONS_00265225	MTMR7	ENST00000180173	TSS125671	ME25	0.888523
			XLOC_024279	TCONS_00130738	DOK6	ENST00000382713	TSS62119	ME25	0.888246
			XLOC_008784	TCONS_00044926	DDX25	ENST00000637851	TSS21557	ME25	0.88782
			XLOC_033547	TCONS_00182848	DSCAM	ENST00000400454	TSS86025	ME25	0.887641
			XLOC_011085	TCONS_00058282	NXPH4	ENST00000349394	TSS27684	ME25	0.885907
			XLOC_039370	TCONS_00214816	BEND4	ENST00000502486	TSS100942	ME25	0.885424
			XLOC_038198	TCONS_00209619	SLC10A4	ENST00000273861	TSS98351	ME25	0.885312
			XLOC_043766	TCONS_00235884	SLC25A27	ENST00000411689	TSS111090	ME25	0.885272
			XLOC_040815	TCONS_00221353	CARTPT	ENST00000296777	TSS104040	ME25	0.884211
			XLOC_031939	TCONS_00175813	SLC12A5	ENST00000454036	TSS82542	ME25	0.883397
			XLOC_018069	TCONS_00093359	ONECUT1	ENST00000305901	TSS44579	ME25	0.88254
			XLOC_007493	TCONS_00037475	SYT9	ENST00000524820	TSS17983	ME25	0.882175
			XLOC_003089	TCONS_00016501	GRIK3	ENST00000373091	TSS7910	ME25	0.88216
			XLOC_001596	TCONS_00008599	TRIM46	ENST00000545012	TSS4056	ME25	0.881334
			XLOC_009340	TCONS_00048400	C1QTNF4	ENST00000302514	TSS23077	ME25	0.879946
			XLOC_049401	TCONS_00262551	ZC2HC1A	ENST00000263849	TSS124248	ME25	0.879804
			XLOC_018283	TCONS_00094866	HCN4	ENST00000261917	TSS45209	ME25	0.87915
			XLOC_040651	TCONS_00220500	AC114947.2	ENST00000565748	TSS103628	ME25	0.878619
			XLOC_046378	TCONS_00247723	VWC2	ENST00000340652	TSS116938	ME25	0.877479
			XLOC_027772	TCONS_00152943	EFR3B	ENST00000401432	TSS71814	ME25	0.877034
			XLOC_010810	TCONS_00056493	PDZRN4	ENST00000402685	TSS26859	ME25	0.877032
			XLOC_048673	TCONS_00259304	AC144652.1	ENST00000609974	TSS122526	ME25	0.876997
			XLOC_054287	TCONS_00284343	GRIA3	ENST00000616590	TSS135079	ME25	0.875701
			XLOC_050181	TCONS_00265998	DUSP4	ENST00000240100	TSS125986	ME25	0.87536
			XLOC_010370	TCONS_00054132	NA	CUFF.3391.1	TSS25702	ME25	0.87455
			XLOC_041537	TCONS_00225255	KCNIP1	ENST00000518527	TSS106003	ME25	0.874069
			XLOC_039372	TCONS_00214822	ATP8A1	ENST00000514372	TSS100945	ME25	0.872924
			XLOC_013357	TCONS_00071210	MTUS2	ENST00000612955	TSS33654	ME25	0.872657
			XLOC_006659	TCONS_00033350	FAM13C	ENST00000618804	TSS15959	ME25	0.872002
			XLOC_001449	TCONS_00007827	HIST2H2BE	CUFF.1408.1	TSS3679	ME25	0.87198
			XLOC_044605	TCONS_00239256	NRN1	ENST00000244766	TSS112858	ME25	0.869532
			XLOC_041377	TCONS_00224283	STK32A	ENST00000306304	TSS105540	ME25	0.869209
			XLOC_034824	TCONS_00189388	NUP50-DT	ENST00000426282	TSS89149	ME25	0.868594
			XLOC_049361	TCONS_00262415	KCNB2	ENST00000523207	TSS124171	ME25	0.867241
			XLOC_008048	TCONS_00040353	GNG3	ENST00000294117	TSS19395	ME25	0.867056
			XLOC_007622	TCONS_00038268	SLC17A6	ENST00000263160	TSS18365	ME25	0.864979
			XLOC_036858	TCONS_00202591	AC121493.1	ENST00000602316	TSS95037	ME25	0.864707
			XLOC_022781	TCONS_00122121	SEZ6	ENST00000360295	TSS58118	ME25	0.864612
			XLOC_044799	TCONS_00240020	ZBED9	ENST00000646382	TSS113227	ME25	0.864348
			XLOC_006187	TCONS_00031243	JAKMIP3	ENST00000298622	TSS14938	ME25	0.863878
			XLOC_048748	TCONS_00259501	NA	CUFF.21267.1	TSS122648	ME25	0.863012
			XLOC_048275	TCONS_00257235	DPY19L2P2	ENST00000439473	TSS121572	ME25	0.862498
			XLOC_026720	TCONS_00146624	RAB3A	ENST00000222256	TSS69115	ME25	0.862354
			XLOC_034522	TCONS_00187531	LRRC75B	ENST00000318753	TSS88348	ME25	0.862012
			XLOC_009300	TCONS_00048076	CHST1	ENST00000308064	TSS22957	ME25	0.860585
			XLOC_026251	TCONS_00142901	ZNF135	ENST00000359978	TSS67565	ME25	0.860311
			XLOC_006253	TCONS_00031523	AKR1C2	ENST00000380753	TSS15091	ME25	0.859635
			XLOC_024806	TCONS_00133294	RNF152	ENST00000312828	TSS63355	ME25	0.859265
			XLOC_026006	TCONS_00141637	IGLON5	ENST00000270642	TSS67002	ME25	0.856747
			XLOC_030384	TCONS_00167879	CREG2	ENST00000324768	TSS78774	ME25	0.856217
			XLOC_018295	TCONS_00094936	AC010931.2	ENST00000563727	TSS45239	ME25	0.85564
			XLOC_025105	TCONS_00135100	CAMSAP3	ENST00000160298	TSS64211	ME25	0.855464
			XLOC_006039	TCONS_00030580	ADRA2A	ENST00000280155	TSS14591	ME25	0.854804
			XLOC_039274	TCONS_00214351	KCNIP4	ENST00000359001	TSS100721	ME25	0.854162
			XLOC_055128	TCONS_00288010	NEXMIF	ENST00000055682	TSS136850	ME25	0.853879
			XLOC_016771	TCONS_00086416	AC124303.2	ENST00000623883	TSS41202	ME25	0.851771
			XLOC_008892	TCONS_00045663	DUSP8	ENST00000397374	TSS21878	ME25	0.851765
			XLOC_014820	TCONS_00076819	COCH	ENST00000216361	TSS36538	ME25	0.848885
			XLOC_041413	TCONS_00224489	SLC6A7	ENST00000230671	TSS105637	ME25	0.847879
			XLOC_034897	TCONS_00189821	NA	CUFF.15029.1	TSS89353	ME25	0.84531
			XLOC_052945	TCONS_00278834	FRRS1L	ENST00000561981	TSS132314	ME25	0.844371
			XLOC_043824	TCONS_00236149	HCRTR2	ENST00000615358	TSS111220	ME25	0.843915
			XLOC_036048	TCONS_00196766	LINC01322	ENST00000470138	TSS92556	ME25	0.843583
			XLOC_031572	TCONS_00173921	CHGB	ENST00000378961	TSS81611	ME25	0.842299
			XLOC_046089	TCONS_00246289	NXPH1	ENST00000405863	TSS116196	ME25	0.842299
			XLOC_047515	TCONS_00253190	ICA1	ENST00000402384	TSS119719	ME25	0.842231
			XLOC_042402	TCONS_00228985	PCSK1	ENST00000311106	TSS107849	ME25	0.841072
			XLOC_009273	TCONS_00047977	AC080100.1	ENST00000624239	TSS22907	ME25	0.838631
			XLOC_035067	TCONS_00191086	LRRC3B	ENST00000396641	TSS89873	ME25	0.837248
			XLOC_054323	TCONS_00284484	RAB33A	ENST00000257017	TSS135155	ME25	0.837162
			XLOC_013923	TCONS_00073465	LINC00539	ENST00000434601	TSS34795	ME25	0.835871
			XLOC_018481	TCONS_00096093	NTRK3	ENST00000394480	TSS45718	ME25	0.835859
			XLOC_007160	TCONS_00035933	WDR11-AS1	ENST00000456120	TSS17171	ME25	0.834951
			XLOC_047243	TCONS_00251786	EPHB6	ENST00000619012	TSS118980	ME25	0.834002
			XLOC_029006	TCONS_00159676	ZNF804A	ENST00000302277	TSS74986	ME25	0.831474
			XLOC_011611	TCONS_00061208	BICDL1	ENST00000397558	TSS29067	ME25	0.829298
			XLOC_027470	TCONS_00151757	SHISA7	ENST00000376325	TSS71213	ME25	0.829
			XLOC_031453	TCONS_00173512	NA	CUFF.12778.1	TSS81371	ME25	0.82895
			XLOC_001285	TCONS_00007194	LINC01649	ENST00000634255	TSS3356	ME25	0.828905
			XLOC_023984	TCONS_00129443	CABYR	ENST00000399496	TSS61463	ME25	0.827027
			XLOC_034682	TCONS_00188498	AL022313.4	ENST00000562756	TSS88769	ME25	0.825976
			XLOC_039337	TCONS_00214575	KLF3-AS1	ENST00000440181	TSS100840	ME25	0.825976
			XLOC_020752	TCONS_00109529	LINC01572	ENST00000624829	TSS52114	ME25	0.825606
			XLOC_052009	TCONS_00274225	GARNL3	ENST00000439286	TSS130072	ME25	0.82399
			XLOC_025675	TCONS_00138957	ZNF793	ENST00000627814	TSS65837	ME25	0.823442
			XLOC_028458	TCONS_00156655	GPR45	ENST00000258456	TSS73560	ME25	0.821712
			XLOC_014942	TCONS_00077308	KLHDC1	ENST00000556392	TSS36792	ME25	0.818514
			XLOC_050007	TCONS_00264940	AF131216.4	ENST00000638924	TSS125528	ME25	0.818308
			XLOC_041898	TCONS_00226725	CDH10	ENST00000264463	TSS106779	ME25	0.816572
			XLOC_046773	TCONS_00249408	TAC1	ENST00000319273	TSS117837	ME25	0.816537
			XLOC_047729	TCONS_00254226	AMPH	ENST00000325590	TSS120217	ME25	0.816009
			XLOC_003136	TCONS_00016846	AL050341.2	ENST00000567508	TSS8038	ME25	0.815689
			XLOC_013612	TCONS_00072238	ATXN8OS	ENST00000414504	TSS34134	ME25	0.815651
			XLOC_014769	TCONS_00076384	CARMIL3	ENST00000342740	TSS36351	ME25	0.814778
			XLOC_012517	TCONS_00067053	AGAP2	ENST00000257897	TSS31622	ME25	0.814186
			XLOC_047038	TCONS_00251138	SMKR1	ENST00000462322	TSS118629	ME25	0.814075
			XLOC_053532	TCONS_00281648	PTCHD1	ENST00000379361	TSS133672	ME25	0.813929
			XLOC_008168	TCONS_00041496	SYT12	ENST00000393946	TSS19888	ME25	0.81314
			XLOC_020155	TCONS_00106380	GPR139	ENST00000570682	TSS50573	ME25	0.812372
			XLOC_008458	TCONS_00043031	AP002364.1	ENST00000623330	TSS20638	ME25	0.811921
			XLOC_003724	TCONS_00019859	AL365361.1	ENST00000566942	TSS9459	ME25	0.810728
			XLOC_037640	TCONS_00206709	CAMK2N2	ENST00000296238	TSS96953	ME25	0.810266
			XLOC_027219	TCONS_00149833	SLC8A2	ENST00000236877	TSS70468	ME25	0.808082
			XLOC_049064	TCONS_00260992	SMIM18	ENST00000517349	TSS123462	ME25	0.807869
			XLOC_039689	TCONS_00216559	GPRIN3	ENST00000609438	TSS101679	ME25	0.80764
			XLOC_014982	TCONS_00077476	GPR137C	ENST00000321662	TSS36884	ME25	0.805914
			XLOC_013197	TCONS_00070801	NA	CUFF.5025.1	TSS33400	ME25	0.805827
			XLOC_052946	TCONS_00278862	EPB41L4B	ENST00000374566	TSS132318	ME25	0.80547
			XLOC_030750	TCONS_00169393	RPRM	ENST00000325926	TSS79556	ME25	0.805316
			XLOC_031901	TCONS_00175472	GDAP1L1	ENST00000617075	TSS82414	ME25	0.805109
			XLOC_026391	TCONS_00143874	ZFR2	ENST00000262961	TSS68000	ME25	0.805048
			XLOC_030363	TCONS_00167670	MGAT4A	ENST00000264968	TSS78687	ME25	0.805003
			XLOC_005034	TCONS_00026383	NA	CUFF.189.1	TSS12474	ME25	0.804222
			XLOC_045521	TCONS_00243765	HS3ST5	ENST00000411826	TSS114924	ME25	0.803277
			XLOC_048761	TCONS_00259546	DLGAP2	ENST00000637795	TSS122674	ME25	0.803089
			XLOC_013394	TCONS_00071403	NBEA	ENST00000400445	TSS33730	ME25	0.802211
			XLOC_038125	TCONS_00209310	KLB	ENST00000257408	TSS98215	ME25	0.801358
			XLOC_014484	TCONS_00075572	AL356740.1	ENST00000602192	TSS35891	ME25	0.801107
			XLOC_012320	TCONS_00065381	C1QL4	ENST00000334221	TSS30965	ME25	0.800249
			XLOC_015218	TCONS_00079105	ESRRB	ENST00000512784	TSS37642	ME25	0.799759
			XLOC_032840	TCONS_00180008	NA	CUFF.14084.1	TSS84554	ME25	0.798041
			XLOC_009761	TCONS_00050874	PHOX2A	ENST00000546310	TSS24207	ME25	0.797837
			XLOC_044808	TCONS_00240047	ZNF311	ENST00000377179	TSS113245	ME25	0.797803
			XLOC_014317	TCONS_00075066	SLITRK1	ENST00000377084	TSS35600	ME25	0.797138
			XLOC_031486	TCONS_00173545	NA	CUFF.13441.1	TSS81404	ME25	0.796935
			XLOC_038854	TCONS_00212342	MIR4453HG	ENST00000604157	TSS99749	ME25	0.796789
			XLOC_053859	TCONS_00282869	ARHGEF9	CUFF.23819.1	TSS134305	ME25	0.795074
			XLOC_031285	TCONS_00172730	DNER	ENST00000341772	TSS80974	ME25	0.79477
			XLOC_042017	TCONS_00227283	PLCXD3	ENST00000377801	TSS107050	ME25	0.794703
			XLOC_002861	TCONS_00015030	CAMK2N1	ENST00000375078	TSS7234	ME25	0.79425
			XLOC_038836	TCONS_00212288	MAB21L2	ENST00000317605	TSS99722	ME25	0.793975
			XLOC_040115	TCONS_00218576	2018-03-01	ENST00000274056	TSS102588	ME25	0.79385
			XLOC_043320	TCONS_00233464	NRSN1	ENST00000378491	TSS110002	ME25	0.793078
			XLOC_005652	TCONS_00028625	FAM241B	ENST00000491890	TSS13650	ME25	0.791258
			XLOC_001501	TCONS_00008165	RIIAD1	ENST00000326413	TSS3844	ME25	0.789693
			XLOC_013210	TCONS_00070814	NA	CUFF.5416.1	TSS33413	ME25	0.789166
			XLOC_025596	TCONS_00138186	SCGB2B2	CUFF.11331.1	TSS65547	ME25	0.788453
			XLOC_028397	TCONS_00156369	MGAT4A	CUFF.12853.1	TSS73415	ME25	0.788288
			XLOC_013566	TCONS_00072165	PCDH17	ENST00000484979	TSS34078	ME25	0.787913
			XLOC_005971	TCONS_00030283	RPARP-AS1	ENST00000494270	TSS14427	ME25	0.786747
			XLOC_039922	TCONS_00217779	AC105383.1	ENST00000506897	TSS102196	ME25	0.78237
			XLOC_048691	TCONS_00259394	PTPRN2	ENST00000389413	TSS122572	ME25	0.782233
			XLOC_015741	TCONS_00082236	NOVA1	ENST00000483536	TSS39067	ME25	0.782212
			XLOC_023793	TCONS_00128586	ADCYAP1	ENST00000450565	TSS60986	ME25	0.781639
			XLOC_005035	TCONS_00026384	NA	CUFF.190.1	TSS12475	ME25	0.780881
			XLOC_018486	TCONS_00096144	LINC01586	ENST00000506090	TSS45740	ME25	0.780508
			XLOC_042635	TCONS_00229995	FSTL4	ENST00000265342	TSS108354	ME25	0.779185
			XLOC_033194	TCONS_00181453	AP001065.1	ENST00000617205	TSS85296	ME25	0.779123
			XLOC_034214	TCONS_00186033	LINC00634	ENST00000505157	TSS87593	ME25	0.7791
			XLOC_008527	TCONS_00043300	CNTN5	ENST00000525047	TSS20783	ME25	0.77859
			XLOC_027093	TCONS_00148791	AC010616.1	ENST00000597630	TSS70020	ME25	0.777309
			XLOC_000054	TCONS_00000251	AL645728.1	ENST00000366221	TSS136	ME25	0.776618
			XLOC_009185	TCONS_00047444	AC104009.1	ENST00000528009	TSS22677	ME25	0.776521
			XLOC_022382	TCONS_00119547	AC005696.2	ENST00000610120	TSS56928	ME25	0.775243
			XLOC_013685	TCONS_00072505	SLITRK1	CUFF.6207.1	TSS34276	ME25	0.775216
			XLOC_048727	TCONS_00259479	NA	CUFF.20981.1	TSS122626	ME25	0.772994
			XLOC_003909	TCONS_00020663	ANKRD34A	ENST00000606888	TSS9837	ME25	0.772958
			XLOC_046299	TCONS_00247310	POU6F2	ENST00000403058	TSS116745	ME25	0.771838
			XLOC_004703	TCONS_00024955	SLC30A10	ENST00000484239	TSS11746	ME25	0.770926
			XLOC_022470	TCONS_00120174	ASGR1	ENST00000269299	TSS57219	ME25	0.770629
			XLOC_002568	TCONS_00013376	AL732372.2	ENST00000431321	TSS6395	ME25	0.770448
			XLOC_029292	TCONS_00161540	ASIC4	ENST00000461395	TSS75853	ME25	0.770393
			XLOC_051057	TCONS_00270678	NA	CUFF.21527.1	TSS128145	ME25	0.769882
			XLOC_026215	TCONS_00142626	SMIM17	ENST00000598409	TSS67476	ME25	0.769376
			XLOC_039492	TCONS_00215330	EPHA5	ENST00000273854	TSS101185	ME25	0.769241
			XLOC_005167	TCONS_00026605	AKR1C1	ENST00000477661	TSS12646	ME25	0.767965
			XLOC_049436	TCONS_00262618	RALYL	ENST00000522613	TSS124296	ME25	0.767814
			XLOC_055658	TCONS_00289820	PNCK	ENST00000340888	TSS137763	ME25	0.767661
			XLOC_012119	TCONS_00064274	AC009511.1	ENST00000543527	TSS30471	ME25	0.767208
			XLOC_050963	TCONS_00269766	PEG13	ENST00000631594	TSS127783	ME25	0.766781
			XLOC_003643	TCONS_00019430	PLPPR5	ENST00000370188	TSS9273	ME25	0.76194
			XLOC_021309	TCONS_00112827	RNF112	ENST00000575165	TSS53683	ME25	0.761901
			XLOC_047764	TCONS_00254421	RASA4CP	ENST00000446874	TSS120307	ME25	0.760635
			XLOC_001066	TCONS_00005983	BTBD8	ENST00000370382	TSS2779	ME25	0.759807
			XLOC_023650	TCONS_00127756	NPTX1	ENST00000535681	TSS60613	ME25	0.759766
			XLOC_049288	TCONS_00262059	CLVS1	ENST00000522621	TSS124003	ME25	0.759095
			XLOC_030154	TCONS_00166833	LRRTM1	ENST00000417012	TSS78265	ME25	0.758081
			XLOC_011874	TCONS_00062697	CD27-AS1	ENST00000535639	TSS29774	ME25	0.756347
			XLOC_055460	TCONS_00289120	LINC01201	CUFF.24161.1	TSS137409	ME25	0.754038
			XLOC_039397	TCONS_00214946	AC107068.1	ENST00000563286	TSS100998	ME25	0.75361
			XLOC_028258	TCONS_00155809	NA	CUFF.12760.1	TSS73151	ME25	0.752289
			XLOC_042511	TCONS_00229369	CCDC112	ENST00000379611	TSS108056	ME25	0.752215
			XLOC_001505	TCONS_00008186	TDRKH-AS1	ENST00000533481	TSS3856	ME25	0.75086
			XLOC_034869	TCONS_00189545	AL022328.3	ENST00000607943	TSS89243	ME25	0.749781
			XLOC_005609	TCONS_00028417	LRRTM3	ENST00000361320	TSS13556	ME25	0.747889
			XLOC_030901	TCONS_00170453	AC009336.1	ENST00000608941	TSS79993	ME25	0.746199
			XLOC_041488	TCONS_00224910	ADRA1B	ENST00000641205	TSS105844	ME25	0.744556
			XLOC_010134	TCONS_00052826	DRD2	ENST00000346454	TSS25113	ME25	0.744453
			XLOC_047937	TCONS_00255154	AC016769.1	ENST00000409132	TSS120667	ME25	0.743315
			XLOC_041850	TCONS_00226632	BASP1-AS1	ENST00000399760	TSS106718	ME25	0.742141
			XLOC_007328	TCONS_00036612	LRRC56	ENST00000270115	TSS17527	ME25	0.742015
			XLOC_038506	TCONS_00210927	AC110774.1	ENST00000623567	TSS99017	ME25	0.74125
			XLOC_001563	TCONS_00008343	AL358472.2	ENST00000608236	TSS3955	ME25	0.736717
			XLOC_003516	TCONS_00018809	PRKACB	CUFF.962.1	TSS8965	ME25	0.736476
			XLOC_033066	TCONS_00180559	PAXBP1-AS1	ENST00000458479	TSS84901	ME25	0.733978
			XLOC_038544	TCONS_00211131	AP001816.1	ENST00000527564	TSS99102	ME25	0.731079
			XLOC_053291	TCONS_00280924	NA	CUFF.22840.1	TSS133239	ME25	0.730659
			XLOC_045954	TCONS_00245683	NA	CUFF.19721.1	TSS115865	ME25	0.727955
			XLOC_019982	TCONS_00105565	AC020663.2	ENST00000592465	TSS50171	ME25	0.727659
			XLOC_037698	TCONS_00207140	MB21D2	ENST00000392452	TSS97142	ME25	0.726897
			XLOC_026789	TCONS_00147095	AC010615.2	ENST00000596705	TSS69303	ME25	0.726562
			XLOC_023194	TCONS_00124581	MAPT-AS1	ENST00000634876	TSS59210	ME25	0.726034
			XLOC_025787	TCONS_00139953	PRR19	ENST00000598490	TSS66294	ME25	0.725897
			XLOC_040242	TCONS_00219062	LINC02427	ENST00000605270	TSS102826	ME25	0.725438
			XLOC_031464	TCONS_00173523	NA	CUFF.13038.1	TSS81382	ME25	0.725287
			XLOC_048885	TCONS_00259971	FAM66A	ENST00000525829	TSS122931	ME25	0.725213
			XLOC_023424	TCONS_00125828	AC005972.4	ENST00000636248	TSS59803	ME25	0.724158
			XLOC_026196	TCONS_00142511	LINC01864	ENST00000587218	TSS67420	ME25	0.72407
			XLOC_026249	TCONS_00142896	ZSCAN1	ENST00000391700	TSS67563	ME25	0.723428
			XLOC_025516	TCONS_00137787	AC011503.2	ENST00000594230	TSS65355	ME25	0.723255
			XLOC_053841	TCONS_00282833	AL445472.1	ENST00000452532	TSS134282	ME25	0.722835
			XLOC_016264	TCONS_00084806	GPR68	ENST00000531499	TSS40325	ME25	0.722579
			XLOC_043892	TCONS_00236426	EIF3EP1	ENST00000433978	TSS111360	ME25	0.721175
			XLOC_050159	TCONS_00265789	STMN4	ENST00000350889	TSS125915	ME25	0.719703
			XLOC_006536	TCONS_00032819	AC010864.1	ENST00000609407	TSS15698	ME25	0.719609
			XLOC_020579	TCONS_00108381	CNGB1	ENST00000251102	TSS51589	ME25	0.718657
			XLOC_053095	TCONS_00279646	AL161908.1	ENST00000451449	TSS132687	ME25	0.718373
			XLOC_039365	TCONS_00214799	PHOX2B	ENST00000226382	TSS100934	ME25	0.716956
			XLOC_023488	TCONS_00126394	AC005332.5	CUFF.9912.1	TSS60038	ME25	0.714679
			XLOC_049364	TCONS_00262419	AC022893.2	ENST00000564832	TSS124174	ME25	0.714554
			XLOC_022501	TCONS_00120487	ALOXE3	ENST00000380149	TSS57356	ME25	0.714511
			XLOC_026605	TCONS_00145824	CACNA1A	ENST00000614285	TSS68766	ME25	0.713486
			XLOC_038835	TCONS_00212287	AC110813.1	ENST00000507934	TSS99721	ME25	0.71338
			XLOC_000305	TCONS_00001731	AL139254.2	CUFF.298.1	TSS850	ME25	0.711555
			XLOC_027362	TCONS_00150949	ZNF350	ENST00000243644	TSS70919	ME25	0.710838
			XLOC_044035	TCONS_00236856	KLHL32	ENST00000544166	TSS111611	ME25	0.710656
			XLOC_007215	TCONS_00036275	EBF3	ENST00000368648	TSS17324	ME25	0.710568
			XLOC_003696	TCONS_00019702	TMEM167B	CUFF.1163.1	TSS9392	ME25	0.710556
			XLOC_018666	TCONS_00096898	PDIA2	ENST00000219406	TSS46144	ME25	0.709379
			XLOC_016619	TCONS_00086087	NA	CUFF.6762.1	TSS40969	ME25	0.708795
			XLOC_048917	TCONS_00260057	MICU3	ENST00000318063	TSS122974	ME25	0.708542
			XLOC_026997	TCONS_00148125	DPF1	ENST00000420980	TSS69726	ME25	0.707365
			XLOC_014516	TCONS_00075683	NA	CUFF.6264.1	TSS35953	ME25	0.705314
			XLOC_009628	TCONS_00050028	SSSCA1-AS1	ENST00000623234	TSS23821	ME25	0.704532
			XLOC_021956	TCONS_00116548	TSPOAP1-AS1	ENST00000579527	TSS55467	ME25	0.704309
			XLOC_002054	TCONS_00010934	AL358473.1	ENST00000446333	TSS5187	ME25	0.702243
			XLOC_004454	TCONS_00023635	AL356273.3	ENST00000623474	TSS11184	ME25	0.702087
			XLOC_022057	TCONS_00117156	RGS9	CUFF.9887.1	TSS55757	ME25	0.700842
			XLOC_041674	TCONS_00226007	AC008393.1	ENST00000499601	TSS106370	ME25	0.698754
			XLOC_040750	TCONS_00220880	RNF180	ENST00000296615	TSS103836	ME25	0.697509
			XLOC_015386	TCONS_00079994	AL160313.1	ENST00000502101	TSS38049	ME25	0.697094
			XLOC_020334	TCONS_00107484	FBXL19	CUFF.8310.1	TSS51082	ME25	0.696916
			XLOC_020318	TCONS_00107422	ZNF785	ENST00000562128	TSS51050	ME25	0.696819
			XLOC_048826	TCONS_00259735	FAM66E	ENST00000529252	TSS122796	ME25	0.696738
			XLOC_031416	TCONS_00173475	LINC01238	ENST00000567549	TSS81334	ME25	0.696639
			XLOC_036728	TCONS_00201572	CAMKV	ENST00000475665	TSS94612	ME25	0.696108
			XLOC_025536	TCONS_00137850	VSTM2B	ENST00000335523	TSS65388	ME25	0.695984
			XLOC_041320	TCONS_00224006	PCDHB6	ENST00000231136	TSS105383	ME25	0.693595
			XLOC_026754	TCONS_00146995	AC011477.2	ENST00000590697	TSS69255	ME25	0.692871
			XLOC_048333	TCONS_00257644	AC073346.2	ENST00000624724	TSS121745	ME25	0.692128
			XLOC_007018	TCONS_00035165	AL138762.1	ENST00000608554	TSS16800	ME25	0.689866
			XLOC_052982	TCONS_00279033	ZNF883	ENST00000640409	TSS132400	ME25	0.689564
			XLOC_054513	TCONS_00285171	AC236972.3	ENST00000620118	TSS135519	ME25	0.689395
			XLOC_016618	TCONS_00086086	NA	CUFF.6761.1	TSS40968	ME25	0.688538
			XLOC_032130	TCONS_00176678	MHENCR	ENST00000449500	TSS82989	ME25	0.687734
			XLOC_031480	TCONS_00173539	NA	CUFF.13330.1	TSS81398	ME25	0.687692
			XLOC_046791	TCONS_00249532	ZNF789	ENST00000331410	TSS117899	ME25	0.687319
			XLOC_046695	TCONS_00248929	GRM3	ENST00000361669	TSS117598	ME25	0.686947
			XLOC_048648	TCONS_00259193	WDR86	ENST00000463000	TSS122462	ME25	0.684437
			XLOC_002941	TCONS_00015605	CRYBG2	ENST00000475866	TSS7494	ME25	0.683243
			XLOC_002176	TCONS_00011680	CAMK1G	ENST00000009105	TSS5541	ME25	0.681804
			XLOC_037823	TCONS_00207810	NA	CUFF.16344.1	TSS97460	ME25	0.681552
			XLOC_040350	TCONS_00219398	NA	CUFF.17640.1	TSS103010	ME25	0.680936
			XLOC_003189	TCONS_00017132	AL356653.1	ENST00000402743	TSS8169	ME25	0.680585
			XLOC_034402	TCONS_00186900	AC000095.1	ENST00000603208	TSS88047	ME25	0.680267
			XLOC_048509	TCONS_00258485	SVOPL	ENST00000288513	TSS122125	ME25	0.678893
			XLOC_047469	TCONS_00252928	MMD2	ENST00000406755	TSS119589	ME25	0.67814
			XLOC_056021	TCONS_00290831	AC006157.1	ENST00000611750	TSS138339	ME25	0.677357
			XLOC_006233	TCONS_00031457	ADARB2	ENST00000381312	TSS15052	ME25	0.677016
			XLOC_031754	TCONS_00174633	AL031658.2	ENST00000616850	TSS81992	ME25	0.676847
			XLOC_052122	TCONS_00275216	DBH	ENST00000393056	TSS130540	ME25	0.676548
			XLOC_021810	TCONS_00115349	LRRC37A2	ENST00000576629	TSS54935	ME25	0.673182
			XLOC_003259	TCONS_00017547	AGBL4	ENST00000371839	TSS8359	ME25	0.672714
			XLOC_001441	TCONS_00007784	LINC00869	ENST00000429388	TSS3659	ME25	0.672572
			XLOC_044036	TCONS_00236867	AL589740.1	ENST00000457513	TSS111616	ME25	0.671394
			XLOC_010707	TCONS_00055934	AC026310.3	ENST00000625186	TSS26595	ME25	0.67034
			XLOC_040358	TCONS_00219406	NA	CUFF.17706.1	TSS103018	ME25	0.669816
			XLOC_026986	TCONS_00148025	ZNF793-AS1	ENST00000588845	TSS69695	ME25	0.669218
			XLOC_038166	TCONS_00209536	SHISA3	ENST00000319234	TSS98302	ME25	0.668937
			XLOC_018393	TCONS_00095694	AC015871.3	ENST00000618835	TSS45533	ME25	0.668717
			XLOC_048744	TCONS_00259497	NA	CUFF.21219.1	TSS122644	ME25	0.66779
			XLOC_008094	TCONS_00040762	AP001092.1	ENST00000433606	TSS19573	ME25	0.667291
			XLOC_049323	TCONS_00262267	MCMDC2	ENST00000396592	TSS124094	ME25	0.666412
			XLOC_033660	TCONS_00183351	NA	CUFF.14708.1	TSS86276	ME25	0.665346
			XLOC_007131	TCONS_00035797	AL391988.1	ENST00000614747	TSS17095	ME25	0.664438
			XLOC_001136	TCONS_00006338	GPR88	ENST00000315033	TSS2940	ME25	0.664197
			XLOC_028264	TCONS_00155871	NA	CUFF.12764.1	TSS73176	ME25	0.663555
			XLOC_021898	TCONS_00116265	TOB1-AS1	ENST00000416263	TSS55316	ME25	0.663362
			XLOC_027508	TCONS_00151900	AC005498.3	ENST00000596587	TSS71288	ME25	0.661206
			XLOC_011325	TCONS_00059595	AC025034.1	ENST00000552778	TSS28295	ME25	0.659158
			XLOC_000745	TCONS_00004446	ELAVL4	ENST00000448907	TSS2054	ME25	0.657779
			XLOC_039368	TCONS_00214803	LINC00682	ENST00000637677	TSS100937	ME25	0.657755
			XLOC_047541	TCONS_00253334	ISPD	ENST00000407010	TSS119786	ME25	0.656148
			XLOC_009184	TCONS_00047442	AC107886.1	ENST00000526935	TSS22675	ME25	0.655553
			XLOC_014882	TCONS_00077117	SSTR1	ENST00000267377	TSS36686	ME25	0.654822
			XLOC_003515	TCONS_00018808	AL359504.2	ENST00000605506	TSS8964	ME25	0.653771
			XLOC_005996	TCONS_00030406	AL121929.2	ENST00000609691	TSS14490	ME25	0.65288
			XLOC_024675	TCONS_00132454	RIT2	ENST00000589109	TSS63001	ME25	0.651567
			XLOC_029264	TCONS_00161225	PLCD4	ENST00000450993	TSS75722	ME25	0.649402
			XLOC_032411	TCONS_00177881	FAM182B	ENST00000478164	TSS83588	ME25	0.648174
			XLOC_038885	TCONS_00212523	GUCY1A1	ENST00000506455	TSS99824	ME25	0.647807
			XLOC_025273	TCONS_00136279	NANOS3	ENST00000591727	TSS64728	ME25	0.647704
			XLOC_003585	TCONS_00019144	BTBD8	CUFF.1038.1	TSS9137	ME25	0.646936
			XLOC_055756	TCONS_00290334	NA	CUFF.24114.1	TSS138001	ME25	0.646486
			XLOC_024054	TCONS_00129649	AC104985.1	ENST00000587528	TSS61572	ME25	0.644821
			XLOC_014148	TCONS_00074402	RUBCNL	ENST00000378797	TSS35254	ME25	0.644751
			XLOC_028587	TCONS_00157297	MARCO	ENST00000327097	TSS73890	ME25	0.644742
			XLOC_044935	TCONS_00240786	GPSM3	ENST00000487761	TSS113585	ME25	0.644635
			XLOC_020962	TCONS_00110728	NA	CUFF.8295.1	TSS52678	ME25	0.644635
			XLOC_050700	TCONS_00268249	TSPYL5	ENST00000322128	TSS127082	ME25	0.643408
			XLOC_023449	TCONS_00126061	PRR29-AS1	ENST00000580942	TSS59887	ME25	0.643221
			XLOC_001341	TCONS_00007433	EMBP1	ENST00000622787	TSS3472	ME25	0.642659
			XLOC_035238	TCONS_00192235	TMIE	ENST00000644830	TSS90393	ME25	0.642645
			XLOC_051821	TCONS_00273287	NR4A3	ENST00000338488	TSS129607	ME25	0.641516
			XLOC_054775	TCONS_00286457	BX842568.2	ENST00000453595	TSS136172	ME25	0.64122
			XLOC_000785	TCONS_00004591	SHISAL2A	ENST00000517870	TSS2126	ME25	0.639125
			XLOC_041613	TCONS_00225605	CDHR2	ENST00000510636	TSS106180	ME25	0.638581
			XLOC_036919	TCONS_00202870	ZNF717	ENST00000491507	TSS95186	ME25	0.638076
			XLOC_023379	TCONS_00125585	AC091271.1	ENST00000611877	TSS59697	ME25	0.636889
			XLOC_004593	TCONS_00024406	LEMD1	ENST00000367152	TSS11504	ME25	0.636438
			XLOC_052592	TCONS_00277417	AL512625.2	ENST00000417533	TSS131606	ME25	0.636241
			XLOC_048237	TCONS_00257012	NAT16	ENST00000300303	TSS121479	ME25	0.635815
			XLOC_022995	TCONS_00123260	RARA-AS1	ENST00000581080	TSS58639	ME25	0.635556
			XLOC_000692	TCONS_00004170	LINC01144	ENST00000626198	TSS1929	ME25	0.635315
			XLOC_021951	TCONS_00116521	AC015813.6	ENST00000624409	TSS55454	ME25	0.635054
			XLOC_047657	TCONS_00253931	CRHR2	ENST00000506074	TSS120070	ME25	0.634595
			XLOC_006827	TCONS_00034308	SFTPD	ENST00000372292	TSS16405	ME25	0.634393
			XLOC_052826	TCONS_00278285	FBP1	ENST00000375326	TSS132061	ME25	0.634241
			XLOC_045916	TCONS_00245645	NA	CUFF.19006.1	TSS115827	ME25	0.633964
			XLOC_017037	TCONS_00087926	AC068722.1	ENST00000560705	TSS41929	ME25	0.632871
			XLOC_030543	TCONS_00168474	AC079154.1	ENST00000438816	TSS79096	ME25	0.632397
			XLOC_045459	TCONS_00243380	AL096816.1	ENST00000623300	TSS114742	ME25	0.632196
			XLOC_055634	TCONS_00289688	GABRE	ENST00000370328	TSS137711	ME25	0.629814
			XLOC_038886	TCONS_00212540	AC104083.1	ENST00000569449	TSS99831	ME25	0.628749
			XLOC_048458	TCONS_00258201	AC007938.1	ENST00000562524	TSS121992	ME25	0.628451
			XLOC_027201	TCONS_00149660	PPP5D1	ENST00000602017	TSS70392	ME25	0.628357
			XLOC_053397	TCONS_00281100	SHOX	ENST00000381578	TSS133383	ME25	0.627536
			XLOC_005048	TCONS_00026397	NA	CUFF.562.1	TSS12488	ME25	0.627324
			XLOC_033808	TCONS_00184012	AC245452.1	ENST00000458178	TSS86620	ME25	0.625473
			XLOC_017656	TCONS_00091295	NBEAP1	ENST00000554452	TSS43573	ME25	0.624983
			XLOC_053677	TCONS_00282137	ZNF674-AS1	ENST00000421685	TSS133925	ME25	0.624947
			XLOC_022070	TCONS_00117176	CACNG5	ENST00000533854	TSS55772	ME25	0.623485
			XLOC_020761	TCONS_00109555	AC138627.1	ENST00000641127	TSS52131	ME25	0.62333
			XLOC_040432	TCONS_00219712	MIR4458HG	ENST00000605918	TSS103179	ME25	0.623155
			XLOC_025584	TCONS_00138050	CHST8	ENST00000591231	TSS65496	ME25	0.622544
			XLOC_030924	TCONS_00170545	PDE11A	ENST00000286063	TSS80036	ME25	0.621952
			XLOC_032121	TCONS_00176659	AL121827.1	ENST00000370257	TSS82975	ME25	0.620406
			XLOC_055649	TCONS_00289767	PNMA6B	ENST00000538162	TSS137745	ME25	0.617583
			XLOC_017087	TCONS_00088182	AC066613.2	ENST00000561007	TSS42049	ME25	0.61705
			XLOC_028018	TCONS_00154506	LINC01122	ENST00000422723	TSS72521	ME25	0.6165
			XLOC_034828	TCONS_00189417	AL008718.2	ENST00000609206	TSS89166	ME25	0.614314
			XLOC_054521	TCONS_00285207	AF274858.1	ENST00000642834	TSS135535	ME25	0.613912
			XLOC_020554	TCONS_00108141	DKFZP434H168	ENST00000567381	TSS51495	ME25	0.613153
			XLOC_015348	TCONS_00079806	DICER1-AS1	ENST00000554631	TSS37957	ME25	0.612993
			XLOC_021086	TCONS_00111332	C17orf100	ENST00000542475	TSS53001	ME25	0.612964
			XLOC_054415	TCONS_00284798	LINC00632	ENST00000607004	TSS135332	ME25	0.612613
			XLOC_005316	TCONS_00027393	AL606469.1	ENST00000443224	TSS13008	ME25	0.611804
			XLOC_041615	TCONS_00225614	EIF4E1B	ENST00000510473	TSS106187	ME25	0.611347
			XLOC_038158	TCONS_00209508	AC105389.3	ENST00000508038	TSS98290	ME25	0.609755
			XLOC_003688	TCONS_00019644	HENMT1	ENST00000402983	TSS9371	ME25	0.609577
			XLOC_043403	TCONS_00233797	AL009179.1	ENST00000628328	TSS110136	ME25	0.609529
			XLOC_011811	TCONS_00062327	SLC6A12	ENST00000397296	TSS29599	ME25	0.60865
			XLOC_027330	TCONS_00150803	KLK13	ENST00000601975	TSS70858	ME25	0.608182
			XLOC_050215	TCONS_00266143	DUSP26	ENST00000256261	TSS126060	ME25	0.607456
			XLOC_041950	TCONS_00226855	AC034231.1	ENST00000507251	TSS106862	ME25	0.605992
			XLOC_030505	TCONS_00168366	DPP10-AS1	ENST00000448663	TSS79024	ME25	0.60517
			XLOC_053021	TCONS_00279249	PAPPA-AS1	ENST00000445861	TSS132498	ME25	0.605062
			XLOC_033607	TCONS_00183116	MTCYBP21	ENST00000443300	TSS86160	ME25	0.604376
			XLOC_004535	TCONS_00024070	IPO9-AS1	ENST00000413035	TSS11370	ME25	0.604237
			XLOC_055721	TCONS_00290299	NA	CUFF.23492.1	TSS137966	ME25	0.60402
			XLOC_010385	TCONS_00054147	NA	CUFF.3789.1	TSS25717	ME25	0.60281
			XLOC_000516	TCONS_00002961	HPCA	ENST00000470166	TSS1388	ME25	0.602268
			XLOC_043989	TCONS_00236749	AL121835.2	ENST00000624253	TSS111542	ME25	0.598546
			XLOC_034430	TCONS_00187116	AC007663.4	ENST00000608275	TSS88142	ME25	0.598244
			XLOC_025515	TCONS_00137780	ZNF726	ENST00000525354	TSS65353	ME25	0.597591
			XLOC_010872	TCONS_00056768	AC074029.4	ENST00000624796	TSS26985	ME25	0.597122
			XLOC_032542	TCONS_00178631	AL109614.1	ENST00000620327	TSS83906	ME25	0.595796
			XLOC_006957	TCONS_00034729	AL157834.2	ENST00000451737	TSS16624	ME25	0.594101
			XLOC_051064	TCONS_00270685	NA	CUFF.21534.1	TSS128152	ME25	0.593782
			XLOC_041319	TCONS_00224003	PCDHB5	ENST00000231134	TSS105382	ME25	0.592875
			XLOC_048745	TCONS_00259498	NA	CUFF.21220.1	TSS122645	ME25	0.592055
			XLOC_047744	TCONS_00254275	AC072061.1	ENST00000569710	TSS120247	ME25	0.59052
			XLOC_023706	TCONS_00128317	LINC01970	ENST00000581489	TSS60837	ME25	0.589255
			XLOC_005980	TCONS_00030356	CYP17A1-AS1	ENST00000369884	TSS14459	ME25	0.589155
			XLOC_011490	TCONS_00060525	DAO	ENST00000548052	TSS28723	ME25	0.588205
			XLOC_042628	TCONS_00229930	GDF9	ENST00000378673	TSS108335	ME25	0.587328
			XLOC_018304	TCONS_00095022	AC012435.1	ENST00000563287	TSS45267	ME25	0.586272
			XLOC_042870	TCONS_00231429	AC008676.2	ENST00000519499	TSS108989	ME25	0.586109
			XLOC_049341	TCONS_00262359	AC079089.1	ENST00000501104	TSS124140	ME25	0.585908
			XLOC_005792	TCONS_00029310	LINC00858	ENST00000415469	TSS13988	ME25	0.585278
			XLOC_009897	TCONS_00051863	ME3	ENST00000393324	TSS24650	ME25	0.585154
			XLOC_020555	TCONS_00108142	AC009102.2	ENST00000606772	TSS51496	ME25	0.584697
			XLOC_023745	TCONS_00128495	NA	CUFF.9134.1	TSS60920	ME25	0.583579
			XLOC_035068	TCONS_00191095	AC114877.1	ENST00000446601	TSS89878	ME25	0.582452
			XLOC_023074	TCONS_00123612	DNAJC7	ENST00000590197	TSS58813	ME25	0.582339
			XLOC_042405	TCONS_00229002	AC009126.1	ENST00000501338	TSS107857	ME25	0.582196
			XLOC_042251	TCONS_00228235	AC010245.1	ENST00000511329	TSS107505	ME25	0.582086
			XLOC_014514	TCONS_00075681	NA	CUFF.6221.1	TSS35951	ME25	0.580856
			XLOC_032838	TCONS_00180006	NA	CUFF.14082.1	TSS84552	ME25	0.580837
			XLOC_051079	TCONS_00270700	NA	CUFF.21727.1	TSS128167	ME25	0.580671
			XLOC_044249	TCONS_00237728	LINC01013	ENST00000422700	TSS112053	ME25	0.579684
			XLOC_021637	TCONS_00114312	AC005288.1	ENST00000582842	TSS54462	ME25	0.578078
			XLOC_048103	TCONS_00255970	AC005009.2	ENST00000452471	TSS121064	ME25	0.578061
			XLOC_049300	TCONS_00262123	AC011978.2	ENST00000569835	TSS124032	ME25	0.577124
			XLOC_000254	TCONS_00001516	AL137802.2	ENST00000562878	TSS737	ME25	0.57666
			XLOC_022246	TCONS_00118398	AC087741.3	ENST00000624270	TSS56387	ME25	0.576012
			XLOC_030214	TCONS_00167227	NA	CUFF.12759.1	TSS78420	ME25	0.574971
			XLOC_028504	TCONS_00156876	LINC01123	ENST00000419296	TSS73679	ME25	0.573519
			XLOC_031222	TCONS_00172428	AC053503.5	ENST00000601508	TSS80830	ME25	0.572472
			XLOC_042044	TCONS_00227413	AC010435.1	ENST00000623353	TSS107102	ME25	0.572387
			XLOC_016784	TCONS_00086457	GABRG3	ENST00000615808	TSS41225	ME25	0.57201
			XLOC_032315	TCONS_00177597	DZANK1	ENST00000476058	TSS83426	ME25	0.571457
			XLOC_018594	TCONS_00096620	ADAMTS17	ENST00000268070	TSS45986	ME25	0.571359
			XLOC_027141	TCONS_00149255	ZNF404	ENST00000587539	TSS70204	ME25	0.571162
			XLOC_028342	TCONS_00156002	PROM2	ENST00000317620	TSS73275	ME25	0.570873
			XLOC_024760	TCONS_00133119	LINC01415	ENST00000587320	TSS63268	ME25	0.5703
			XLOC_018649	TCONS_00096822	NA	CUFF.7794.1	TSS46103	ME25	0.569779
			XLOC_055766	TCONS_00290344	NA	CUFF.24349.1	TSS138011	ME25	0.569459
			XLOC_041653	TCONS_00225885	ZNF354B	ENST00000322434	TSS106308	ME25	0.568816
			XLOC_012991	TCONS_00069686	LINC02440	ENST00000545276	TSS32852	ME25	0.568264
			XLOC_017908	TCONS_00092245	RHOV	ENST00000220507	TSS44087	ME25	0.566995
			XLOC_041332	TCONS_00224047	AC005618.1	ENST00000606901	TSS105402	ME25	0.56665
			XLOC_037845	TCONS_00207847	ZNF876P	ENST00000356347	TSS97483	ME25	0.564107
			XLOC_034637	TCONS_00188227	C22orf24	ENST00000623735	TSS88651	ME25	0.563747
			XLOC_031454	TCONS_00173513	NA	CUFF.12787.1	TSS81372	ME25	0.561437
			XLOC_048620	TCONS_00259025	ATP6V0E2-AS1	ENST00000488315	TSS122375	ME25	0.560401
			XLOC_022426	TCONS_00119860	VMO1	ENST00000441199	TSS57086	ME25	0.560011
			XLOC_031000	TCONS_00170964	STAT4	ENST00000358470	TSS80218	ME25	0.559375
			XLOC_040347	TCONS_00219395	NA	CUFF.17412.1	TSS103007	ME25	0.559309
			XLOC_053891	TCONS_00282962	LINC00269	ENST00000399711	TSS134359	ME25	0.558548
			XLOC_009672	TCONS_00050339	C1QBPP2	ENST00000528754	TSS23953	ME25	0.558108
			XLOC_021352	TCONS_00112990	SCDP1	ENST00000455244	TSS53766	ME25	0.558052
			XLOC_032641	TCONS_00178966	SLC12A5-AS1	ENST00000535913	TSS84074	ME25	0.557457
			XLOC_053251	TCONS_00280771	LRRC26	ENST00000371542	TSS133157	ME25	0.556464
			XLOC_021489	TCONS_00113656	AC138207.8	ENST00000579692	TSS54104	ME25	0.556161
			XLOC_032129	TCONS_00176673	FNDC11	ENST00000611891	TSS82985	ME25	0.555278
			XLOC_031113	TCONS_00171701	KLF7-IT1	ENST00000428777	TSS80520	ME25	0.554433
			XLOC_032832	TCONS_00180000	NA	CUFF.13882.1	TSS84546	ME25	0.554366
			XLOC_002684	TCONS_00014260	AL359881.2	ENST00000602973	TSS6806	ME25	0.552455
			XLOC_018976	TCONS_00099129	ACSM3	ENST00000568235	TSS47167	ME25	0.552341
			XLOC_011282	TCONS_00059480	PPFIA2-AS1	ENST00000549161	TSS28226	ME25	0.552081
			XLOC_025214	TCONS_00135943	ZNF441	ENST00000462251	TSS64588	ME25	0.551944
			XLOC_048886	TCONS_00259974	AC087203.3	ENST00000602981	TSS122933	ME25	0.551929
			XLOC_024978	TCONS_00134186	AC005330.1	ENST00000590086	TSS63775	ME25	0.551667
			XLOC_042740	TCONS_00230641	AC244517.7	ENST00000625144	TSS108637	ME25	0.551446
			XLOC_008566	TCONS_00043484	ELMOD1	ENST00000531234	TSS20881	ME25	0.551214
			XLOC_026867	TCONS_00147344	AC011474.2	ENST00000579268	TSS69424	ME25	0.550755
			XLOC_026043	TCONS_00141816	ZNF534	ENST00000301085	TSS67080	ME25	0.550657
			XLOC_003466	TCONS_00018615	ERICH3	ENST00000326665	TSS8866	ME25	0.550327
			XLOC_012145	TCONS_00064436	DDX11-AS1	ENST00000500527	TSS30536	ME25	0.550013
			XLOC_014421	TCONS_00075380	FGF14	ENST00000376131	TSS35782	ME25	0.549948
			XLOC_018763	TCONS_00097814	AC141586.1	ENST00000399702	TSS46562	ME25	0.549834
			XLOC_006321	TCONS_00031811	AL355355.1	ENST00000442900	TSS15222	ME25	0.548896
			XLOC_008337	TCONS_00042613	AP002360.2	ENST00000607673	TSS20424	ME25	0.548847
			XLOC_021127	TCONS_00111822	CHD3	CUFF.9028.1	TSS53211	ME25	0.548253
			XLOC_023761	TCONS_00128511	NA	CUFF.10045.1	TSS60936	ME25	0.547823
			XLOC_041659	TCONS_00225916	ZNF354C	ENST00000315475	TSS106321	ME25	0.547191
			XLOC_022657	TCONS_00121529	AC124066.1	ENST00000581122	TSS57819	ME25	0.545753
			XLOC_021806	TCONS_00115342	LRRC37A	ENST00000496930	TSS54930	ME25	0.544078
			XLOC_031707	TCONS_00174478	AL035252.3	ENST00000613361	TSS81904	ME25	0.544037
			XLOC_028641	TCONS_00157626	AC012306.2	ENST00000609350	TSS74026	ME25	0.543628
			XLOC_023758	TCONS_00128508	NA	CUFF.9896.1	TSS60933	ME25	0.541877
			XLOC_020967	TCONS_00110733	NA	CUFF.8648.1	TSS52683	ME25	0.541287
			XLOC_044510	TCONS_00238910	TTLL2	ENST00000239587	TSS112666	ME25	0.541192
			XLOC_041330	TCONS_00224041	PCDHB19P	ENST00000570871	TSS105399	ME25	0.540902
			XLOC_004800	TCONS_00025461	OBSCN-AS1	ENST00000295012	TSS11982	ME25	0.540706
			XLOC_010060	TCONS_00052491	KBTBD3	ENST00000534815	TSS24948	ME25	0.539214
			XLOC_031944	TCONS_00175857	AL031055.1	ENST00000606362	TSS82560	ME25	0.538918
			XLOC_003726	TCONS_00019862	KCNA3	ENST00000369769	TSS9462	ME25	0.53881
			XLOC_056270	TCONS_00291227	NA	CUFF.24396.1	TSS138642	ME25	0.53853
			XLOC_019534	TCONS_00102566	AC126773.4	ENST00000612545	TSS48797	ME25	0.537778
			XLOC_054137	TCONS_00283873	ZCCHC18	ENST00000423478	TSS134808	ME25	0.537353
			XLOC_040382	TCONS_00219552	AC026412.3	ENST00000605200	TSS103092	ME25	0.537109
			XLOC_045402	TCONS_00243082	MANEA-DT	ENST00000564541	TSS114607	ME25	0.535695
			XLOC_016624	TCONS_00086092	NA	CUFF.6999.1	TSS40974	ME25	0.535499
			XLOC_002415	TCONS_00012871	LGALS8	ENST00000481485	TSS6105	ME25	0.535418
			XLOC_013192	TCONS_00070796	NA	CUFF.4707.1	TSS33395	ME25	0.535006
			XLOC_036731	TCONS_00201597	MST1R	ENST00000296474	TSS94618	ME25	0.534865
			XLOC_044225	TCONS_00237627	C6orf58	ENST00000498112	TSS111997	ME25	0.534499
			XLOC_005090	TCONS_00026439	NA	CUFF.1314.1	TSS12530	ME25	0.534312
			XLOC_043514	TCONS_00234206	HCG20	ENST00000439406	TSS110340	ME25	0.533197
			XLOC_013470	TCONS_00071746	CPB2-AS1	ENST00000606351	TSS33899	ME25	0.53281
			XLOC_035557	TCONS_00194008	CLDND1	CUFF.15964.1	TSS91228	ME25	0.532297
			XLOC_015973	TCONS_00083301	AL049838.1	ENST00000563647	TSS39622	ME25	0.531882
			XLOC_007235	TCONS_00036339	ADGRA1-AS1	ENST00000444433	TSS17361	ME25	0.531763
			XLOC_040327	TCONS_00219375	NA	CUFF.17014.1	TSS102987	ME25	0.531542
			XLOC_000263	TCONS_00001530	BX284668.2	ENST00000438002	TSS759	ME25	0.531273
			XLOC_007264	TCONS_00036422	NA	CUFF.2594.1	TSS17409	ME25	0.531129
			XLOC_053302	TCONS_00280935	NA	CUFF.23267.1	TSS133250	ME25	0.530621
			XLOC_042617	TCONS_00229843	MIR3936HG	ENST00000621103	TSS108292	ME25	0.53041
			XLOC_008823	TCONS_00045136	AP002986.1	ENST00000602376	TSS21661	ME25	0.530088
			XLOC_006195	TCONS_00031301	ADGRA1	ENST00000607359	TSS14966	ME25	0.529598
			XLOC_042738	TCONS_00230632	AC244517.2	ENST00000607216	TSS108627	ME25	0.528157
			XLOC_010556	TCONS_00055251	AC092490.1	ENST00000422780	TSS26252	ME25	0.526675
			XLOC_042310	TCONS_00228478	AC026427.1	ENST00000508993	TSS107621	ME25	0.525982
			XLOC_015924	TCONS_00083039	AL358333.3	ENST00000553603	TSS39491	ME25	0.52527
			XLOC_055278	TCONS_00288515	TCEAL5	ENST00000372680	TSS137099	ME25	0.524703
			XLOC_051100	TCONS_00270721	NA	CUFF.21998.1	TSS128188	ME25	0.523668
			XLOC_031713	TCONS_00174505	VN1R108P	ENST00000431580	TSS81921	ME25	0.523084
			XLOC_022509	TCONS_00120568	LINC00324	ENST00000315707	TSS57394	ME25	0.523018
			XLOC_051099	TCONS_00270720	NA	CUFF.21997.1	TSS128187	ME25	0.522394
			XLOC_030516	TCONS_00168399	EN1	ENST00000295206	TSS79047	ME25	0.522163
			XLOC_023448	TCONS_00126055	SCN4A	ENST00000435607	TSS59884	ME25	0.520863
			XLOC_005899	TCONS_00029831	AL365273.1	ENST00000433113	TSS14240	ME25	0.520788
			XLOC_040128	TCONS_00218614	HADHAP1	ENST00000514498	TSS102609	ME25	0.519988
			XLOC_045942	TCONS_00245671	NA	CUFF.19656.1	TSS115853	ME25	0.519576
			XLOC_018445	TCONS_00095980	AC048382.5	ENST00000618330	TSS45662	ME25	0.517915
			XLOC_016691	TCONS_00086242	AC021439.1	ENST00000562975	TSS41074	ME25	0.517277
			XLOC_040871	TCONS_00221624	CRHBP	ENST00000274368	TSS104174	ME25	0.517087
			XLOC_023587	TCONS_00127249	ATF4P3	ENST00000433309	TSS60392	ME25	0.516561
			XLOC_035594	TCONS_00194172	PDCL3P4	ENST00000489621	TSS91312	ME25	0.515206
			XLOC_051084	TCONS_00270705	NA	CUFF.21761.1	TSS128172	ME25	0.514334
			XLOC_053299	TCONS_00280932	NA	CUFF.23021.1	TSS133247	ME25	0.512903
			XLOC_042871	TCONS_00231431	AC008676.1	ENST00000508443	TSS108991	ME25	0.512838
			XLOC_034182	TCONS_00185821	FAM83F	ENST00000333407	TSS87490	ME25	0.511338
			XLOC_019872	TCONS_00104707	Z97633.1	ENST00000623878	TSS49797	ME25	0.511315
			XLOC_041170	TCONS_00223102	KIAA1024L	ENST00000564719	TSS104937	ME25	0.51054
			XLOC_033481	TCONS_00182376	DNAJC28	ENST00000617313	TSS85830	ME25	0.510354
			XLOC_048558	TCONS_00258784	TRPV6	ENST00000359396	TSS122254	ME25	0.508648
			XLOC_026008	TCONS_00141641	AC008750.4	ENST00000600974	TSS67005	ME25	0.508277
			XLOC_006725	TCONS_00033701	NPFFR1	ENST00000277942	TSS16148	ME25	0.506744
			XLOC_024755	TCONS_00132987	AC098848.1	ENST00000588466	TSS63211	ME25	0.505778
			XLOC_034913	TCONS_00189837	NA	CUFF.15276.1	TSS89369	ME25	0.505422
			XLOC_027001	TCONS_00148169	GGN	ENST00000334928	TSS69745	ME25	0.50418
			XLOC_012468	TCONS_00066509	RAB5B	CUFF.5245.1	TSS31412	ME25	0.503549
			XLOC_051926	TCONS_00273803	PAPPA	ENST00000328252	TSS129851	ME25	0.503345
			XLOC_042447	TCONS_00229105	GIN1	ENST00000512248	TSS107925	ME25	0.502602
			XLOC_050922	TCONS_00269487	ADCY8	ENST00000286355	TSS127662	ME25	0.501995
			XLOC_052593	TCONS_00277418	AL512625.3	ENST00000586625	TSS131607	ME25	0.501851
			XLOC_037463	TCONS_00205829	RARRES1	ENST00000237696	TSS96575	ME25	0.501572
			XLOC_005051	TCONS_00026400	NA	CUFF.633.1	TSS12491	ME25	0.500885
			XLOC_049995	TCONS_00264905	RP1L1	ENST00000382483	TSS125508	ME25	0.500401
			XLOC_010233	TCONS_00053461	MIR100HG	ENST00000530955	TSS25389	ME25	0.499348
			XLOC_020775	TCONS_00109680	AC099508.1	ENST00000499110	TSS52198	ME25	0.498436
			XLOC_008037	TCONS_00040316	NPM1P35	ENST00000533043	TSS19376	ME25	0.498436
			XLOC_019131	TCONS_00100255	AC002310.1	ENST00000457283	TSS47703	ME25	0.496567
			XLOC_008783	TCONS_00044916	HYLS1	ENST00000356438	TSS21552	ME25	0.49628
			XLOC_043127	TCONS_00232713	NA	CUFF.18487.1	TSS109614	ME25	0.496221
			XLOC_049349	TCONS_00262373	NA	CUFF.21978.1	TSS124149	ME25	0.495761
			XLOC_019760	TCONS_00103662	AC092720.1	ENST00000562466	TSS49369	ME25	0.494526
			XLOC_027641	TCONS_00152453	AC010904.2	ENST00000606959	TSS71546	ME25	0.493705
			XLOC_032322	TCONS_00177634	LINC00652	ENST00000412553	TSS83441	ME25	0.492594
			XLOC_051357	TCONS_00271631	AL355377.2	ENST00000623595	TSS128699	ME25	0.49183
			XLOC_047818	TCONS_00254840	DDC	ENST00000357936	TSS120474	ME25	0.491529
			XLOC_042229	TCONS_00228117	AC099522.2	ENST00000607001	TSS107449	ME25	0.491139
			XLOC_016686	TCONS_00086228	AC242376.2	ENST00000619355	TSS41067	ME25	0.487397
			XLOC_052993	TCONS_00279069	RNF183	ENST00000441031	TSS132419	ME25	0.48629
			XLOC_039099	TCONS_00213417	AC079140.4	CUFF.16743.1	TSS100275	ME25	0.486006
			XLOC_026975	TCONS_00147948	ZNF790	ENST00000356725	TSS69665	ME25	0.485582
			XLOC_048173	TCONS_00256517	SDHAF3	CUFF.20889.1	TSS121267	ME25	0.484474
			XLOC_049528	TCONS_00263133	AP003352.1	ENST00000501016	TSS124556	ME25	0.483572
			XLOC_025822	TCONS_00140185	ZNF233	ENST00000592581	TSS66378	ME25	0.483555
			XLOC_000031	TCONS_00000156	AL390719.1	ENST00000427998	TSS81	ME25	0.483077
			XLOC_033651	TCONS_00183342	DSTNP1	ENST00000419906	TSS86267	ME25	0.482928
			XLOC_018459	TCONS_00096047	ADAMTS7P4	ENST00000561209	TSS45686	ME25	0.482857
			XLOC_026918	TCONS_00147504	LINC01801	ENST00000587150	TSS69515	ME25	0.482538
			XLOC_046058	TCONS_00246101	ZNF815P	ENST00000421890	TSS116116	ME25	0.482365
			XLOC_000356	TCONS_00001902	MDS2	CUFF.344.1	TSS943	ME25	0.482072
			XLOC_032835	TCONS_00180003	NA	CUFF.13940.1	TSS84549	ME25	0.481759
			XLOC_055307	TCONS_00288622	DNAJA1P3	ENST00000399417	TSS137148	ME25	0.480753
			XLOC_001172	TCONS_00006470	AC114491.1	ENST00000416095	TSS3021	ME25	0.480682
			XLOC_026981	TCONS_00147975	AC012309.2	ENST00000587645	TSS69681	ME25	0.479943
			XLOC_043409	TCONS_00233808	HIST1H2BN	ENST00000612898	TSS110144	ME25	0.478819
			XLOC_033014	TCONS_00180400	AP000229.1	ENST00000608591	TSS84799	ME25	0.478597
			XLOC_020058	TCONS_00105980	NPIPB2	ENST00000399147	TSS50364	ME25	0.477251
			XLOC_032537	TCONS_00178598	MROH8	ENST00000417458	TSS83888	ME25	0.476921
			XLOC_053298	TCONS_00280931	NA	CUFF.22926.1	TSS133246	ME25	0.47609
			XLOC_023155	TCONS_00124284	ITGA2B	ENST00000588098	TSS59070	ME25	0.475774
			XLOC_028270	TCONS_00155898	AC062029.1	ENST00000453008	TSS73190	ME25	0.475112
			XLOC_005050	TCONS_00026399	NA	CUFF.610.1	TSS12490	ME25	0.474715
			XLOC_026786	TCONS_00147088	VN1R83P	ENST00000595685	TSS69300	ME25	0.472762
			XLOC_016620	TCONS_00086088	NA	CUFF.6763.1	TSS40970	ME25	0.472063
			XLOC_054650	TCONS_00285871	FRMPD4	CUFF.23534.1	TSS135882	ME25	0.470496
			XLOC_012814	TCONS_00068466	AC126474.2	ENST00000623268	TSS32330	ME25	0.470443
			XLOC_055747	TCONS_00290325	NA	CUFF.23985.1	TSS137992	ME25	0.469915
			XLOC_031485	TCONS_00173544	NA	CUFF.13440.1	TSS81403	ME25	0.468406
			XLOC_044450	TCONS_00238634	SERAC1	CUFF.20146.1	TSS112511	ME25	0.467465
			XLOC_048014	TCONS_00255439	MLXIPL	ENST00000429400	TSS120815	ME25	0.467297
			XLOC_040328	TCONS_00219376	NA	CUFF.17018.1	TSS102988	ME25	0.466124
			XLOC_038530	TCONS_00211056	AC114811.2	ENST00000569927	TSS99071	ME25	0.466084
			XLOC_047414	TCONS_00252602	AC011899.2	ENST00000436151	TSS119416	ME25	0.466071
			XLOC_008412	TCONS_00042946	AP001528.1	ENST00000499504	TSS20577	ME25	0.465489
			XLOC_012246	TCONS_00064824	PLEKHA8P1	ENST00000256692	TSS30725	ME25	0.465315
			XLOC_047690	TCONS_00254120	SEPT7-AS1	ENST00000437235	TSS120153	ME25	0.464714
			XLOC_007080	TCONS_00035501	SORCS1	ENST00000263054	TSS16956	ME25	0.464596
			XLOC_027569	TCONS_00152207	NA	CUFF.11489.1	TSS71408	ME25	0.463739
			XLOC_007271	TCONS_00036429	NA	CUFF.2610.1	TSS17416	ME25	0.463729
			XLOC_023161	TCONS_00124318	AC091152.2	ENST00000591628	TSS59087	ME25	0.461805
			XLOC_041677	TCONS_00226010	AC008610.1	ENST00000504573	TSS106373	ME25	0.461548
			XLOC_032269	TCONS_00177414	AL035448.1	ENST00000439529	TSS83341	ME25	0.461107
			XLOC_045109	TCONS_00241860	TCTE1	ENST00000371505	TSS114035	ME25	0.460041
			XLOC_042976	TCONS_00231827	LINC01484	ENST00000517733	TSS109205	ME25	0.459928
			XLOC_008515	TCONS_00043258	AP000787.1	ENST00000501356	TSS20757	ME25	0.456615
			XLOC_052682	TCONS_00277707	RPS20P24	ENST00000457473	TSS131770	ME25	0.455962
			XLOC_018521	TCONS_00096329	CRTC3-AS1	ENST00000559531	TSS45832	ME25	0.452806
			XLOC_052850	TCONS_00278478	ANKRD18CP	ENST00000354752	TSS132146	ME25	0.451913
			XLOC_031503	TCONS_00173562	NA	CUFF.13852.1	TSS81421	ME25	0.451837
			XLOC_001240	TCONS_00006996	INKA2-AS1	ENST00000430373	TSS3246	ME25	0.451196
			XLOC_040267	TCONS_00219257	F11-AS1	ENST00000505103	TSS102904	ME25	0.448563
			XLOC_029048	TCONS_00160034	AC068135.2	ENST00000569293	TSS75152	ME25	0.446781
			XLOC_029680	TCONS_00163895	AC011239.2	ENST00000624820	TSS76948	ME25	0.446422
			XLOC_039208	TCONS_00214081	AC005674.2	ENST00000561486	TSS100577	ME25	0.446231
			XLOC_011614	TCONS_00061232	AC004812.2	ENST00000611079	TSS29080	ME25	0.446176
			XLOC_016152	TCONS_00084261	AL049780.3	ENST00000624612	TSS40042	ME25	0.444533
			XLOC_048601	TCONS_00258945	AC005229.4	ENST00000610085	TSS122341	ME25	0.444404
			XLOC_054135	TCONS_00283862	TMSB15B	ENST00000419165	TSS134802	ME25	0.444028
			XLOC_006083	TCONS_00030794	SLC18A2	ENST00000298472	TSS14696	ME25	0.443875
			XLOC_051220	TCONS_00271120	AL592293.1	ENST00000502889	TSS128435	ME25	0.44158
			XLOC_033797	TCONS_00183954	TMEM191C	ENST00000456303	TSS86593	ME25	0.439887
			XLOC_023746	TCONS_00128496	NA	CUFF.9149.1	TSS60921	ME25	0.439559
			XLOC_053475	TCONS_00281384	TCEANC	CUFF.23544.1	TSS133531	ME25	0.437834
			XLOC_011526	TCONS_00060865	ADAM1B	ENST00000454683	TSS28878	ME25	0.436318
			XLOC_029515	TCONS_00163152	AC116609.1	CUFF.12144.1	TSS76613	ME25	0.435896
			XLOC_008894	TCONS_00045668	KRTAP5-2	ENST00000412090	TSS21881	ME25	0.435438
			XLOC_055289	TCONS_00288556	AC234782.3	ENST00000417646	TSS137118	ME25	0.434062
			XLOC_026030	TCONS_00141714	ZNF616	CUFF.11867.1	TSS67049	ME25	0.432643
			XLOC_009791	TCONS_00051165	LIPT2	ENST00000527115	TSS24334	ME25	0.432545
			XLOC_016186	TCONS_00084384	NGB	ENST00000298352	TSS40112	ME25	0.431793
			XLOC_019455	TCONS_00101832	SETD6	ENST00000310682	TSS48495	ME25	0.430827
			XLOC_038032	TCONS_00208897	KRT18P63	ENST00000505463	TSS97993	ME25	0.430351
			XLOC_012001	TCONS_00063540	PRB3	ENST00000381842	TSS30146	ME25	0.429812
			XLOC_050775	TCONS_00268658	AC025370.1	ENST00000523775	TSS127292	ME25	0.429266
			XLOC_041236	TCONS_00223413	AC006077.2	ENST00000623591	TSS105102	ME25	0.42835
			XLOC_001382	TCONS_00007516	GNRHR2	ENST00000604273	TSS3526	ME25	0.426515
			XLOC_043788	TCONS_00235966	TFAP2D	ENST00000008391	TSS111132	ME25	0.426029
			XLOC_008320	TCONS_00042499	AP001972.1	ENST00000529215	TSS20374	ME25	0.424467
			XLOC_055759	TCONS_00290337	NA	CUFF.24196.1	TSS138004	ME25	0.422469
			XLOC_027656	TCONS_00152522	AC073195.1	ENST00000607241	TSS71582	ME25	0.422298
			XLOC_043359	TCONS_00233591	HIST1H2BD	ENST00000377777	TSS110062	ME25	0.422287
			XLOC_041135	TCONS_00222914	AC008669.1	ENST00000565823	TSS104835	ME25	0.420044
			XLOC_006679	TCONS_00033547	RPL7AP50	ENST00000452821	TSS16057	ME25	0.41964
			XLOC_027576	TCONS_00152214	NA	CUFF.11649.1	TSS71415	ME25	0.419041
			XLOC_013042	TCONS_00070052	AC069503.1	ENST00000538710	TSS33015	ME25	0.41659
			XLOC_037822	TCONS_00207809	NA	CUFF.16343.1	TSS97459	ME25	0.414457
			XLOC_012144	TCONS_00064428	AC008013.1	ENST00000612219	TSS30533	ME25	0.413354
			XLOC_007049	TCONS_00035352	SUFU	CUFF.3119.1	TSS16884	ME25	0.412585
			XLOC_037835	TCONS_00207822	NA	CUFF.16593.1	TSS97472	ME25	0.41254
			XLOC_004192	TCONS_00022414	CADM3-AS1	ENST00000415675	TSS10610	ME25	0.411926
			XLOC_033181	TCONS_00181382	GATD3A	ENST00000291577	TSS85264	ME25	0.410342
			XLOC_037455	TCONS_00205806	SHOX2	ENST00000490689	TSS96558	ME25	0.410002
			XLOC_008621	TCONS_00043859	HTR3B	ENST00000260191	TSS21071	ME25	0.408002
			XLOC_005703	TCONS_00028866	AC073389.1	ENST00000595595	TSS13759	ME25	0.407625
			XLOC_010597	TCONS_00055456	LINC01252	ENST00000499291	TSS26354	ME25	0.407429
			XLOC_004969	TCONS_00026136	AL356512.1	ENST00000607453	TSS12336	ME25	0.406241
			XLOC_028869	TCONS_00158785	AC010127.1	ENST00000595647	TSS74567	ME25	0.405686
			XLOC_043230	TCONS_00233150	TFAP2A-AS1	ENST00000420777	TSS109818	ME25	0.404468
			XLOC_020224	TCONS_00106839	KDM8	CUFF.8211.1	TSS50782	ME25	0.403594
			XLOC_053783	TCONS_00282640	MAGED4	ENST00000599522	TSS134177	ME25	0.40274
			XLOC_023475	TCONS_00126337	AC005544.2	ENST00000579138	TSS60012	ME25	0.402202
			XLOC_018227	TCONS_00094467	AC016355.1	ENST00000604760	TSS45031	ME25	0.402149
			XLOC_037833	TCONS_00207820	NA	CUFF.16591.1	TSS97470	ME25	0.400962
			XLOC_032400	TCONS_00177824	AL035252.4	ENST00000624174	TSS83563	ME25	0.400847
			XLOC_002685	TCONS_00014261	AL359881.1	ENST00000602916	TSS6807	ME25	0.400699
			XLOC_051415	TCONS_00271887	FAM220BP	ENST00000377689	TSS128826	ME25	0.39928
			XLOC_020182	TCONS_00106630	AC092119.3	ENST00000612618	TSS50681	ME25	0.399067
			XLOC_048746	TCONS_00259499	NA	CUFF.21221.1	TSS122646	ME25	0.397993
			XLOC_046692	TCONS_00248923	HNRNPA1P8	ENST00000436090	TSS117594	ME25	0.397916
			XLOC_008775	TCONS_00044836	AP000708.1	ENST00000527818	TSS21519	ME25	0.397479
			XLOC_036627	TCONS_00200537	TCAIM	CUFF.15610.1	TSS94202	ME25	0.396775
			XLOC_029535	TCONS_00163251	EIPR1-IT1	ENST00000454977	TSS76659	ME25	0.396691
			XLOC_045975	TCONS_00245704	NA	CUFF.19859.1	TSS115886	ME25	0.396659
			XLOC_046625	TCONS_00248558	GTF2IRD2B	ENST00000613786	TSS117389	ME25	0.395752
			XLOC_036519	TCONS_00199854	GADL1	ENST00000282538	TSS93925	ME25	0.393042
			XLOC_043584	TCONS_00234875	HLA-DPB2	ENST00000435074	TSS110616	ME25	0.392865
			XLOC_049058	TCONS_00260956	AC026979.3	ENST00000606555	TSS123438	ME25	0.391449
			XLOC_029779	TCONS_00164512	AL121658.1	ENST00000608489	TSS77241	ME25	0.39077
			XLOC_046513	TCONS_00248028	HNRNPCP7	ENST00000456056	TSS117132	ME25	0.389907
			XLOC_054094	TCONS_00283659	ZMAT1	CUFF.23991.1	TSS134719	ME25	0.388326
			XLOC_045961	TCONS_00245690	NA	CUFF.19780.1	TSS115872	ME25	0.386353
			XLOC_053092	TCONS_00279638	AL358074.1	ENST00000444800	TSS132682	ME25	0.382189
			XLOC_031154	TCONS_00171893	AC079610.1	ENST00000360083	TSS80609	ME25	0.381914
			XLOC_015138	TCONS_00078520	AL160191.1	ENST00000555480	TSS37398	ME25	0.38168
			XLOC_041321	TCONS_00224008	PCDHB17P	ENST00000623466	TSS105384	ME25	0.377509
			XLOC_023610	TCONS_00127426	AC021683.1	ENST00000585798	TSS60473	ME25	0.377399
			XLOC_018329	TCONS_00095180	AC068338.3	ENST00000617892	TSS45321	ME25	0.373923
			XLOC_033197	TCONS_00181456	TSPEAR-AS1	ENST00000451035	TSS85299	ME25	0.373043
			XLOC_044337	TCONS_00238050	ADAT2	CUFF.20046.1	TSS112205	ME25	0.37215
			XLOC_050126	TCONS_00265674	AC104561.3	ENST00000518590	TSS125859	ME25	0.371798
			XLOC_040332	TCONS_00219380	NA	CUFF.17059.1	TSS102992	ME25	0.370196
			XLOC_051939	TCONS_00273839	MEGF9	CUFF.23117.1	TSS129873	ME25	0.368201
			XLOC_025876	TCONS_00140593	GAPDHP38	ENST00000503632	TSS66577	ME25	0.365947
			XLOC_047398	TCONS_00252520	AC005534.2	ENST00000431047	TSS119374	ME25	0.365645
			XLOC_046088	TCONS_00246284	AC007009.1	ENST00000458624	TSS116194	ME25	0.365025
			XLOC_048566	TCONS_00258817	AC073342.1	ENST00000427392	TSS122275	ME25	0.364351
			XLOC_045968	TCONS_00245697	NA	CUFF.19801.1	TSS115879	ME25	0.3621
			XLOC_048016	TCONS_00255451	DNAJC30	ENST00000395176	TSS120820	ME25	0.361871
			XLOC_005614	TCONS_00028424	DNAJC12	CUFF.2772.1	TSS13562	ME25	0.361839
			XLOC_006852	TCONS_00034368	AL603756.1	ENST00000606511	TSS16444	ME25	0.359903
			XLOC_015738	TCONS_00082231	AL079352.1	ENST00000547237	TSS39062	ME25	0.35948
			XLOC_045312	TCONS_00242642	GAPDHP63	ENST00000405405	TSS114427	ME25	0.358887
			XLOC_046015	TCONS_00245825	GPR146	ENST00000444847	TSS115970	ME25	0.358334
			XLOC_013631	TCONS_00072281	KLF12	CUFF.6168.1	TSS34162	ME25	0.357827
			XLOC_019897	TCONS_00104910	SNHG19	ENST00000563192	TSS49898	ME25	0.357798
			XLOC_009034	TCONS_00046344	GVINP1	ENST00000526769	TSS22199	ME25	0.35608
			XLOC_014136	TCONS_00074356	ERICH6B	ENST00000504261	TSS35229	ME25	0.355112
			XLOC_006184	TCONS_00031237	AL162274.2	ENST00000614406	TSS14934	ME25	0.354721
			XLOC_031484	TCONS_00173543	NA	CUFF.13439.1	TSS81402	ME25	0.354379
			XLOC_013221	TCONS_00070825	NA	CUFF.5623.1	TSS33424	ME25	0.35334
			XLOC_019916	TCONS_00104995	PDPK2P	ENST00000382326	TSS49938	ME25	0.353188
			XLOC_034537	TCONS_00187574	AL022324.2	ENST00000434827	TSS88369	ME25	0.353069
			XLOC_031825	TCONS_00175032	CNBD2	ENST00000622112	TSS82179	ME25	0.353015
			XLOC_001560	TCONS_00008323	AL358472.4	ENST00000633140	TSS3949	ME25	0.352551
			XLOC_042094	TCONS_00227631	HNRNPH1P3	ENST00000515565	TSS107201	ME25	0.351688
			XLOC_051110	TCONS_00270731	NA	CUFF.22165.1	TSS128198	ME25	0.350406
			XLOC_051082	TCONS_00270703	NA	CUFF.21751.1	TSS128170	ME25	0.349226
			XLOC_041177	TCONS_00223112	AC113367.1	ENST00000498453	TSS104945	ME25	0.348537
			XLOC_007326	TCONS_00036609	AC137894.1	CUFF.3353.1	TSS17524	ME25	0.344232
			XLOC_023744	TCONS_00128494	NA	CUFF.9133.1	TSS60919	ME25	0.342643
			XLOC_048934	TCONS_00260144	AC124242.1	ENST00000505114	TSS123022	ME25	0.342022
			XLOC_016621	TCONS_00086089	NA	CUFF.6764.1	TSS40971	ME25	0.341981
			XLOC_026913	TCONS_00147493	ZNF302	CUFF.11334.1	TSS69509	ME25	0.341462
			XLOC_021979	TCONS_00116705	TUBD1	CUFF.9804.1	TSS55534	ME25	0.34087
			XLOC_022177	TCONS_00117923	ZACN	ENST00000591500	TSS56140	ME25	0.340206
			XLOC_029366	TCONS_00161904	AC012507.2	ENST00000447074	TSS76049	ME25	0.339506
			XLOC_052365	TCONS_00276473	AL445623.2	ENST00000640307	TSS131156	ME25	0.339294
			XLOC_043136	TCONS_00232722	NA	CUFF.18633.1	TSS109623	ME25	0.339064
			XLOC_044153	TCONS_00237280	HDAC2-AS2	ENST00000519104	TSS111829	ME25	0.338937
			XLOC_019813	TCONS_00104275	FAM157C	ENST00000570230	TSS49617	ME25	0.338627
			XLOC_018408	TCONS_00095734	AC068870.2	ENST00000620635	TSS45556	ME25	0.337019
			XLOC_009364	TCONS_00048505	AC135977.1	ENST00000526165	TSS23137	ME25	0.336894
			XLOC_003753	TCONS_00019969	AL354760.1	ENST00000608357	TSS9522	ME25	0.335665
			XLOC_016017	TCONS_00083497	RF00012	ENST00000363823	TSS39722	ME25	0.333076
			XLOC_035423	TCONS_00193619	PSMC1P1	ENST00000478110	TSS91017	ME25	0.331894
			XLOC_020701	TCONS_00109128	AC009137.1	ENST00000562790	TSS51925	ME25	0.330227
			XLOC_013977	TCONS_00073649	LINC02340	ENST00000610335	TSS34892	ME25	0.330152
			XLOC_010189	TCONS_00053160	AP001267.2	ENST00000532619	TSS25261	ME25	0.329291
			XLOC_044658	TCONS_00239547	AL441883.1	ENST00000566170	TSS112982	ME25	0.328507
			XLOC_032798	TCONS_00179741	AL117379.1	ENST00000619319	TSS84424	ME25	0.328414
			XLOC_035467	TCONS_00193773	AC108724.2	ENST00000634593	TSS91088	ME25	0.328377
			XLOC_030019	TCONS_00165858	AC008074.3	ENST00000561559	TSS77883	ME25	0.326755
			XLOC_051029	TCONS_00270367	EXOSC4	CUFF.22396.1	TSS128033	ME25	0.326395
			XLOC_011073	TCONS_00058222	SPRYD4	ENST00000338146	TSS27649	ME25	0.326374
			XLOC_033624	TCONS_00183209	LINC01547	ENST00000615847	TSS86198	ME25	0.325474
			XLOC_011897	TCONS_00063053	RBP5	ENST00000266560	TSS29911	ME25	0.325398
			XLOC_004739	TCONS_00025085	TLR5	ENST00000540964	TSS11810	ME25	0.325111
			XLOC_037783	TCONS_00207770	NA	CUFF.15482.1	TSS97420	ME25	0.322872
			XLOC_054955	TCONS_00287190	FAM156A	ENST00000613284	TSS136510	ME25	0.320417
			XLOC_002503	TCONS_00013221	NLRP3	ENST00000366497	TSS6288	ME25	0.32024
			XLOC_047014	TCONS_00251002	AC018638.6	ENST00000605007	TSS118563	ME25	0.31968
			XLOC_048602	TCONS_00258946	CUL1	CUFF.21343.1	TSS122342	ME25	0.314588
			XLOC_031475	TCONS_00173534	NA	CUFF.13321.1	TSS81393	ME25	0.3142
			XLOC_047967	TCONS_00255255	GTF2IRD1P1	ENST00000457166	TSS120726	ME25	0.312083
			XLOC_036720	TCONS_00201481	BSN-DT	ENST00000421598	TSS94574	ME25	0.311822
			XLOC_028920	TCONS_00159243	OLA1	CUFF.13306.1	TSS74766	ME25	0.309922
			XLOC_023770	TCONS_00128520	NA	CUFF.10136.1	TSS60945	ME25	0.309011
			XLOC_008622	TCONS_00043863	HTR3A	ENST00000504030	TSS21074	ME25	0.308585
			XLOC_020658	TCONS_00108871	AC027682.6	ENST00000613438	TSS51805	ME25	0.308349
			XLOC_009652	TCONS_00050219	AP001107.2	ENST00000526951	TSS23899	ME25	0.307009
			XLOC_017337	TCONS_00089671	AC105020.4	ENST00000569467	TSS42750	ME25	0.303396
			XLOC_045518	TCONS_00243730	LINC01268	ENST00000434296	TSS114910	ME25	0.303319
			XLOC_010403	TCONS_00054165	NA	CUFF.4415.1	TSS25735	ME25	0.303214
			XLOC_038618	TCONS_00211410	FAM241A	ENST00000309733	TSS99256	ME25	0.302961
			XLOC_051289	TCONS_00271386	TEK	ENST00000519097	TSS128578	ME25	0.302106
			XLOC_027583	TCONS_00152221	NA	CUFF.11908.1	TSS71422	ME25	0.300554
			XLOC_034127	TCONS_00185436	Z94160.2	ENST00000609322	TSS87319	ME25	0.298981
			XLOC_049873	TCONS_00264647	FBXO25	CUFF.21470.1	TSS125331	ME25	0.29727
			XLOC_001584	TCONS_00008456	AL451085.2	ENST00000605085	TSS4012	ME25	0.29495
			XLOC_028039	TCONS_00154604	AC016727.1	ENST00000603652	TSS72575	ME25	0.294029
			XLOC_044334	TCONS_00238047	AL136116.3	ENST00000402907	TSS112202	ME25	0.291978
			XLOC_055744	TCONS_00290322	NA	CUFF.23910.1	TSS137989	ME25	0.29184
			XLOC_020685	TCONS_00109083	AC020978.2	ENST00000569843	TSS51899	ME25	0.290719
			XLOC_023222	TCONS_00124776	AC018521.5	ENST00000582787	TSS59295	ME25	0.28602
			XLOC_041638	TCONS_00225800	AC106795.1	ENST00000515065	TSS106265	ME25	0.285659
			XLOC_002578	TCONS_00013436	LINC00115	ENST00000473798	TSS6432	ME25	0.285232
			XLOC_050161	TCONS_00265814	CHRNA2	ENST00000407991	TSS125921	ME25	0.283969
			XLOC_018076	TCONS_00093393	AC011912.1	ENST00000623483	TSS44596	ME25	0.281407
			XLOC_035822	TCONS_00195409	COL6A4P2	ENST00000504443	TSS91898	ME25	0.280087
			XLOC_027566	TCONS_00152204	NA	CUFF.11408.1	TSS71405	ME25	0.280047
			XLOC_028008	TCONS_00154473	PPP4R3B	CUFF.12528.1	TSS72503	ME25	0.278774
			XLOC_048591	TCONS_00258932	EEF1A1P10	ENST00000475365	TSS122331	ME25	0.278768
			XLOC_048770	TCONS_00259621	KBTBD11-OT1	ENST00000518539	TSS122711	ME25	0.27628
			XLOC_002251	TCONS_00012072	MORF4L1P1	ENST00000404582	TSS5728	ME25	0.274856
			XLOC_001235	TCONS_00006973	UBE2FP3	ENST00000436366	TSS3235	ME25	0.273339
			XLOC_025183	TCONS_00135616	ILF3-DT	CUFF.10918.1	TSS64438	ME25	0.272406
			XLOC_048971	TCONS_00260389	PIWIL2	ENST00000356766	TSS123146	ME25	0.272107
			XLOC_047950	TCONS_00255179	ZNF92	CUFF.20682.1	TSS120682	ME25	0.271624
			XLOC_001700	TCONS_00009280	AL354714.2	ENST00000425270	TSS4364	ME25	0.271045
			XLOC_034326	TCONS_00186663	FRG1FP	ENST00000635667	TSS87905	ME25	0.26835
			XLOC_052421	TCONS_00276733	PTENP1	ENST00000532280	TSS131263	ME25	0.264808
			XLOC_050117	TCONS_00265610	AC107959.1	ENST00000523884	TSS125828	ME25	0.262766
			XLOC_029026	TCONS_00159807	OSGEPL1-AS1	ENST00000520651	TSS75056	ME25	0.258759
			XLOC_025120	TCONS_00135241	AC010336.5	ENST00000594308	TSS64276	ME25	0.258227
			XLOC_028695	TCONS_00157827	TUBA3D	ENST00000321253	TSS74138	ME25	0.2572
			XLOC_020993	TCONS_00110794	PITPNA-AS1	ENST00000425081	TSS52723	ME25	0.250133
			XLOC_031240	TCONS_00172515	SGPP2	CUFF.13689.1	TSS80876	ME25	0.249053
			XLOC_003748	TCONS_00019954	AL049557.2	ENST00000412270	TSS9514	ME25	0.248535
			XLOC_031427	TCONS_00173486	NA	CUFF.12368.1	TSS81345	ME25	0.246891
			XLOC_026247	TCONS_00142885	AC010326.4	ENST00000604665	TSS67560	ME25	0.245644
			XLOC_018009	TCONS_00092946	AC066612.2	ENST00000559875	TSS44397	ME25	0.242506
			XLOC_026296	TCONS_00143224	AC005775.1	ENST00000592413	TSS67696	ME25	0.241635
			XLOC_043008	TCONS_00232024	PRR7-AS1	ENST00000425316	TSS109292	ME25	0.241569
			XLOC_006823	TCONS_00034291	AL132656.4	ENST00000623504	TSS16401	ME25	0.241443
			XLOC_019754	TCONS_00103641	AC010531.6	ENST00000602282	TSS49359	ME25	0.240215
			XLOC_021269	TCONS_00112580	AC127537.1	ENST00000566532	TSS53577	ME25	0.238916
			XLOC_016082	TCONS_00083830	AL359317.1	ENST00000556316	TSS39868	ME25	0.235925
			XLOC_051086	TCONS_00270707	NA	CUFF.21835.1	TSS128174	ME25	0.235303
			XLOC_001715	TCONS_00009424	AL592295.4	ENST00000636161	TSS4423	ME25	0.233437
			XLOC_044843	TCONS_00240126	HLA-H	CUFF.19198.1	TSS113306	ME25	0.232311
			XLOC_025658	TCONS_00138743	ZNF529-AS1	ENST00000475219	TSS65771	ME25	0.229623
			XLOC_042523	TCONS_00229421	AC034236.2	ENST00000606662	TSS108087	ME25	0.229265
			XLOC_045166	TCONS_00242055	GSTA1	ENST00000493331	TSS114132	ME25	0.222281
			XLOC_022290	TCONS_00118724	MAFG-DT	ENST00000582106	TSS56545	ME25	0.21842
			XLOC_036274	TCONS_00198264	LINC00884	ENST00000448892	TSS93250	ME25	0.217832
			XLOC_051243	TCONS_00271226	AL391834.2	ENST00000609982	TSS128486	ME25	0.207864
			XLOC_051115	TCONS_00270736	NA	CUFF.22206.1	TSS128203	ME25	0.20539
			XLOC_046340	TCONS_00247586	PPIA	CUFF.20578.1	TSS116873	ME25	0.203395
			XLOC_043399	TCONS_00233790	MCFD2P1	ENST00000417812	TSS110132	ME25	0.197055
			XLOC_025765	TCONS_00139797	DMAC2	CUFF.11535.1	TSS66221	ME25	0.195847
			XLOC_052052	TCONS_00274776	AL158151.4	ENST00000600965	TSS130324	ME25	0.193357
			XLOC_051495	TCONS_00272045	CR769775.1	ENST00000443347	TSS128940	ME25	0.162756
			XLOC_027797	TCONS_00153098	AGBL5-IT1	ENST00000411862	TSS71886	ME25	0.157351
			XLOC_019710	TCONS_00103451	ATP2C2	ENST00000262429	TSS49260	ME25	0.15472
			XLOC_042965	TCONS_00231791	AC008429.1	ENST00000520067	TSS109185	ME25	0.137975
			XLOC_048033	TCONS_00255557	GTF2IP1	ENST00000618412	TSS120860	ME25	0.132879
			XLOC_010452	TCONS_00054467	AC005911.1	ENST00000619883	TSS25877	ME25	0.130996
			XLOC_048703	TCONS_00259455	NA	CUFF.20481.1	TSS122602	ME25	0.125432
			XLOC_010615	TCONS_00055536	AC007688.1	ENST00000475592	TSS26388	ME25	0.0675038

## Sheet: Sheet3
gene_id	transcript_id	gene_name	oId	tss_id	Control.Mean	Control.SD	Deletion.Mean	Deletion.SD	fold.change	pval	FDR
XLOC_019102	TCONS_00099946	MAZ	ENST00000545521	TSS47578	8.96174	0.0377543	7.86816	0.13569	-1.09358	3.95e-10	8.38e-06
XLOC_041319	TCONS_00224003	PCDHB5	ENST00000231134	TSS105382	3.47457	0.270351	5.16842	0.278962	1.69385	8.95e-09	9.49e-05
XLOC_020298	TCONS_00107306	MAPK3	ENST00000466521	TSS50985	6.36725	0.0219263	5.34517	0.235068	-1.02207	2.82e-08	0.000149409
XLOC_042738	TCONS_00230632	AC244517.2	ENST00000607216	TSS108627	4.27937	0.45229	5.95044	0.271504	1.67107	2.2e-08	0.000149409
XLOC_019109	TCONS_00100067	INO80E	ENST00000563197	TSS47624	5.48281	0.109794	4.47035	0.145574	-1.01247	6.55e-08	0.000273912
XLOC_019112	TCONS_00100128	PPP4C	ENST00000563732	TSS47644	6.58775	0.149115	5.54124	0.207009	-1.04651	7.75e-08	0.000273912
XLOC_020284	TCONS_00107173	AC009133.2	ENST00000566537	TSS50931	5.6946	0.143871	4.64234	0.251016	-1.05227	2.65e-07	0.000802895
XLOC_020286	TCONS_00107187	CDIPT	ENST00000219789	TSS50938	5.34986	0.193486	4.38071	0.117032	-0.969143	3.55e-07	0.000940023
XLOC_019108	TCONS_00100058	TAOK2	ENST00000308893	TSS47619	6.22924	0.151425	5.37933	0.192195	-0.849906	1.01e-06	0.00236742
XLOC_019107	TCONS_00100045	TMEM219	ENST00000414689	TSS47614	5.07124	0.117436	4.15052	0.138769	-0.920724	1.18e-06	0.00249916
XLOC_046509	TCONS_00248013	ZNF736	ENST00000493036	TSS117123	2.32244	0.17282	-5.24307	2.88e-15	-7.56552	3.4e-06	0.00655997
XLOC_020292	TCONS_00107235	DOC2A	ENST00000350119	TSS50957	3.28654	0.249736	1.75164	0.412625	-1.5349	6.38e-06	0.0112659
XLOC_032229	TCONS_00177294	LINC00654	ENST00000379053	TSS83269	2.08853	0.65853	-0.568658	0.381253	-2.65719	1.18e-05	0.0192434
XLOC_041383	TCONS_00224310	SPINK5	ENST00000521206	TSS105554	-3.50088	1.16285	0.168309	0.926292	3.66919	1.49e-05	0.0225889
XLOC_019098	TCONS_00099916	SPN	ENST00000395389	TSS47564	6.4005	0.143235	5.49405	0.291077	-0.90645	2.36e-05	0.0334229
XLOC_020293	TCONS_00107264	FAM57B	ENST00000279389	TSS50968	6.8057	0.163004	5.61577	0.425709	-1.18993	2.66e-05	0.0352124
XLOC_019116	TCONS_00100149	CORO1A	ENST00000563778	TSS47649	4.56185	0.125141	3.68276	0.316695	-0.879089	6.33e-05	0.0744937
XLOC_020285	TCONS_00107174	AC009133.1	ENST00000569981	TSS50932	1.57327	0.326907	0.0949899	0.526353	-1.47828	6.32e-05	0.0744937
XLOC_012763	TCONS_00068153	AC073655.2	ENST00000551941	TSS32175	-5.24307	2.71e-15	-1.76844	0.80575	3.47463	0.000108687	0.119392
XLOC_047851	TCONS_00255017	CHCHD2	ENST00000395422	TSS120556	3.37683	1.0699	-4.19105	1.31305	-7.56789	0.000112639	0.119392
XLOC_019111	TCONS_00100087	AC093512.2	ENST00000627059	TSS47630	9.15841	0.160347	8.25659	0.148462	-0.901822	0.0001184	0.119522
XLOC_019106	TCONS_00100043	AC120114.1	ENST00000450909	TSS47613	1.23869	0.446332	-0.740052	0.757992	-1.97874	0.000148331	0.142931
XLOC_006754	TCONS_00033846	AC016394.2	ENST00000608444	TSS16216	-0.809719	0.652913	-4.34997	1.56735	-3.54025	0.000157869	0.145507
XLOC_020288	TCONS_00107211	KCTD13	ENST00000308768	TSS50948	4.705	0.272136	3.92007	0.247043	-0.784928	0.000166586	0.147144
XLOC_020291	TCONS_00107228	HIRIP3	ENST00000279392	TSS50954	5.04621	0.331674	4.17772	0.274045	-0.868492	0.000179678	0.151204
XLOC_020765	TCONS_00109574	AC009120.1	ENST00000493458	TSS52147	-4.66144	1.16326	-1.77732	0.694901	2.88412	0.000185448	0.151204
XLOC_015117	TCONS_00078368	RDH12	ENST00000551171	TSS37328	-4.66144	1.16326	-1.3732	0.933282	3.28824	0.000205865	0.161634
XLOC_043384	TCONS_00233734	AL513548.3	ENST00000611708	TSS110105	-5.24307	2.71e-15	-2.12313	0.713487	3.11995	0.000255027	0.193083
XLOC_019105	TCONS_00100036	ASPHD1	ENST00000563177	TSS47610	3.86648	0.415516	2.50477	0.332466	-1.36171	0.000280433	0.204996
XLOC_009780	TCONS_00051104	UCP2	ENST00000310473	TSS24299	5.30575	0.223111	4.39218	0.418364	-0.913575	0.000350341	0.247562
XLOC_019101	TCONS_00099932	KIF22	ENST00000561482	TSS47572	6.16955	0.630769	5.10006	0.325207	-1.06949	0.000410864	0.27005
XLOC_027180	TCONS_00149620	MYPOP	ENST00000322217	TSS70363	1.76021	0.467619	2.6372	0.237303	0.876995	0.000420381	0.27005
XLOC_047049	TCONS_00251191	CPA4	ENST00000445470	TSS118648	4.10043	0.504733	1.24286	1.32495	-2.85757	0.000410664	0.27005
XLOC_027882	TCONS_00153682	CEBPZOS	ENST00000402297	TSS72139	3.74243	0.58136	4.75723	0.247845	1.01481	0.000473664	0.286011
XLOC_029879	TCONS_00165053	SRBD1	ENST00000263736	TSS77495	5.30024	0.0749696	4.82626	0.181635	-0.473981	0.000485702	0.286011
XLOC_055092	TCONS_00287861	CITED1	ENST00000453707	TSS136786	1.12495	0.281863	2.4806	0.674129	1.35565	0.00046821	0.286011
XLOC_044781	TCONS_00239946	HIST1H1B	ENST00000331442	TSS113193	-4.46068	1.56479	-1.32827	0.872698	3.13241	0.000577166	0.318599
XLOC_046837	TCONS_00249986	SERPINE1	ENST00000223095	TSS118084	5.24009	0.234121	2.90993	1.37943	-2.33016	0.000586129	0.318599
XLOC_028817	TCONS_00158507	GPD2	ENST00000415049	TSS74436	4.98994	0.275814	4.08633	0.388765	-0.90361	0.000606747	0.32156
XLOC_020296	TCONS_00107282	YPEL3	ENST00000570099	TSS50976	3.95189	0.264551	3.24894	0.214184	-0.702954	0.000675433	0.349232
XLOC_019392	TCONS_00101194	SLC6A2	ENST00000568943	TSS48236	-0.733622	1.37952	2.82937	1.69881	3.56299	0.000714697	0.360735
XLOC_034503	TCONS_00187447	VPREB3	ENST00000398465	TSS88308	-4.64227	1.20161	-2.14183	0.788148	2.50044	0.000774476	0.364847
XLOC_038795	TCONS_00212143	ABCE1	ENST00000296577	TSS99641	6.36224	0.215689	5.90064	0.185429	-0.46161	0.000752498	0.364847
XLOC_041952	TCONS_00226872	ADAMTS12	ENST00000504830	TSS106866	5.00811	0.270866	4.2098	0.235473	-0.798309	0.000773714	0.364847
XLOC_006661	TCONS_00033380	SLC16A9	ENST00000395348	TSS15973	6.29112	0.307357	5.56453	0.286813	-0.726593	0.000801048	0.369161
XLOC_008414	TCONS_00042951	TMEM135	ENST00000340353	TSS20580	3.41044	0.15028	2.45808	0.384262	-0.952363	0.000840576	0.371237
XLOC_029313	TCONS_00161617	AC010980.1	ENST00000587192	TSS75902	1.00768	0.630611	2.41618	0.652882	1.4085	0.00082713	0.371237
XLOC_004455	TCONS_00023636	IVNS1ABP	ENST00000480769	TSS11185	6.98576	0.228522	6.36812	0.330177	-0.617639	0.000994289	0.426616
XLOC_012417	TCONS_00066138	CALCOCO1	ENST00000262059	TSS31257	5.43185	0.196864	5.85885	0.110809	0.426995	0.00105626	0.426616
XLOC_023064	TCONS_00123503	KRT17	ENST00000311208	TSS58762	4.98381	0.482279	2.60997	1.53532	-2.37384	0.00114656	0.426616
XLOC_025046	TCONS_00134712	SHD	ENST00000543264	TSS64021	4.39584	0.212952	4.96111	0.193156	0.565275	0.0011527	0.426616
XLOC_026324	TCONS_00143388	AC005329.1	ENST00000501448	TSS67766	-1.21828	0.807927	0.560518	0.679665	1.77879	0.00116721	0.426616
XLOC_031267	TCONS_00172665	COL4A4	ENST00000396625	TSS80940	-0.205968	0.547088	-2.19982	0.650461	-1.99386	0.0011324	0.426616
XLOC_042527	TCONS_00229436	SEMA6A	ENST00000343348	TSS108097	7.24499	0.0823698	7.66162	0.199392	0.416628	0.00107112	0.426616
XLOC_046967	TCONS_00250801	FEZF1-AS1	ENST00000428449	TSS118459	0.136955	0.660811	-3.88455	2.32633	-4.0215	0.00113518	0.426616
XLOC_048983	TCONS_00260547	AC107959.2	ENST00000501897	TSS123225	-5.24307	2.71e-15	-2.61262	1.29902	2.63045	0.00111761	0.426616
XLOC_020287	TCONS_00107198	SEZ6L2	ENST00000346932	TSS50942	8.1802	0.254186	7.27279	0.199695	-0.90741	0.00122493	0.432788
XLOC_028540	TCONS_00157049	SLC20A1	ENST00000272542	TSS73761	6.84784	0.0764907	6.3987	0.203283	-0.449143	0.00121048	0.432788
XLOC_034979	TCONS_00190384	SLC6A1	ENST00000646702	TSS89595	0.804958	0.614187	2.41107	0.675788	1.60611	0.0012514	0.434894
XLOC_030495	TCONS_00168332	AC017074.1	ENST00000424612	TSS79000	-4.67311	1.13993	-1.98363	0.937198	2.68948	0.00134048	0.458337
XLOC_052521	TCONS_00277279	FGF7P3	ENST00000640245	TSS131503	-1.63372	0.547251	-4.37719	1.52934	-2.74347	0.00136706	0.460005
XLOC_048146	TCONS_00256243	HEPACAM2	ENST00000440868	TSS121184	-3.84851	1.64084	-1.25148	0.870278	2.59703	0.00139322	0.461483
XLOC_003245	TCONS_00017485	TAL1	ENST00000371884	TSS8326	-5.24307	2.71e-15	-1.41336	2.23973	3.82972	0.00149792	0.47527
XLOC_023490	TCONS_00126397	SLC16A6	ENST00000327268	TSS60040	3.25883	0.364585	1.3972	0.762459	-1.86163	0.00152452	0.47527
XLOC_048165	TCONS_00256451	SLC25A13	ENST00000265631	TSS121245	6.45192	0.0681652	5.94034	0.212239	-0.511581	0.00151298	0.47527
XLOC_054027	TCONS_00283425	DACH2	ENST00000373131	TSS134604	4.77275	0.0716913	4.03335	0.421574	-0.739399	0.00159786	0.490913
XLOC_018370	TCONS_00095564	AC011270.2	ENST00000624293	TSS45475	2.03106	0.482418	-0.0359279	1.24789	-2.06698	0.00171138	0.510979
XLOC_049844	TCONS_00264506	AC084125.1	ENST00000525461	TSS125262	-2.6731	2.60952	0.183434	0.544489	2.85653	0.00170056	0.510979
XLOC_044311	TCONS_00237957	ECT2L	ENST00000423192	TSS112158	-4.42808	1.62999	-1.51299	0.83547	2.91509	0.00175408	0.516455
XLOC_036486	TCONS_00199664	THRB	ENST00000396671	TSS93844	0.745959	0.5148	2.21344	0.819368	1.46748	0.00193362	0.55393
XLOC_009890	TCONS_00051785	SYTL2	ENST00000359152	TSS24617	3.3569	0.173837	2.71908	0.241173	-0.63782	0.00197885	0.55933
XLOC_050804	TCONS_00268731	ANGPT1	ENST00000517746	TSS127336	3.49578	0.112267	2.87	0.222798	-0.625782	0.00204954	0.571687
XLOC_002306	TCONS_00012339	STUM	ENST00000366789	TSS5859	1.66809	0.313389	2.84627	0.588351	1.17818	0.0022616	0.622644
XLOC_045347	TCONS_00242833	SNHG5	ENST00000623901	TSS114509	3.8712	0.225395	4.35382	0.181667	0.48262	0.00235807	0.640882
XLOC_000264	TCONS_00001536	BX284668.4	ENST00000453917	TSS764	-1.84831	0.818175	-4.61957	1.18957	-2.77126	0.00259553	0.647326
XLOC_004963	TCONS_00026075	AL645465.1	ENST00000417765	TSS12309	5.47593	0.256121	4.91134	0.306193	-0.564589	0.00258775	0.647326
XLOC_008253	TCONS_00042114	IL18BP	ENST00000393703	TSS20188	1.33239	0.26266	2.30165	0.296282	0.969263	0.00241255	0.647326
XLOC_034601	TCONS_00187947	LIF	ENST00000249075	TSS88531	2.84785	0.139311	0.922972	1.36336	-1.92488	0.0025841	0.647326
XLOC_035021	TCONS_00190774	OXNAD1	ENST00000627468	TSS89755	3.73497	0.106439	3.1986	0.282894	-0.536368	0.0025036	0.647326
XLOC_037159	TCONS_00204324	ALDH1L1	ENST00000455064	TSS95821	-0.465137	0.340906	-2.18183	0.693172	-1.7167	0.00250199	0.647326
XLOC_048843	TCONS_00259793	AC022784.1	ENST00000512942	TSS122830	-0.821692	0.408506	-3.66818	1.51838	-2.84649	0.0025787	0.647326
XLOC_054416	TCONS_00284806	AL078639.1	ENST00000625883	TSS135335	5.11465	0.729316	6.46727	0.696719	1.35262	0.00268808	0.655659
XLOC_008513	TCONS_00043256	BUD13P1	ENST00000603676	TSS20755	-4.66144	1.16326	-2.01519	0.815945	2.64626	0.00285907	0.662125
XLOC_013487	TCONS_00071786	NUDT15	ENST00000258662	TSS33919	4.81976	0.135937	4.32283	0.289734	-0.496931	0.00279473	0.662125
XLOC_017873	TCONS_00092034	LINC01852	ENST00000559232	TSS43991	0.491826	0.582127	-1.00765	0.771489	-1.49948	0.0028258	0.662125
XLOC_018544	TCONS_00096445	LINC01579	ENST00000557481	TSS45888	-1.91764	0.714542	0.0453072	0.844726	1.96294	0.00318367	0.662125
XLOC_019755	TCONS_00103642	AC010531.7	ENST00000602665	TSS49360	-1.87539	0.968453	-4.88368	0.950836	-3.0083	0.00321356	0.662125
XLOC_031329	TCONS_00172916	NGEF	ENST00000264051	TSS81067	3.72599	0.415249	2.74312	0.386568	-0.982868	0.00282158	0.662125
XLOC_032470	TCONS_00178116	AL121906.2	ENST00000621597	TSS83694	-3.30925	1.34562	-1.38362	0.722652	1.92563	0.00308954	0.662125
XLOC_032530	TCONS_00178522	NDRG3	ENST00000373803	TSS83867	6.01113	0.0932588	6.40073	0.211214	0.389598	0.00321507	0.662125
XLOC_033095	TCONS_00180765	CBR1	ENST00000466328	TSS84994	4.37473	0.113439	3.8935	0.223438	-0.481235	0.00314099	0.662125
XLOC_036374	TCONS_00198872	OXTR	ENST00000316793	TSS93492	3.28446	0.810652	1.24691	1.32261	-2.03755	0.00295975	0.662125
XLOC_036449	TCONS_00199413	HACL1	ENST00000321169	TSS93733	3.45172	0.152479	2.96198	0.218951	-0.48974	0.00314841	0.662125
XLOC_049106	TCONS_00261129	ERLIN2	ENST00000397228	TSS123548	6.45833	0.125267	6.06588	0.10386	-0.392443	0.00321708	0.662125
XLOC_053395	TCONS_00281097	AL732314.6	ENST00000627721	TSS133381	-4.06064	1.36572	-1.95719	0.431309	2.10345	0.00300155	0.662125
XLOC_053522	TCONS_00281630	SMS	ENST00000404933	TSS133657	7.04004	0.0798185	6.58902	0.297113	-0.451022	0.00308181	0.662125
XLOC_000286	TCONS_00001630	AL035413.1	ENST00000437898	TSS808	-3.54545	2.01525	-0.961793	0.992087	2.58366	0.00330875	0.668021
XLOC_043252	TCONS_00233265	EDN1	ENST00000379375	TSS109880	1.19082	0.237854	-0.997915	1.3545	-2.18873	0.00328821	0.668021
XLOC_038181	TCONS_00209555	GUF1	ENST00000506793	TSS98319	5.56984	0.163857	5.17387	0.148199	-0.395968	0.00347294	0.688064
XLOC_052950	TCONS_00278884	YBX1P6	ENST00000442962	TSS132325	-2.03464	1.04697	-4.43917	1.40968	-2.40453	0.00345967	0.688064
XLOC_011666	TCONS_00061570	CCDC62	ENST00000253079	TSS29239	0.289905	0.277702	-1.53006	0.942544	-1.81997	0.00373896	0.694195
XLOC_014900	TCONS_00077188	LINC02315	ENST00000515218	TSS36719	0.28713	0.321363	1.28555	0.498421	0.998424	0.00361914	0.694195
XLOC_017008	TCONS_00087736	EIF3J	ENST00000261868	TSS41845	6.18381	0.170991	5.80736	0.165405	-0.376444	0.00382833	0.694195
XLOC_023483	TCONS_00126379	C17orf58	ENST00000580729	TSS60027	3.8923	0.242898	3.24395	0.353716	-0.648352	0.00371714	0.694195
XLOC_032231	TCONS_00177306	GPCPD1	ENST00000379019	TSS83273	6.17861	0.660057	5.16067	0.636841	-1.01794	0.0038641	0.694195
XLOC_041656	TCONS_00225905	ZNF454	ENST00000320129	TSS106316	-1.10265	0.82456	-3.59427	1.60879	-2.49162	0.00374392	0.694195
XLOC_045273	TCONS_00242507	AL603910.1	ENST00000423099	TSS114356	-4.66144	1.16326	-2.18171	0.590015	2.47973	0.00376432	0.694195
XLOC_046010	TCONS_00245754	AC147651.4	ENST00000429872	TSS115931	-1.00126	0.159932	-3.84923	1.80442	-2.84797	0.00383927	0.694195
XLOC_050134	TCONS_00265687	STC1	ENST00000290271	TSS125868	3.19985	0.545558	4.15155	0.310889	0.951701	0.00384757	0.694195
XLOC_016216	TCONS_00084548	GTF2A1	ENST00000553612	TSS40188	6.23794	0.0843463	5.8557	0.223443	-0.382247	0.00395077	0.703801
XLOC_012373	TCONS_00065831	KRT81	ENST00000327741	TSS31120	-1.82709	0.809305	-4.80011	1.17197	-2.97302	0.00400631	0.707749
XLOC_001493	TCONS_00008112	CGN	ENST00000505188	TSS3817	2.51008	0.295742	1.79116	0.311735	-0.718914	0.00421275	0.713457
XLOC_006195	TCONS_00031301	ADGRA1	ENST00000607359	TSS14966	3.39637	0.442634	4.19815	0.34881	0.801787	0.0041539	0.713457
XLOC_009707	TCONS_00050541	CHKA	ENST00000265689	TSS24054	5.06523	0.150421	5.57558	0.34268	0.510345	0.00415536	0.713457
XLOC_037671	TCONS_00207012	MASP1	ENST00000337774	TSS97078	1.02335	0.864169	3.53834	1.66327	2.51499	0.00427421	0.713457
XLOC_042788	TCONS_00230985	C5orf46	ENST00000510432	TSS108781	-1.30813	0.469959	-4.20651	1.79625	-2.89838	0.00424228	0.713457
XLOC_043613	TCONS_00235035	AL354740.1	ENST00000586726	TSS110698	3.82882	0.679405	4.947	0.570967	1.11818	0.00420057	0.713457
XLOC_000633	TCONS_00003535	FOXO6	ENST00000372591	TSS1680	2.05206	0.297414	2.61	0.128924	0.557935	0.00447721	0.715187
XLOC_006771	TCONS_00033963	AC022400.9	ENST00000623453	TSS16270	-4.24112	2.00392	-0.876778	2.17214	3.36434	0.00441015	0.715187
XLOC_014395	TCONS_00075303	UBAC2-AS1	ENST00000445737	TSS35732	1.28301	0.182844	0.231574	0.448938	-1.05144	0.00451978	0.715187
XLOC_022153	TCONS_00117641	ARMC7	ENST00000581078	TSS56000	3.73543	0.399039	4.25526	0.174368	0.519836	0.00457389	0.715187
XLOC_022475	TCONS_00120229	PHF23	ENST00000320316	TSS57249	6.02135	0.118608	6.32337	0.139239	0.302018	0.00452671	0.715187
XLOC_029011	TCONS_00159698	ZC3H15	ENST00000337859	TSS74998	6.21356	0.0731157	5.8999	0.184185	-0.313656	0.00462195	0.715187
XLOC_032403	TCONS_00177827	AL121772.3	ENST00000610840	TSS83566	-4.66144	1.16326	-2.15681	0.462301	2.50464	0.00449781	0.715187
XLOC_037329	TCONS_00205209	ATR	ENST00000504521	TSS96246	4.68219	0.111087	4.23381	0.24602	-0.448372	0.00454226	0.715187
XLOC_052262	TCONS_00276078	AL354694.1	ENST00000609091	TSS130967	-4.64227	1.20161	-2.34868	0.545688	2.29359	0.00434871	0.715187
XLOC_014166	TCONS_00074511	RCBTB2	ENST00000344532	TSS35303	5.00872	0.288375	4.44204	0.332532	-0.566671	0.00478385	0.729589
XLOC_001247	TCONS_00007032	WNT2B	ENST00000256640	TSS3265	4.55516	0.480047	3.22312	0.471277	-1.33204	0.00498035	0.740147
XLOC_002124	TCONS_00011366	TMCC2	ENST00000358024	TSS5394	5.49755	0.23746	5.89196	0.140372	0.394409	0.00499274	0.740147
XLOC_027343	TCONS_00150849	C19orf84	ENST00000574814	TSS70880	-1.92438	0.706349	-4.56667	1.1552	-2.64229	0.00493321	0.740147
XLOC_031589	TCONS_00173972	PLCB1	ENST00000637919	TSS81637	5.30384	0.100708	5.67464	0.157166	0.370805	0.00496339	0.740147
XLOC_038061	TCONS_00209019	ANAPC4	ENST00000315368	TSS98048	4.01344	0.148778	3.53524	0.275328	-0.478194	0.00506575	0.745756
XLOC_001410	TCONS_00007660	GPR89B	ENST00000488165	TSS3583	1.34697	0.184268	0.463679	0.434482	-0.883288	0.00594278	0.748547
XLOC_002864	TCONS_00015045	KIF17	ENST00000493818	TSS7241	3.62407	0.227373	2.88094	0.382833	-0.743129	0.00596176	0.748547
XLOC_003024	TCONS_00016005	SPOCD1	ENST00000257100	TSS7701	0.09092	0.62856	-2.10956	1.52264	-2.20048	0.00557789	0.748547
XLOC_003683	TCONS_00019632	SLC25A24	ENST00000565488	TSS9364	5.89108	0.140941	5.57558	0.153222	-0.315495	0.00575096	0.748547
XLOC_003740	TCONS_00019918	AL390195.2	ENST00000564771	TSS9492	-0.00472771	0.618146	0.999174	0.380592	1.0039	0.0063912	0.748547
XLOC_004009	TCONS_00021294	AL589765.5	ENST00000596133	TSS10093	-1.85683	0.515087	-4.54666	1.19006	-2.68982	0.00599873	0.748547
XLOC_007942	TCONS_00039655	LRRC55	ENST00000497933	TSS19078	6.71684	0.182581	6.07877	0.3834	-0.63807	0.0056694	0.748547
XLOC_008156	TCONS_00041313	NPAS4	ENST00000639555	TSS19823	-0.816061	1.37986	-3.53561	1.16947	-2.71955	0.00631131	0.748547
XLOC_008694	TCONS_00044415	NLRX1	ENST00000482180	TSS21311	3.0816	0.0850744	2.02686	0.705655	-1.05474	0.00600216	0.748547
XLOC_009305	TCONS_00048084	C11orf94	ENST00000632252	TSS22964	-5.24307	2.71e-15	-2.68771	1.26674	2.55537	0.00572824	0.748547
XLOC_009664	TCONS_00050293	CTSF	ENST00000310325	TSS23929	0.151981	1.24837	-4.90663	0.890142	-5.05861	0.00592885	0.748547
XLOC_011916	TCONS_00063150	C3AR1	ENST00000307637	TSS29959	-1.68287	1.06289	-4.78497	1.21203	-3.1021	0.00513037	0.748547
XLOC_012317	TCONS_00065376	AC125611.3	ENST00000550468	TSS30962	6.04516	0.277551	5.38117	0.452367	-0.663982	0.00540664	0.748547
XLOC_016369	TCONS_00085591	ANKRD9	ENST00000286918	TSS40631	3.33	0.325088	3.98088	0.325888	0.650885	0.00520636	0.748547
XLOC_016968	TCONS_00087306	TYRO3	ENST00000559066	TSS41671	5.77302	0.0443844	5.39068	0.198528	-0.382342	0.00539745	0.748547
XLOC_018396	TCONS_00095698	CTXND1	ENST00000560778	TSS45537	-1.06716	0.844657	0.402726	0.501781	1.46989	0.00551995	0.748547
XLOC_019113	TCONS_00100146	AC012645.1	ENST00000515455	TSS47646	1.57784	0.749719	0.44561	0.444183	-1.13223	0.00526342	0.748547
XLOC_021829	TCONS_00115572	PNPO	ENST00000583599	TSS55026	6.31739	0.241868	5.94567	0.110647	-0.371721	0.0059571	0.748547
XLOC_021875	TCONS_00115944	PDK2	ENST00000007708	TSS55197	4.74384	0.186579	5.19217	0.271793	0.448322	0.00578443	0.748547
XLOC_023983	TCONS_00129416	TTC39C	ENST00000304621	TSS61455	3.76694	0.217796	3.31463	0.188818	-0.452313	0.00538738	0.748547
XLOC_024149	TCONS_00130155	ME2	ENST00000321341	TSS61795	6.31676	0.126789	6.01432	0.113877	-0.302439	0.0062685	0.748547
XLOC_026555	TCONS_00145322	AC011472.2	ENST00000586356	TSS68580	5.79064	0.0979151	6.09641	0.167431	0.305771	0.0054818	0.748547
XLOC_031610	TCONS_00174081	BTBD3	ENST00000254977	TSS81693	7.40792	0.115982	7.00763	0.269679	-0.400285	0.0057081	0.748547
XLOC_034981	TCONS_00190436	ATG7	ENST00000451513	TSS89611	4.45073	0.0542044	4.07926	0.189003	-0.371474	0.00547187	0.748547
XLOC_036263	TCONS_00198208	OPA1	ENST00000361715	TSS93225	7.09052	0.137244	6.81427	0.12812	-0.276246	0.00597815	0.748547
XLOC_039386	TCONS_00214880	GABRG1	ENST00000295452	TSS100971	1.42955	0.759509	-0.237115	0.970341	-1.66667	0.00526139	0.748547
XLOC_044477	TCONS_00238763	SLC22A3	ENST00000275300	TSS112581	-4.64227	1.20161	-1.93323	1.83774	2.70904	0.00635314	0.748547
XLOC_044565	TCONS_00239114	SERPINB1	ENST00000380739	TSS112773	1.922	0.132408	0.588903	0.960126	-1.3331	0.00612014	0.748547
XLOC_046713	TCONS_00249073	DPY19L2P4	ENST00000497063	TSS117665	-2.17719	0.939222	-4.43917	1.40968	-2.26198	0.006351	0.748547
XLOC_047440	TCONS_00252764	AC102953.2	ENST00000609755	TSS119496	0.852595	0.248511	1.74574	0.416739	0.893143	0.00598976	0.748547
XLOC_051031	TCONS_00270384	TSSK5P	ENST00000423978	TSS128042	-4.44932	1.58752	-1.70272	0.686799	2.7466	0.00606794	0.748547
XLOC_052247	TCONS_00276016	PLGRKT	ENST00000223864	TSS130927	4.27877	0.168222	3.77099	0.205811	-0.507786	0.00638403	0.748547
XLOC_054662	TCONS_00285934	FANCB	ENST00000643728	TSS135909	1.16818	0.426329	0.223852	0.416252	-0.944331	0.00610634	0.748547
XLOC_008395	TCONS_00042859	TMEM126B	ENST00000393375	TSS20536	4.21579	0.0716225	3.77974	0.23247	-0.436054	0.00676768	0.756203
XLOC_010607	TCONS_00055502	AC007619.1	ENST00000544086	TSS26373	0.695426	0.463224	1.61446	0.459165	0.919029	0.00658611	0.756203
XLOC_014816	TCONS_00076790	SCFD1	ENST00000458591	TSS36521	5.6034	0.109993	5.22988	0.224275	-0.37352	0.00686679	0.756203
XLOC_027547	TCONS_00152142	ZNF132	ENST00000254166	TSS71369	1.87465	0.416521	2.58115	0.180552	0.706495	0.00685735	0.756203
XLOC_032155	TCONS_00176863	TBC1D20	ENST00000461188	TSS83084	5.57705	0.143395	5.91444	0.186847	0.337382	0.00671195	0.756203
XLOC_033399	TCONS_00182133	N6AMT1	ENST00000460212	TSS85692	4.40899	0.198087	3.96892	0.252125	-0.44007	0.00667923	0.756203
XLOC_036197	TCONS_00197808	EPHB3	ENST00000330394	TSS93026	5.02721	0.374681	5.67644	0.445323	0.649237	0.0065981	0.756203
XLOC_037071	TCONS_00203571	NAA50	ENST00000240922	TSS95513	6.3645	0.192985	6.05629	0.108601	-0.308213	0.00667276	0.756203
XLOC_041079	TCONS_00222610	DCP2	ENST00000515408	TSS104680	5.36007	0.0725551	5.00192	0.11795	-0.358147	0.00662809	0.756203
XLOC_044529	TCONS_00238993	ERMARD	ENST00000592367	TSS112708	3.297	0.0924604	2.76148	0.246884	-0.535514	0.00688463	0.756203
XLOC_052019	TCONS_00274397	AL157935.1	ENST00000592240	TSS130143	-2.07815	0.907066	-0.424596	0.692048	1.65355	0.00677392	0.756203
XLOC_052846	TCONS_00278471	CTSV	ENST00000538255	TSS132140	3.69701	0.969816	2.62707	0.412869	-1.06994	0.00684414	0.756203
XLOC_000745	TCONS_00004446	ELAVL4	ENST00000448907	TSS2054	5.08368	0.31391	6.04524	0.689529	0.961556	0.00695526	0.758251
XLOC_002127	TCONS_00011379	LEMD1-AS1	ENST00000447832	TSS5403	-1.92235	0.734961	-4.68404	1.47906	-2.76169	0.00712123	0.758251
XLOC_010895	TCONS_00056856	TUBA1C	ENST00000549554	TSS27034	6.1092	0.259163	5.58312	0.337443	-0.526078	0.00717759	0.758251
XLOC_018311	TCONS_00095069	ULK3	ENST00000440863	TSS45283	4.58406	0.0398743	4.24329	0.108702	-0.340768	0.00711645	0.758251
XLOC_019540	TCONS_00102602	TANGO6	ENST00000564180	TSS48820	4.43596	0.102529	4.04398	0.18603	-0.391977	0.0070173	0.758251
XLOC_024488	TCONS_00131692	PTPN2	ENST00000589444	TSS62617	4.15683	0.224674	3.74675	0.198427	-0.410085	0.0069836	0.758251
XLOC_027146	TCONS_00149285	AC021092.1	ENST00000592946	TSS70219	4.28899	0.103463	5.01597	0.293272	0.726973	0.00722518	0.758251
XLOC_030171	TCONS_00166880	TRABD2A	ENST00000335459	TSS78294	-0.874822	0.850274	0.942426	0.957842	1.81725	0.00707121	0.758251
XLOC_037210	TCONS_00204556	RPL32P3	ENST00000507287	TSS95941	2.13222	0.231202	2.8546	0.419253	0.722386	0.00737128	0.766335
XLOC_044808	TCONS_00240047	ZNF311	ENST00000377179	TSS113245	1.92446	0.195551	0.496677	0.472616	-1.42778	0.00737452	0.766335
XLOC_001742	TCONS_00009599	RGS4	ENST00000421743	TSS4494	5.05261	0.397758	6.10588	0.510476	1.05328	0.00744206	0.769582
XLOC_010072	TCONS_00052542	SLN	ENST00000531293	TSS24969	-4.31664	1.85287	-1.23009	2.29662	3.08655	0.00767656	0.76999
XLOC_010485	TCONS_00054697	LTBR	ENST00000546296	TSS25989	-0.597078	0.638852	-3.68578	2.0631	-3.08871	0.00774691	0.76999
XLOC_014022	TCONS_00073836	HSPH1	ENST00000445273	TSS34976	7.32115	0.145641	6.96154	0.212492	-0.35961	0.00753043	0.76999
XLOC_032754	TCONS_00179584	CTSZ	ENST00000217131	TSS84338	3.45988	0.427463	1.97449	1.15764	-1.48539	0.00760036	0.76999
XLOC_033515	TCONS_00182631	HLCS	ENST00000612277	TSS85945	5.32401	0.0982009	4.97831	0.175626	-0.345696	0.00764193	0.76999
XLOC_038378	TCONS_00210276	AFP	ENST00000513720	TSS98703	-1.40492	0.466443	-4.07562	1.49183	-2.6707	0.00777291	0.76999
XLOC_043512	TCONS_00234203	IER3-AS1	ENST00000607333	TSS110337	3.72258	0.312952	2.79568	0.639496	-0.926899	0.00773755	0.76999
XLOC_045181	TCONS_00242099	ELOVL5	ENST00000542638	TSS114158	7.00573	0.119693	6.76869	0.0819607	-0.23704	0.00758794	0.76999
XLOC_049018	TCONS_00260777	EPHX2	ENST00000521400	TSS123346	3.63581	0.36121	2.95776	0.312598	-0.67805	0.00771412	0.76999
XLOC_051287	TCONS_00271373	IFT74	ENST00000519968	TSS128570	3.89999	0.466563	3.22394	0.237056	-0.676044	0.00782186	0.771235
XLOC_031342	TCONS_00172979	ARL4C	ENST00000339728	TSS81102	6.78149	0.105969	6.44034	0.144268	-0.34115	0.00789187	0.77127
XLOC_029170	TCONS_00160690	FASTKD2	ENST00000236980	TSS75465	5.47876	0.141802	5.10477	0.221027	-0.373992	0.00813101	0.790685
XLOC_027276	TCONS_00150293	PTH2	ENST00000270631	TSS70662	-0.930314	1.12443	-3.91456	1.84291	-2.98425	0.00818072	0.791886
XLOC_003120	TCONS_00016715	PPIEL	ENST00000458207	TSS7994	-0.340693	0.98808	-2.85274	1.75226	-2.51205	0.00834797	0.801159
XLOC_003151	TCONS_00016899	SLFNL1	ENST00000302946	TSS8064	-3.18115	1.41298	-1.41172	0.777784	1.76943	0.00843651	0.801159
XLOC_006498	TCONS_00032715	AL117336.3	ENST00000603160	TSS15639	-2.93556	1.62208	-1.13066	0.279307	1.8049	0.00850326	0.801159
XLOC_021402	TCONS_00113153	KSR1	ENST00000644974	TSS53852	5.29976	0.224968	5.81137	0.386011	0.511615	0.00835937	0.801159
XLOC_024575	TCONS_00131968	AC090772.3	ENST00000583267	TSS62766	5.83597	0.156812	5.48953	0.178648	-0.346437	0.00845583	0.801159
XLOC_027883	TCONS_00153688	AC007390.2	ENST00000606229	TSS72141	-3.8279	1.68183	-1.4306	0.583147	2.3973	0.00847783	0.801159
XLOC_011140	TCONS_00058679	RXYLT1	ENST00000261234	TSS27855	3.96559	0.116111	3.46514	0.291632	-0.500449	0.00870711	0.803581
XLOC_019552	TCONS_00102694	AC092115.2	ENST00000562696	TSS48875	2.47172	0.723979	0.905024	0.991659	-1.56669	0.00862521	0.803581
XLOC_027526	TCONS_00151983	ZNF671	ENST00000600125	TSS71316	2.56437	0.235307	3.25201	0.313612	0.687636	0.00864016	0.803581
XLOC_030956	TCONS_00170766	AC096667.1	ENST00000640078	TSS80128	-2.24331	1.12669	-4.78118	1.22205	-2.53787	0.00882642	0.803581
XLOC_035213	TCONS_00192067	ZNF502	ENST00000449836	TSS90317	2.88257	0.367163	-1.55317	3.92854	-4.43573	0.00883223	0.803581
XLOC_053866	TCONS_00282880	ZC3H12B	ENST00000617377	TSS134313	2.25011	0.312383	2.85094	0.280981	0.600826	0.00872597	0.803581
XLOC_001319	TCONS_00007328	HSD3BP5	ENST00000434856	TSS3427	-0.988582	0.917105	0.340964	0.683143	1.32955	0.00897295	0.812896
XLOC_003148	TCONS_00016896	CITED4	ENST00000372638	TSS8061	2.20997	0.262222	1.50983	0.344675	-0.700145	0.00901487	0.813218
XLOC_002583	TCONS_00013464	AL645608.8	ENST00000606034	TSS6449	-1.78351	0.939575	0.0538039	0.716936	1.83731	0.00913956	0.818521
XLOC_039779	TCONS_00217095	DKK2	ENST00000285311	TSS101884	5.84472	0.182356	4.20264	1.22383	-1.64208	0.00917779	0.818521
XLOC_047646	TCONS_00253828	AC007255.1	ENST00000450540	TSS120029	-2.57416	0.743409	-4.88478	0.947972	-2.31061	0.0092281	0.818521
XLOC_054669	TCONS_00285995	PIR	ENST00000492432	TSS135933	3.37847	0.203857	2.68	0.352647	-0.698473	0.00919593	0.818521
XLOC_014828	TCONS_00076862	NUBPL	ENST00000550005	TSS36559	4.02036	0.0721516	3.61608	0.13856	-0.404277	0.00943479	0.829909
XLOC_044578	TCONS_00239171	SLC22A23	ENST00000436008	TSS112807	5.44037	0.371941	6.16456	0.51808	0.724193	0.00942232	0.829909
XLOC_016396	TCONS_00085735	TMEM179	ENST00000415614	TSS40695	3.71292	0.320247	2.92926	0.401322	-0.783657	0.00953862	0.833389
XLOC_023679	TCONS_00127904	FAAP100	ENST00000443656	TSS60679	5.58883	0.094492	5.35614	0.0777052	-0.232693	0.00960822	0.833389
XLOC_047565	TCONS_00253423	TWISTNB	ENST00000222567	TSS119825	4.64024	0.0692293	4.2234	0.277189	-0.416837	0.00960427	0.833389
XLOC_052122	TCONS_00275216	DBH	ENST00000393056	TSS130540	2.10419	0.430856	3.50226	0.925819	1.39807	0.0096316	0.833389
XLOC_005756	TCONS_00029156	EIF5AL1	ENST00000520547	TSS13909	3.86506	0.157416	3.36583	0.264585	-0.499231	0.00975799	0.83854
XLOC_032478	TCONS_00178170	AL034549.1	ENST00000645622	TSS83712	1.75338	0.337076	0.894466	0.481828	-0.858913	0.0098098	0.83854
XLOC_048601	TCONS_00258945	AC005229.4	ENST00000610085	TSS122341	2.29232	0.242252	1.56762	0.354444	-0.724693	0.00980583	0.83854
XLOC_000021	TCONS_00000032	AL669831.5	ENST00000434264	TSS28	-2.70506	0.481764	-4.5308	1.21647	-1.82574	0.00991876	0.841071
XLOC_027691	TCONS_00152661	LPIN1	ENST00000449576	TSS71661	5.02277	0.162683	5.32043	0.101435	0.297658	0.00989097	0.841071
XLOC_020290	TCONS_00107221	AC120114.2	ENST00000567795	TSS50953	0.46196	0.164907	-1.22262	1.08341	-1.68458	0.0100099	0.845419
XLOC_000089	TCONS_00000544	AL365330.1	ENST00000607459	TSS276	-4.13522	2.21571	-1.69739	0.819295	2.43783	0.015516	0.848912
XLOC_000143	TCONS_00000828	SLC25A33	ENST00000302692	TSS416	4.65619	0.187682	4.28903	0.282734	-0.367162	0.0305962	0.848912
XLOC_000183	TCONS_00001078	AGTRAP	ENST00000376637	TSS538	3.86216	0.400153	3.30038	0.390749	-0.561786	0.0332657	0.848912
XLOC_000410	TCONS_00002232	LIN28A	ENST00000326279	TSS1089	7.23644	1.65785	5.1747	1.67654	-2.06174	0.0259272	0.848912
XLOC_000626	TCONS_00003501	KCNQ4	ENST00000642618	TSS1656	0.617216	0.396868	-0.27676	0.618226	-0.893977	0.027092	0.848912
XLOC_000651	TCONS_00003620	ZNF691	ENST00000372502	TSS1725	3.27608	0.275139	3.62711	0.239331	0.35103	0.0358394	0.848912
XLOC_000826	TCONS_00004772	PCSK9	ENST00000302118	TSS2209	2.50153	0.254449	0.392089	1.99325	-2.10944	0.0139179	0.848912
XLOC_000848	TCONS_00004871	FGGY	ENST00000582567	TSS2248	3.25702	0.141898	2.71571	0.372014	-0.541311	0.0267049	0.848912
XLOC_000913	TCONS_00005245	GNG12-AS1	ENST00000420587	TSS2435	-0.647283	0.63966	-2.81762	1.80406	-2.17034	0.0127636	0.848912
XLOC_001081	TCONS_00006059	CCDC18	ENST00000343253	TSS2815	2.38413	0.366676	1.77595	0.286048	-0.608187	0.0285773	0.848912
XLOC_001129	TCONS_00006299	TRMT13	ENST00000370143	TSS2926	2.6011	0.393048	2.02496	0.310039	-0.576142	0.0288934	0.848912
XLOC_001144	TCONS_00006356	AC093157.1	ENST00000453011	TSS2952	1.6085	0.355994	0.765465	0.317062	-0.84303	0.0239247	0.848912
XLOC_001170	TCONS_00006449	PRMT6	ENST00000370078	TSS3011	5.74083	0.315063	5.42919	0.154529	-0.311644	0.025388	0.848912
XLOC_001198	TCONS_00006593	SYPL2	ENST00000369872	TSS3083	-3.06595	2.5773	-0.247701	1.28459	2.81825	0.0104049	0.848912
XLOC_001223	TCONS_00006900	CD53	ENST00000271324	TSS3199	-1.91561	0.943071	-4.05235	1.54481	-2.13674	0.0218946	0.848912
XLOC_001306	TCONS_00007284	WDR3	ENST00000369441	TSS3405	6.0532	0.0845556	5.85411	0.119568	-0.19909	0.0309326	0.848912
XLOC_001599	TCONS_00008627	MTX1P1	ENST00000440904	TSS4071	2.39419	0.180563	2.8619	0.238071	0.467714	0.0115318	0.848912
XLOC_001633	TCONS_00008948	NTRK1	ENST00000489021	TSS4210	3.13106	0.269803	2.0901	0.647364	-1.04095	0.0149328	0.848912
XLOC_001752	TCONS_00009638	PBX1	ENST00000467023	TSS4515	8.86918	0.211835	9.26938	0.299426	0.400205	0.0254931	0.848912
XLOC_001860	TCONS_00010070	KLHL20	ENST00000479505	TSS4759	4.58742	0.0756379	4.81783	0.129665	0.230415	0.0280994	0.848912
XLOC_001864	TCONS_00010086	DARS2	ENST00000361951	TSS4768	5.26214	0.208643	4.94956	0.0852336	-0.312583	0.010967	0.848912
XLOC_001948	TCONS_00010493	LAMC2	ENST00000493293	TSS4975	2.38405	0.253132	0.586665	1.68547	-1.79739	0.0323155	0.848912
XLOC_002004	TCONS_00010715	AL136454.1	ENST00000647225	TSS5078	-1.80544	0.33841	-3.86903	1.28764	-2.06359	0.017068	0.848912
XLOC_002073	TCONS_00011003	RNPEP	ENST00000481780	TSS5228	5.84614	0.217057	5.43569	0.278928	-0.410452	0.0173949	0.848912
XLOC_002093	TCONS_00011118	PPFIA4	ENST00000367240	TSS5288	2.85444	0.820017	4.12892	0.912147	1.27449	0.0221718	0.848912
XLOC_002185	TCONS_00011758	HHAT	ENST00000541565	TSS5566	3.83933	0.163377	3.3068	0.382991	-0.532529	0.0200488	0.848912
XLOC_002210	TCONS_00011857	ATF3	ENST00000366981	TSS5626	4.18432	0.372806	3.63245	0.211492	-0.551867	0.0275485	0.848912
XLOC_002259	TCONS_00012101	2018-03-01	ENST00000366910	TSS5744	4.05324	0.380653	3.54114	0.217267	-0.512101	0.0210818	0.848912
XLOC_002303	TCONS_00012333	MIXL1	ENST00000542034	TSS5855	-1.5007	0.480012	-3.98084	1.59035	-2.48014	0.0130408	0.848912
XLOC_002444	TCONS_00013049	AL365366.1	ENST00000414898	TSS6185	-2.02042	0.606829	-4.02748	1.56739	-2.00705	0.0345811	0.848912
XLOC_002608	TCONS_00013708	SSU72	ENST00000291386	TSS6550	6.12345	0.145582	6.41612	0.194041	0.292678	0.0215059	0.848912
XLOC_002683	TCONS_00014259	AL359881.3	ENST00000602640	TSS6805	-3.27139	2.27997	-0.985299	0.85573	2.2861	0.0170831	0.848912
XLOC_002742	TCONS_00014551	NPPB	ENST00000376468	TSS6971	-0.606216	1.21117	-2.97359	1.8149	-2.36738	0.0234365	0.848912
XLOC_002810	TCONS_00014715	ARHGEF19	ENST00000478117	TSS7069	2.32158	0.347707	1.55647	0.728287	-0.765115	0.0310318	0.848912
XLOC_003046	TCONS_00016154	FNDC5	ENST00000483143	TSS7763	5.6911	0.22666	6.19287	0.148515	0.501772	0.0250721	0.848912
XLOC_003201	TCONS_00017172	AL592166.1	ENST00000440985	TSS8187	-4.55096	1.38423	-2.07605	1.48873	2.47491	0.0288858	0.848912
XLOC_003280	TCONS_00017652	NRDC	ENST00000440943	TSS8410	7.7173	0.0721344	7.46634	0.167535	-0.25096	0.0177305	0.848912
XLOC_003427	TCONS_00018472	GNG12	ENST00000370982	TSS8794	5.44017	0.257417	4.67665	0.733532	-0.763519	0.0310316	0.848912
XLOC_003509	TCONS_00018777	LINC01361	ENST00000452834	TSS8945	-2.56698	2.0068	-0.800083	0.510298	1.76689	0.0143921	0.848912
XLOC_003556	TCONS_00019003	GBP3	ENST00000370481	TSS9063	-0.0527921	0.351416	-2.19084	1.5751	-2.13805	0.0156517	0.848912
XLOC_003747	TCONS_00019947	INKA2	ENST00000527570	TSS9511	4.66048	0.102397	5.24232	0.295528	0.581841	0.017977	0.848912
XLOC_004055	TCONS_00021411	S100A2	ENST00000368708	TSS10170	-0.935395	0.544524	-2.6827	1.27415	-1.7473	0.0220853	0.848912
XLOC_004065	TCONS_00021458	GATAD2B	ENST00000637918	TSS10197	6.50768	0.0688591	6.81234	0.146741	0.304655	0.011314	0.848912
XLOC_004066	TCONS_00021480	AL513523.1	ENST00000417868	TSS10206	-2.05665	0.668753	-4.4037	1.45482	-2.34705	0.0150201	0.848912
XLOC_004106	TCONS_00021851	ASH1L	ENST00000368346	TSS10357	6.1399	0.185122	6.45558	0.238752	0.315682	0.0281556	0.848912
XLOC_004119	TCONS_00021959	ARHGEF2	ENST00000313695	TSS10403	6.48869	0.18518	6.87767	0.204636	0.388975	0.0228768	0.848912
XLOC_004121	TCONS_00021991	SSR2	ENST00000295702	TSS10419	7.76025	0.120535	7.9754	0.0951468	0.215153	0.0256042	0.848912
XLOC_004143	TCONS_00022222	CRABP2	ENST00000368222	TSS10490	7.366	0.480174	6.66674	0.562522	-0.699263	0.03529	0.848912
XLOC_004201	TCONS_00022434	AL590560.1	ENST00000368102	TSS10622	2.11729	0.997623	0.102907	1.48415	-2.01439	0.0194981	0.848912
XLOC_004234	TCONS_00022661	DEDD	ENST00000472996	TSS10720	5.41632	0.0915939	5.62368	0.0935464	0.207355	0.0246619	0.848912
XLOC_004599	TCONS_00024444	RAB29	ENST00000367139	TSS11517	2.2461	0.432003	3.02372	0.512392	0.777625	0.020142	0.848912
XLOC_004648	TCONS_00024695	SLC30A1	ENST00000367001	TSS11635	4.09369	0.198197	3.36534	0.684376	-0.728351	0.0321861	0.848912
XLOC_005257	TCONS_00027128	PTER	ENST00000535784	TSS12881	3.47927	0.614458	2.03802	1.51501	-1.44125	0.0324357	0.848912
XLOC_005389	TCONS_00027682	ITGB1-DT	ENST00000450890	TSS13169	-2.01705	0.661702	-4.09139	1.46304	-2.07435	0.0237232	0.848912
XLOC_005401	TCONS_00027696	CREM	ENST00000474362	TSS13183	3.83025	0.0894384	3.46416	0.152865	-0.36609	0.0140489	0.848912
XLOC_005660	TCONS_00028666	AC022532.1	ENST00000624563	TSS13669	-0.782395	0.329812	-3.12578	1.998	-2.34339	0.0288946	0.848912
XLOC_005714	TCONS_00028925	PLAU	ENST00000481390	TSS13795	2.57761	0.264131	1.52299	0.805617	-1.05461	0.0203843	0.848912
XLOC_005717	TCONS_00028951	ADK	ENST00000539909	TSS13806	4.523	0.122643	4.19904	0.132456	-0.323959	0.0243399	0.848912
XLOC_005788	TCONS_00029276	GHITM	ENST00000372134	TSS13973	7.29165	0.0909777	6.98517	0.187004	-0.306487	0.0106127	0.848912
XLOC_006112	TCONS_00030913	WDR11	ENST00000263461	TSS14760	6.03549	0.0884095	5.78629	0.160512	-0.249196	0.0246068	0.848912
XLOC_006171	TCONS_00031200	MGMT	ENST00000306010	TSS14912	4.08858	0.323592	3.64071	0.297714	-0.447873	0.0283929	0.848912
XLOC_006230	TCONS_00031443	AL359878.1	ENST00000381466	TSS15044	0.253149	0.480394	-0.666226	0.494164	-0.919376	0.0219001	0.848912
XLOC_006306	TCONS_00031765	USP6NL	ENST00000609104	TSS15197	5.79529	0.181555	5.50992	0.177854	-0.285371	0.0148341	0.848912
XLOC_006365	TCONS_00032096	STAM-AS1	ENST00000563601	TSS15346	-1.00141	0.125489	-2.48465	1.29599	-1.48324	0.0352495	0.848912
XLOC_006431	TCONS_00032399	ARMC4	ENST00000481659	TSS15492	2.74681	0.0928341	1.83747	0.666066	-0.909338	0.010646	0.848912
XLOC_006462	TCONS_00032532	ZEB1-AS1	ENST00000605946	TSS15556	3.45618	0.0898528	3.07786	0.244978	-0.378315	0.028393	0.848912
XLOC_006526	TCONS_00032777	BX322639.1	ENST00000609841	TSS15680	2.60501	0.886434	-1.56967	3.94646	-4.17468	0.0123659	0.848912
XLOC_006528	TCONS_00032789	ZNF37BP	ENST00000452075	TSS15686	3.27136	0.22883	3.81389	0.427372	0.542525	0.0216604	0.848912
XLOC_006742	TCONS_00033802	DDIT4-AS1	ENST00000491934	TSS16195	1.87334	0.950129	2.63108	0.314778	0.757734	0.0284875	0.848912
XLOC_006822	TCONS_00034287	NUTM2B-AS1	ENST00000596088	TSS16392	4.3014	0.174274	3.96636	0.175042	-0.335045	0.0318542	0.848912
XLOC_006834	TCONS_00034317	TMEM254-AS1	ENST00000412298	TSS16413	1.01308	0.264565	0.0328961	0.63623	-0.980185	0.0146619	0.848912
XLOC_006925	TCONS_00034588	IDE	ENST00000371581	TSS16566	5.51895	0.143376	5.14315	0.237694	-0.3758	0.0109886	0.848912
XLOC_006966	TCONS_00034818	BLNK	ENST00000371176	TSS16652	-0.96756	0.744067	-3.85014	1.79446	-2.88258	0.0141351	0.848912
XLOC_006982	TCONS_00034938	MMS19	ENST00000444411	TSS16701	5.85426	0.0817648	5.60543	0.113628	-0.248827	0.0230386	0.848912
XLOC_007021	TCONS_00035174	AL133215.1	ENST00000447344	TSS16804	-5.24307	2.71e-15	-2.55129	1.82784	2.69179	0.0104586	0.848912
XLOC_007108	TCONS_00035657	DCLRE1A	ENST00000361384	TSS17031	4.50749	0.311884	4.12846	0.197819	-0.379025	0.032675	0.848912
XLOC_007165	TCONS_00035944	RPL19P16	ENST00000433839	TSS17180	-3.88066	1.60644	-2.3524	0.475357	1.52827	0.0301864	0.848912
XLOC_007245	TCONS_00036387	FUOM	ENST00000278025	TSS17385	1.6453	0.239521	0.431333	0.998589	-1.21396	0.0123004	0.848912
XLOC_007455	TCONS_00037317	TRIM22	ENST00000379965	TSS17902	2.29067	0.337115	1.31706	0.734031	-0.973618	0.0204344	0.848912
XLOC_007564	TCONS_00037906	PDE3B	ENST00000282096	TSS18206	4.21351	0.434491	3.71373	0.317729	-0.499779	0.0220441	0.848912
XLOC_007575	TCONS_00037950	OR7E14P	ENST00000530490	TSS18232	0.611555	0.687934	-0.308135	0.751308	-0.91969	0.035557	0.848912
XLOC_007636	TCONS_00038306	LUZP2	ENST00000531187	TSS18390	4.36126	0.334962	3.44462	0.771395	-0.916644	0.0254364	0.848912
XLOC_007689	TCONS_00038592	CSTF3-DT	ENST00000531870	TSS18517	-4.46068	1.56479	-2.37213	1.61675	2.08855	0.0289402	0.848912
XLOC_007787	TCONS_00039132	LARGE2	ENST00000529052	TSS18797	-0.207041	0.746174	-3.27618	1.8669	-3.06914	0.0109744	0.848912
XLOC_007867	TCONS_00039553	TRIM48	ENST00000417545	TSS18985	-4.67166	1.14284	-1.54222	2.25087	3.12943	0.014368	0.848912
XLOC_007965	TCONS_00039800	GLYATL1	ENST00000534674	TSS19152	0.70862	0.381902	-0.40924	0.883969	-1.11786	0.0309822	0.848912
XLOC_008102	TCONS_00040820	VPS51	ENST00000528588	TSS19596	7.34439	0.0903867	7.11969	0.178667	-0.224699	0.0257149	0.848912
XLOC_008171	TCONS_00041511	KDM2A	ENST00000398645	TSS19896	6.4999	0.0342144	6.74963	0.171917	0.249729	0.0247478	0.848912
XLOC_008186	TCONS_00041661	GSTP1	ENST00000398606	TSS19974	8.37391	0.132452	7.95955	0.241693	-0.41436	0.0113783	0.848912
XLOC_008246	TCONS_00042075	FAM86C1	ENST00000346333	TSS20175	2.66584	0.172699	2.23407	0.249489	-0.431765	0.0295733	0.848912
XLOC_008294	TCONS_00042317	PLEKHB1	ENST00000398492	TSS20289	2.82928	0.393132	1.98432	0.49019	-0.844961	0.0177083	0.848912
XLOC_008299	TCONS_00042390	DNAJB13	ENST00000339764	TSS20314	-1.09243	1.24624	-3.52562	1.84588	-2.43319	0.0161275	0.848912
XLOC_008343	TCONS_00042656	AP003119.3	ENST00000566747	TSS20440	1.19869	0.172222	1.89511	0.428254	0.696415	0.0148703	0.848912
XLOC_008360	TCONS_00042749	USP35	ENST00000530267	TSS20474	3.70718	0.13141	4.01051	0.185673	0.30333	0.0275345	0.848912
XLOC_008378	TCONS_00042782	DDIAS	ENST00000532277	TSS20498	3.21011	0.444399	2.70096	0.215783	-0.509153	0.0274235	0.848912
XLOC_008383	TCONS_00042828	ANKRD42	ENST00000393389	TSS20513	3.81802	0.20395	3.4248	0.280746	-0.393227	0.0358374	0.848912
XLOC_008596	TCONS_00043661	DIXDC1	ENST00000529225	TSS20982	6.14073	0.206589	5.7997	0.301423	-0.341033	0.030363	0.848912
XLOC_008599	TCONS_00043680	DLAT	ENST00000280346	TSS20994	6.02625	0.11533	5.76118	0.112436	-0.265075	0.0104664	0.848912
XLOC_008601	TCONS_00043696	SDHD	ENST00000375549	TSS21001	3.88979	0.0485296	3.60568	0.121347	-0.284111	0.0292099	0.848912
XLOC_008771	TCONS_00044810	KRT18P59	ENST00000534728	TSS21508	0.0576225	0.244977	-0.729282	0.190443	-0.786904	0.0253891	0.848912
XLOC_008836	TCONS_00045185	AP004782.1	ENST00000623990	TSS21690	-1.93898	0.238017	-4.22301	1.27415	-2.28403	0.0277675	0.848912
XLOC_009094	TCONS_00046868	GALNT18	ENST00000227756	TSS22419	3.54371	0.111453	4.05566	0.371672	0.511949	0.0167871	0.848912
XLOC_009122	TCONS_00046955	COPB1	ENST00000532088	TSS22467	8.11274	0.0602023	7.91084	0.119244	-0.201899	0.0260561	0.848912
XLOC_009436	TCONS_00048621	PRG2	ENST00000311862	TSS23231	3.836	0.243148	2.76103	0.829651	-1.07497	0.0112182	0.848912
XLOC_009439	TCONS_00048676	RN7SL605P	ENST00000577229	TSS23251	4.50419	0.136265	4.13094	0.298276	-0.373258	0.0338983	0.848912
XLOC_009483	TCONS_00048777	AP001636.3	ENST00000533954	TSS23319	-2.62129	1.76706	-0.939412	1.17862	1.68188	0.0356932	0.848912
XLOC_009520	TCONS_00048905	SLC15A3	ENST00000536784	TSS23384	3.06417	0.473173	1.24322	1.62501	-1.82094	0.0109392	0.848912
XLOC_009526	TCONS_00048992	CYB561A3	ENST00000294072	TSS23426	3.98086	0.086279	3.57705	0.247881	-0.403814	0.035708	0.848912
XLOC_009645	TCONS_00050210	GAL3ST3	ENST00000312006	TSS23891	3.11998	0.306233	3.47636	0.148717	0.356389	0.0303483	0.848912
XLOC_009713	TCONS_00050609	CPT1A	ENST00000540367	TSS24084	0.761887	0.475188	2.49414	1.78734	1.73225	0.0265311	0.848912
XLOC_009773	TCONS_00051067	FAM168A	ENST00000064778	TSS24280	7.5193	0.172691	7.7984	0.172782	0.279102	0.0177356	0.848912
XLOC_009849	TCONS_00051513	KCTD21	ENST00000340067	TSS24503	3.86862	0.214181	4.24989	0.283519	0.381277	0.0206345	0.848912
XLOC_009991	TCONS_00052200	MTMR2	ENST00000393223	TSS24815	6.66954	0.18674	6.33133	0.209386	-0.338212	0.0152222	0.848912
XLOC_010132	TCONS_00052810	NCAM1-AS1	ENST00000533638	TSS25106	-3.58276	2.00333	-1.51163	0.899046	2.07113	0.0266756	0.848912
XLOC_010170	TCONS_00053009	PCSK7	ENST00000320934	TSS25197	5.34245	0.0617216	5.0507	0.165468	-0.291756	0.0334409	0.848912
XLOC_010245	TCONS_00053542	CLMP	ENST00000448775	TSS25428	4.9749	0.124337	4.05408	0.892173	-0.920817	0.0322773	0.848912
XLOC_010323	TCONS_00053881	TP53AIP1	ENST00000458238	TSS25592	-1.805	0.361751	-4.11039	1.45545	-2.30539	0.0156165	0.848912
XLOC_010449	TCONS_00054417	FKBP4	ENST00000001008	TSS25853	7.57215	0.217952	7.12008	0.336377	-0.452076	0.020968	0.848912
XLOC_010488	TCONS_00054723	CD27	ENST00000266557	TSS26003	-0.177488	0.251574	-2.22457	1.47864	-2.04708	0.0312453	0.848912
XLOC_010554	TCONS_00055231	RIMKLB	ENST00000538758	TSS26240	6.10277	0.246516	5.74786	0.234398	-0.354914	0.0130319	0.848912
XLOC_010648	TCONS_00055685	MGST1	ENST00000536371	TSS26467	4.88139	0.424263	4.13049	0.558913	-0.750907	0.0228356	0.848912
XLOC_010684	TCONS_00055854	GOLT1B	ENST00000535593	TSS26550	4.12496	0.156853	3.7595	0.271375	-0.365467	0.0332936	0.848912
XLOC_010731	TCONS_00056130	AC009509.4	ENST00000619202	TSS26676	-3.50088	1.16285	-1.23812	1.11193	2.26277	0.0223523	0.848912
XLOC_010766	TCONS_00056294	AC023157.3	ENST00000619086	TSS26759	0.31415	0.392464	-0.780885	0.600215	-1.09504	0.0152627	0.848912
XLOC_010968	TCONS_00057440	KRT18	ENST00000388837	TSS27288	4.44797	0.446429	3.24065	0.801067	-1.20732	0.0353426	0.848912
XLOC_011053	TCONS_00057900	TMEM198B	ENST00000478241	TSS27517	3.6807	0.0967548	4.01043	0.243514	0.329727	0.034159	0.848912
XLOC_011109	TCONS_00058561	ATP23	ENST00000551997	TSS27799	1.75956	0.372945	1.02409	0.341411	-0.735468	0.0129092	0.848912
XLOC_011246	TCONS_00059321	AC011611.3	ENST00000552367	TSS28127	0.824722	0.868304	1.88382	0.540384	1.05909	0.0212637	0.848912
XLOC_011368	TCONS_00059734	CEP83-DT	ENST00000623122	TSS28375	1.34304	0.7832	0.31683	0.736567	-1.02621	0.0247955	0.848912
XLOC_011434	TCONS_00060181	PARPBP	ENST00000541394	TSS28566	3.18127	0.239171	2.66131	0.275113	-0.519965	0.0180991	0.848912
XLOC_011467	TCONS_00060382	POLR3B	ENST00000228347	TSS28659	5.26337	0.163587	4.99858	0.140956	-0.264784	0.0255669	0.848912
XLOC_011479	TCONS_00060467	ASCL4	ENST00000342331	TSS28698	-2.49425	0.514532	-4.46214	1.36143	-1.96789	0.0341659	0.848912
XLOC_011522	TCONS_00060806	ATXN2-AS	ENST00000547021	TSS28850	-2.83386	1.72394	-4.8858	0.945269	-2.05193	0.0202529	0.848912
XLOC_011604	TCONS_00061176	HSPB8	ENST00000281938	TSS29046	2.6296	0.170006	1.32384	1.07042	-1.30576	0.0181161	0.848912
XLOC_011667	TCONS_00061576	HIP1R	ENST00000535831	TSS29243	4.9215	0.103879	5.45167	0.345235	0.530164	0.0174602	0.848912
XLOC_011874	TCONS_00062697	CD27-AS1	ENST00000535639	TSS29774	3.01865	0.252272	2.15716	0.572088	-0.861489	0.022917	0.848912
XLOC_011934	TCONS_00063206	MFAP5	ENST00000535411	TSS29990	1.42094	0.770559	-1.30488	2.22605	-2.72583	0.0114682	0.848912
XLOC_012402	TCONS_00065923	KRT8	ENST00000552551	TSS31178	5.3258	0.324779	3.47128	1.18943	-1.85452	0.0161144	0.848912
XLOC_012403	TCONS_00065942	AC068888.1	ENST00000549388	TSS31183	2.19007	0.164103	1.55509	0.44074	-0.634978	0.014739	0.848912
XLOC_012494	TCONS_00066744	PTGES3	ENST00000537473	TSS31518	7.89423	0.256583	7.56647	0.18246	-0.32776	0.0181641	0.848912
XLOC_012509	TCONS_00066915	STAC3	ENST00000554578	TSS31570	6.412	0.110063	6.64047	0.124505	0.228468	0.0231481	0.848912
XLOC_012514	TCONS_00067020	AC025165.1	ENST00000356672	TSS31610	-4.62753	1.23108	-2.4497	1.34809	2.17783	0.0292975	0.848912
XLOC_012695	TCONS_00067798	AC078817.1	ENST00000492623	TSS32014	-4.67166	1.14284	-2.70262	1.28371	1.96904	0.0132643	0.848912
XLOC_012764	TCONS_00068155	CEP83	ENST00000552632	TSS32177	2.90105	0.352647	2.41383	0.328553	-0.487221	0.0291642	0.848912
XLOC_012828	TCONS_00068538	SYCP3	ENST00000478238	TSS32359	-4.80703	0.872082	-2.58604	1.36557	2.22099	0.0119929	0.848912
XLOC_012890	TCONS_00068916	SELPLG	ENST00000550948	TSS32524	-0.582373	0.435671	0.320149	0.392268	0.902522	0.0342087	0.848912
XLOC_012935	TCONS_00069333	NAA25	ENST00000261745	TSS32690	5.09803	0.0849013	4.88289	0.0984506	-0.215145	0.0205009	0.848912
XLOC_013035	TCONS_00069960	ANAPC5	ENST00000422342	TSS32973	6.87188	0.112217	6.66631	0.127194	-0.205571	0.0264001	0.848912
XLOC_013077	TCONS_00070359	DNAH10OS	ENST00000514254	TSS33155	3.04514	0.328732	3.62667	0.468649	0.581536	0.0333609	0.848912
XLOC_013080	TCONS_00070373	AC068790.3	ENST00000602988	TSS33158	-2.0525	0.742083	-4.0745	1.49376	-2.022	0.0295906	0.848912
XLOC_013355	TCONS_00071205	POMP	ENST00000460403	TSS33652	5.85583	0.129346	5.56926	0.241702	-0.286565	0.0342325	0.848912
XLOC_013389	TCONS_00071393	RFC3	ENST00000380071	TSS33723	4.67536	0.342432	4.30806	0.165745	-0.367298	0.0232453	0.848912
XLOC_013448	TCONS_00071650	SMIM2-AS1	ENST00000618753	TSS33850	-4.39959	1.08976	-2.37723	1.43234	2.02237	0.0306543	0.848912
XLOC_013521	TCONS_00071952	RNASEH2B	ENST00000336617	TSS33995	3.69679	0.473193	3.00586	0.595427	-0.690931	0.0267495	0.848912
XLOC_013982	TCONS_00073675	LNX2	ENST00000316334	TSS34902	3.88393	0.252	3.54273	0.209555	-0.341192	0.0354305	0.848912
XLOC_014092	TCONS_00074180	CYCSP34	ENST00000458172	TSS35146	-4.67166	1.14284	-2.57753	1.33586	2.09413	0.0311704	0.848912
XLOC_014142	TCONS_00074368	SIAH3	ENST00000400405	TSS35239	3.59238	0.117161	4.56415	0.812193	0.971767	0.0215122	0.848912
XLOC_014174	TCONS_00074529	OGFOD1P1	ENST00000447552	TSS35312	-2.4744	0.942877	-4.68895	1.46608	-2.21455	0.0258711	0.848912
XLOC_014212	TCONS_00074789	AL139089.1	ENST00000620372	TSS35433	-1.822	0.896145	-4.08923	1.47534	-2.26723	0.0216886	0.848912
XLOC_014378	TCONS_00075227	OXGR1	ENST00000298440	TSS35694	-1.47902	0.471945	-3.64734	1.53181	-2.16832	0.0267773	0.848912
XLOC_014748	TCONS_00076237	AL132780.2	ENST00000557615	TSS36281	-0.4057	0.378812	-1.62005	0.973572	-1.21435	0.0334514	0.848912
XLOC_015036	TCONS_00077756	PSMA3	ENST00000216455	TSS37018	6.1057	0.184447	5.83	0.169191	-0.2757	0.0321158	0.848912
XLOC_015111	TCONS_00078331	EIF2S1	ENST00000256383	TSS37301	6.59634	0.150899	6.35163	0.0891445	-0.24471	0.0233993	0.848912
XLOC_015175	TCONS_00078769	ACOT4	ENST00000326303	TSS37501	-0.888747	0.81558	-2.07969	0.538069	-1.19095	0.0234719	0.848912
XLOC_015185	TCONS_00078870	BBOF1	ENST00000464394	TSS37541	3.12832	0.312125	2.45542	0.437729	-0.6729	0.0334652	0.848912
XLOC_015244	TCONS_00079285	TSHR	ENST00000557096	TSS37724	-2.14866	0.619301	-0.21624	1.98736	1.93242	0.031581	0.848912
XLOC_015358	TCONS_00079860	TUNAR	ENST00000504119	TSS37981	4.91838	0.170386	4.4659	0.410801	-0.452481	0.0338732	0.848912
XLOC_015395	TCONS_00080086	AL157871.1	ENST00000555428	TSS38100	2.27956	0.292779	2.8844	0.308436	0.604846	0.0108464	0.848912
XLOC_015576	TCONS_00080860	AL928654.4	ENST00000624831	TSS38542	0.589147	0.278121	-0.444303	0.369112	-1.03345	0.0103082	0.848912
XLOC_015693	TCONS_00081684	C14orf93	ENST00000299088	TSS38865	3.74527	0.0809171	3.37075	0.17939	-0.374517	0.0110908	0.848912
XLOC_015704	TCONS_00081804	HOMEZ	ENST00000357460	TSS38902	4.67356	0.128958	4.92318	0.125246	0.249616	0.0251864	0.848912
XLOC_015796	TCONS_00082492	PPP2R3C	ENST00000553273	TSS39203	4.49975	0.324886	4.10975	0.255401	-0.389998	0.0341456	0.848912
XLOC_015830	TCONS_00082647	CLEC14A	ENST00000342213	TSS39285	-1.36796	0.321339	-3.91456	1.84291	-2.5466	0.0110191	0.848912
XLOC_015873	TCONS_00082782	LINC00648	ENST00000555985	TSS39363	0.0577672	0.284771	0.707529	0.311241	0.649762	0.0224179	0.848912
XLOC_015930	TCONS_00083074	GNPNAT1	ENST00000216410	TSS39514	4.48994	0.220371	4.0371	0.326596	-0.45285	0.0148599	0.848912
XLOC_015942	TCONS_00083151	GMFB	ENST00000554908	TSS39553	5.50518	0.120652	5.08565	0.294231	-0.41953	0.0272342	0.848912
XLOC_016026	TCONS_00083540	ZBTB25	ENST00000555220	TSS39741	3.71489	0.138093	3.42127	0.0927052	-0.293615	0.026182	0.848912
XLOC_016079	TCONS_00083809	DCAF5	ENST00000341516	TSS39861	6.67154	0.0645479	6.86632	0.104241	0.194776	0.0312571	0.848912
XLOC_016145	TCONS_00084191	LTBP2	ENST00000261978	TSS40010	4.95866	0.3016	3.62905	1.4108	-1.32961	0.0355134	0.848912
XLOC_016175	TCONS_00084355	AF111169.3	ENST00000556368	TSS40091	-4.62602	1.2341	-2.17705	1.64242	2.44897	0.022354	0.848912
XLOC_016305	TCONS_00085212	DICER1	ENST00000343455	TSS40457	7.50119	0.0658824	7.24661	0.154931	-0.254581	0.0134643	0.848912
XLOC_016307	TCONS_00085249	CLMN	ENST00000298912	TSS40471	4.22467	0.441327	3.63542	0.337894	-0.589253	0.0299889	0.848912
XLOC_016826	TCONS_00086577	AC127502.2	ENST00000602663	TSS41305	-2.53336	2.00416	-0.928667	0.331517	1.60469	0.0249242	0.848912
XLOC_016920	TCONS_00086983	AC023908.3	ENST00000564211	TSS41519	-0.354735	0.545933	-2.32193	2.01726	-1.96719	0.0331332	0.848912
XLOC_016923	TCONS_00087001	SRP14-AS1	ENST00000504245	TSS41529	0.000797389	0.526542	0.873239	0.387164	0.872442	0.0272683	0.848912
XLOC_016926	TCONS_00087008	BUB1B	ENST00000560120	TSS41534	6.34487	0.167189	5.91518	0.125732	-0.429696	0.0114636	0.848912
XLOC_017049	TCONS_00087969	CTXN2	ENST00000644354	TSS41953	-0.251058	0.385613	0.643511	0.281371	0.894569	0.0172494	0.848912
XLOC_017192	TCONS_00088636	APH1B	ENST00000560890	TSS42286	4.53364	0.201086	4.11708	0.116982	-0.416557	0.0118486	0.848912
XLOC_017225	TCONS_00088817	SLC24A1	ENST00000434116	TSS42365	3.45509	0.128389	2.87248	0.45718	-0.58261	0.0233088	0.848912
XLOC_017250	TCONS_00089008	CORO2B	ENST00000566799	TSS42461	6.02087	0.22979	6.31752	0.196024	0.296658	0.0352117	0.848912
XLOC_017328	TCONS_00089661	AC068338.2	ENST00000563278	TSS42740	0.156668	0.156294	-1.21114	0.870799	-1.36781	0.0149798	0.848912
XLOC_017406	TCONS_00090075	CFAP161	ENST00000560091	TSS42936	0.320038	1.67821	-2.62437	2.10482	-2.94441	0.0356491	0.848912
XLOC_017449	TCONS_00090237	AC243562.1	ENST00000560672	TSS43027	-2.60959	1.9227	-0.916024	0.339291	1.69356	0.0168224	0.848912
XLOC_017491	TCONS_00090495	MIR9-3HG	ENST00000536780	TSS43146	0.180809	0.115478	1.82723	1.37592	1.64642	0.0236566	0.848912
XLOC_017538	TCONS_00090868	SLCO3A1	ENST00000318445	TSS43329	4.18147	0.0788175	4.55731	0.331358	0.375837	0.0354687	0.848912
XLOC_017868	TCONS_00091987	AC018563.1	ENST00000558089	TSS43967	2.71259	1.28953	0.504107	2.07894	-2.20848	0.0216493	0.848912
XLOC_018085	TCONS_00093490	PRTG	ENST00000389286	TSS44630	8.26358	1.19644	6.85911	0.868688	-1.40447	0.0147511	0.848912
XLOC_018220	TCONS_00094433	LCTL	ENST00000341509	TSS45013	1.52076	0.154408	0.654283	0.676937	-0.866474	0.0349532	0.848912
XLOC_018504	TCONS_00096255	PEX11A	ENST00000557982	TSS45791	2.59256	0.0886546	2.99719	0.304643	0.404636	0.0333544	0.848912
XLOC_018925	TCONS_00098854	AF001548.2	ENST00000574212	TSS47027	-2.71783	1.85205	-0.880082	1.2407	1.83775	0.0303864	0.848912
XLOC_018979	TCONS_00099152	REXO5	ENST00000568894	TSS47181	3.12595	0.351592	2.60976	0.299797	-0.516189	0.018566	0.848912
XLOC_019015	TCONS_00099408	SCNN1G	ENST00000300061	TSS47294	-5.24307	2.71e-15	-3.33817	1.39302	1.90491	0.0123471	0.848912
XLOC_019048	TCONS_00099592	AC008741.1	ENST00000569456	TSS47395	1.02112	0.513324	-0.494511	1.59376	-1.51563	0.0332664	0.848912
XLOC_019081	TCONS_00099761	SH2B1	ENST00000563591	TSS47495	4.91609	0.150343	5.19068	0.109077	0.27459	0.0165536	0.848912
XLOC_019158	TCONS_00100450	AC135050.5	ENST00000576336	TSS47800	-4.64227	1.20161	-2.52745	1.36765	2.11482	0.0162383	0.848912
XLOC_019171	TCONS_00100537	SLC5A2	ENST00000569576	TSS47842	0.582785	0.53593	1.51883	0.55674	0.936042	0.0341557	0.848912
XLOC_019349	TCONS_00101019	LINC02128	ENST00000576842	TSS48125	-0.951835	0.780958	-2.96076	1.66814	-2.00892	0.0283752	0.848912
XLOC_019404	TCONS_00101277	MT2A	ENST00000245185	TSS48279	1.75193	0.420182	0.024796	1.60807	-1.72714	0.0157821	0.848912
XLOC_019428	TCONS_00101461	ARL2BP	ENST00000219204	TSS48376	6.26678	0.0699545	6.00125	0.172448	-0.26553	0.0175213	0.848912
XLOC_019450	TCONS_00101698	CCDC113	ENST00000569374	TSS48464	4.70761	0.25225	4.15155	0.254904	-0.55606	0.0284991	0.848912
XLOC_019508	TCONS_00102210	PLEKHG4	ENST00000563969	TSS48649	0.936435	0.530584	-0.316434	1.04156	-1.25287	0.0203855	0.848912
XLOC_019529	TCONS_00102502	PRMT7	ENST00000566657	TSS48775	5.06016	0.270749	4.70613	0.111945	-0.35403	0.0336444	0.848912
XLOC_019549	TCONS_00102668	CYB5B	ENST00000512062	TSS48860	7.40119	0.118208	7.14457	0.178611	-0.256623	0.0321954	0.848912
XLOC_019581	TCONS_00102902	CALB2	ENST00000349553	TSS48964	4.11624	0.240549	3.38963	0.611559	-0.726609	0.0248752	0.848912
XLOC_019719	TCONS_00103530	KIAA0513	ENST00000538274	TSS49289	5.97634	0.308659	6.38805	0.183027	0.411706	0.0130438	0.848912
XLOC_019787	TCONS_00103838	LINC00304	ENST00000562248	TSS49451	-2.41521	2.1449	-0.456374	0.639504	1.95883	0.0240774	0.848912
XLOC_019803	TCONS_00104081	VPS9D1-AS1	ENST00000562866	TSS49543	0.687722	0.593505	-0.583736	0.992889	-1.27146	0.0271874	0.848912
XLOC_019818	TCONS_00104328	NPRL3	ENST00000610509	TSS49639	5.18954	0.20364	5.45068	0.178445	0.261145	0.0328458	0.848912
XLOC_019910	TCONS_00104989	AC093525.6	ENST00000563449	TSS49932	-2.72522	1.81205	-1.17373	0.487251	1.55149	0.0242685	0.848912
XLOC_020033	TCONS_00105812	TVP23A	ENST00000572980	TSS50288	3.36927	0.492784	2.34534	0.80995	-1.02393	0.0217462	0.848912
XLOC_020098	TCONS_00106087	NPIPP1	ENST00000534799	TSS50422	2.23581	0.307098	2.86579	0.194815	0.629983	0.0327344	0.848912
XLOC_020227	TCONS_00106848	NSMCE1	ENST00000361439	TSS50786	4.5964	0.322613	4.17413	0.269256	-0.422278	0.0255492	0.848912
XLOC_020295	TCONS_00107276	TBX6	ENST00000395224	TSS50974	-1.63293	0.574391	-3.61553	1.68908	-1.9826	0.0203718	0.848912
XLOC_020488	TCONS_00107916	CBLN1	ENST00000219197	TSS51366	5.35303	0.423777	4.51635	0.734479	-0.836677	0.0188028	0.848912
XLOC_020647	TCONS_00108759	EXOC3L1	ENST00000314586	TSS51767	-0.110336	0.571967	-1.30631	0.890629	-1.19598	0.0241402	0.848912
XLOC_020679	TCONS_00109057	DDX28	ENST00000332395	TSS51884	3.42772	0.264126	2.9624	0.372633	-0.465327	0.0304261	0.848912
XLOC_020709	TCONS_00109184	NQO1	ENST00000561500	TSS51952	5.44205	0.363418	4.45001	0.787456	-0.992034	0.0245467	0.848912
XLOC_020767	TCONS_00109581	CLEC18B	ENST00000617101	TSS52149	-1.23289	1.01888	-3.66927	1.51084	-2.43638	0.0282995	0.848912
XLOC_020775	TCONS_00109680	AC099508.1	ENST00000499110	TSS52198	3.13291	0.543616	3.64547	0.223375	0.512563	0.0349274	0.848912
XLOC_020789	TCONS_00109767	AC009163.2	ENST00000460606	TSS52243	6.20936	0.215494	5.90011	0.170179	-0.309248	0.0282005	0.848912
XLOC_020870	TCONS_00110173	AC026469.1	ENST00000621095	TSS52425	-4.64227	1.20161	-2.26705	1.59471	2.37522	0.0261933	0.848912
XLOC_020929	TCONS_00110478	APRT	ENST00000378364	TSS52561	5.05999	0.0987358	4.63572	0.338515	-0.424263	0.0265463	0.848912
XLOC_020982	TCONS_00110781	AC087392.5	ENST00000612517	TSS52711	-3.52006	1.14886	-1.73327	0.522112	1.78679	0.0314077	0.848912
XLOC_021027	TCONS_00110998	CTNS	ENST00000046640	TSS52833	4.47441	0.163311	4.14052	0.168255	-0.333892	0.0110318	0.848912
XLOC_021118	TCONS_00111716	MPDU1	ENST00000582151	TSS53168	5.76436	0.185224	6.09987	0.196439	0.335509	0.0121822	0.848912
XLOC_021164	TCONS_00112013	RPS27AP1	ENST00000475545	TSS53311	-4.0723	1.35283	-2.17068	0.876259	1.90162	0.0218915	0.848912
XLOC_021540	TCONS_00113897	CCL2	ENST00000624362	TSS54238	2.17062	0.33723	1.19767	0.822561	-0.972948	0.0246355	0.848912
XLOC_021587	TCONS_00114095	PIGW	ENST00000619326	TSS54337	3.58079	0.34682	3.05449	0.394847	-0.526301	0.0288257	0.848912
XLOC_021620	TCONS_00114242	MLLT6	ENST00000620609	TSS54421	5.59389	0.297272	5.96252	0.242014	0.368632	0.0324308	0.848912
XLOC_021629	TCONS_00114288	LINC00672	ENST00000583195	TSS54449	1.01706	0.594573	0.0482351	0.717344	-0.96882	0.0249495	0.848912
XLOC_021777	TCONS_00115164	CCDC103	ENST00000577339	TSS54849	2.93552	0.17102	2.19124	0.325051	-0.744279	0.0263648	0.848912
XLOC_021910	TCONS_00116319	MTCO1P40	ENST00000574371	TSS55347	-2.48334	1.96417	-0.922571	0.501319	1.56077	0.0258841	0.848912
XLOC_021949	TCONS_00116519	AC015813.5	ENST00000624641	TSS55452	1.46366	0.182667	0.730254	0.412808	-0.733405	0.0227451	0.848912
XLOC_021994	TCONS_00116757	BCAS3	ENST00000588168	TSS55563	5.06683	0.0720571	5.30432	0.182131	0.237488	0.0346368	0.848912
XLOC_022141	TCONS_00117569	MIR3615	ENST00000581999	TSS55974	5.25377	0.244619	4.81085	0.248889	-0.44292	0.0232213	0.848912
XLOC_022185	TCONS_00117948	SPHK1	ENST00000591651	TSS56156	2.2803	0.771517	1.11733	0.833816	-1.16297	0.0322726	0.848912
XLOC_022248	TCONS_00118401	CARD14	ENST00000576785	TSS56389	-3.07909	1.48238	-1.52613	0.504787	1.55296	0.0293775	0.848912
XLOC_022260	TCONS_00118537	AC127496.7	ENST00000625110	TSS56449	1.13352	0.511229	1.90779	0.545732	0.77427	0.0324515	0.848912
XLOC_022332	TCONS_00119059	RPH3AL	ENST00000618002	TSS56707	2.44942	0.243245	1.59089	0.51558	-0.858529	0.0222534	0.848912
XLOC_022375	TCONS_00119516	MNT	ENST00000174618	TSS56910	5.54068	0.158695	5.77678	0.150223	0.236099	0.0289783	0.848912
XLOC_022657	TCONS_00121529	AC124066.1	ENST00000581122	TSS57819	-5.24307	2.71e-15	-2.44496	2.63384	2.79811	0.0166689	0.848912
XLOC_022732	TCONS_00121784	SYPL1P2	ENST00000582878	TSS57961	-0.238993	1.2158	-2.95921	2.25726	-2.72022	0.0138366	0.848912
XLOC_022757	TCONS_00121850	SEBOX	ENST00000536498	TSS57997	-0.263579	0.509233	-2.16676	1.6436	-1.90318	0.0279613	0.848912
XLOC_022795	TCONS_00122212	CORO6	ENST00000469090	TSS58166	-1.84403	0.882555	-0.397455	0.940755	1.44658	0.0164773	0.848912
XLOC_023130	TCONS_00124071	SOST	ENST00000301691	TSS58977	3.11877	0.916104	0.440629	2.62005	-2.67814	0.0289213	0.848912
XLOC_023160	TCONS_00124317	CCDC43	ENST00000588687	TSS59085	4.93538	0.162209	4.6644	0.176489	-0.270981	0.0277911	0.848912
XLOC_023173	TCONS_00124446	C1QL1	ENST00000253407	TSS59141	4.78395	0.255048	4.04732	0.564818	-0.736631	0.029615	0.848912
XLOC_023230	TCONS_00124811	AC004477.1	ENST00000578660	TSS59309	-0.223514	0.376419	-1.50453	0.451088	-1.28102	0.0147102	0.848912
XLOC_023535	TCONS_00126696	AC100786.2	ENST00000583018	TSS60180	-1.45537	2.0812	-4.53098	1.82304	-3.07561	0.0283375	0.848912
XLOC_023610	TCONS_00127426	AC021683.1	ENST00000585798	TSS60473	-1.97643	0.868416	-0.745934	0.67949	1.2305	0.0302653	0.848912
XLOC_023659	TCONS_00127773	BAIAP2-DT	ENST00000577066	TSS60625	5.39932	0.210558	5.74838	0.251208	0.349058	0.0299346	0.848912
XLOC_023989	TCONS_00129481	IMPACT	ENST00000284202	TSS61474	5.24249	0.180823	4.85333	0.296005	-0.389166	0.0235993	0.848912
XLOC_024027	TCONS_00129553	DSG2	ENST00000261590	TSS61527	4.93262	0.212871	4.33161	0.354043	-0.601011	0.0175702	0.848912
XLOC_024072	TCONS_00129806	MOCOS	ENST00000261326	TSS61637	1.14786	0.732708	-0.00280498	0.765985	-1.15066	0.018877	0.848912
XLOC_024137	TCONS_00130095	LIPG	ENST00000577628	TSS61773	5.23733	0.166094	4.60657	0.526659	-0.630757	0.0169948	0.848912
XLOC_024144	TCONS_00130123	SKA1	ENST00000285116	TSS61786	3.8016	0.467428	3.36295	0.13278	-0.438648	0.0343487	0.848912
XLOC_024159	TCONS_00130270	C18orf54	ENST00000578138	TSS61844	3.93288	0.277051	3.5025	0.295001	-0.430378	0.0246489	0.848912
XLOC_024367	TCONS_00131102	COLEC12	ENST00000580242	TSS62330	5.39467	0.409109	4.06834	1.18762	-1.32633	0.0317222	0.848912
XLOC_024508	TCONS_00131750	AP001086.1	ENST00000494882	TSS62652	-4.67311	1.13993	-2.55374	1.32257	2.11936	0.0243837	0.848912
XLOC_024648	TCONS_00132300	AC007998.3	ENST00000593122	TSS62937	3.57706	0.116283	3.25214	0.176133	-0.324919	0.0340152	0.848912
XLOC_024676	TCONS_00132460	SYT4	ENST00000255224	TSS63003	8.89495	0.145224	8.24163	0.528606	-0.653322	0.0226721	0.848912
XLOC_024807	TCONS_00133302	PIGN	ENST00000639600	TSS63358	4.0355	0.0897239	3.67674	0.25326	-0.358761	0.0357966	0.848912
XLOC_024957	TCONS_00133959	CFD	ENST00000327726	TSS63680	1.795	0.268315	2.43506	0.3576	0.640059	0.0338567	0.848912
XLOC_024983	TCONS_00134266	AC027307.3	ENST00000594262	TSS63801	1.48577	0.134855	2.2073	0.452217	0.72153	0.0240269	0.848912
XLOC_024996	TCONS_00134311	AC012615.5	ENST00000592720	TSS63828	-4.96517	0.520082	-1.85463	2.31456	3.11054	0.0238717	0.848912
XLOC_025210	TCONS_00135914	CNN1	ENST00000252456	TSS64574	3.35832	0.488305	2.58584	0.370009	-0.772474	0.0136735	0.848912
XLOC_025537	TCONS_00137852	POP4	ENST00000585603	TSS65390	4.99479	0.129259	4.70308	0.129948	-0.291706	0.0258899	0.848912
XLOC_025561	TCONS_00137961	DPY19L3	ENST00000587077	TSS65446	5.88454	0.138678	5.55937	0.233003	-0.325177	0.0221622	0.848912
XLOC_025687	TCONS_00139055	CATSPERG	ENST00000410018	TSS65888	0.879304	0.405774	1.68364	0.514962	0.804337	0.0297618	0.848912
XLOC_025868	TCONS_00140530	IGFL2	ENST00000600243	TSS66543	-0.291729	1.14396	-2.27306	1.51734	-1.98133	0.0244084	0.848912
XLOC_025878	TCONS_00140613	DACT3-AS1	ENST00000525008	TSS66584	-2.62123	1.76776	-0.795137	0.685072	1.82609	0.0174447	0.848912
XLOC_025891	TCONS_00140710	C5AR1	ENST00000595501	TSS66617	0.462019	0.484321	-1.75291	1.81851	-2.21492	0.010786	0.848912
XLOC_026184	TCONS_00142443	ZNF865	ENST00000568956	TSS67381	4.28318	0.263193	4.72371	0.262219	0.440525	0.0132367	0.848912
XLOC_026327	TCONS_00143398	C19orf25	ENST00000588427	TSS67771	5.50224	0.0694363	5.80764	0.200856	0.3054	0.0214752	0.848912
XLOC_026329	TCONS_00143432	ADAMTSL5	ENST00000330475	TSS67781	-3.27648	1.38661	-1.47188	0.814915	1.8046	0.0334327	0.848912
XLOC_026335	TCONS_00143507	ATP8B3	ENST00000310127	TSS67815	0.820272	0.627207	-0.286658	0.724482	-1.10693	0.021355	0.848912
XLOC_026371	TCONS_00143738	AES	ENST00000592414	TSS67936	7.24734	0.102446	7.51709	0.0978962	0.269752	0.0323279	0.848912
XLOC_026467	TCONS_00144548	AC008878.4	ENST00000602083	TSS68282	4.88619	0.247902	5.30976	0.329361	0.423573	0.032978	0.848912
XLOC_026547	TCONS_00145218	ILF3-DT	ENST00000591501	TSS68542	4.51522	0.17882	4.10266	0.250273	-0.412569	0.0181317	0.848912
XLOC_026576	TCONS_00145526	ZNF563	ENST00000293725	TSS68650	0.788656	0.580278	-0.177107	0.656862	-0.965763	0.0351218	0.848912
XLOC_026583	TCONS_00145636	FBXW9	ENST00000587296	TSS68695	3.51821	0.299233	2.98677	0.31526	-0.531441	0.024852	0.848912
XLOC_026584	TCONS_00145649	TNPO2	ENST00000425528	TSS68699	7.39857	0.149118	7.64399	0.146352	0.245414	0.0181999	0.848912
XLOC_026619	TCONS_00145975	SAMD1	ENST00000533683	TSS68838	6.26785	0.0930238	6.5312	0.174791	0.263347	0.0332334	0.848912
XLOC_027037	TCONS_00148447	AC005393.1	ENST00000617916	TSS69863	-2.55775	1.90191	-0.881932	0.791911	1.67582	0.02909	0.848912
XLOC_027247	TCONS_00150116	NTN5	ENST00000270235	TSS70581	-3.27709	1.36873	-1.48902	1.4363	1.78807	0.0354076	0.848912
XLOC_027388	TCONS_00151182	ZNF888	ENST00000638862	TSS70998	2.0636	0.078231	1.38181	0.451997	-0.681791	0.0234894	0.848912
XLOC_027493	TCONS_00151831	ZSCAN5A	ENST00000391713	TSS71254	2.07898	0.574361	2.6931	0.234015	0.614121	0.0219613	0.848912
XLOC_027661	TCONS_00152535	TAF1B	ENST00000263663	TSS71587	4.05155	0.288306	3.60675	0.23137	-0.444795	0.0244098	0.848912
XLOC_027667	TCONS_00152567	RRM2	ENST00000641198	TSS71604	7.2291	0.436112	6.80315	0.177122	-0.425951	0.0353189	0.848912
XLOC_027771	TCONS_00152930	DNAJC27-AS1	ENST00000421904	TSS71811	2.23177	0.35947	1.61859	0.434453	-0.613178	0.0333591	0.848912
XLOC_027925	TCONS_00154034	DYNC2LI1	ENST00000260605	TSS72289	3.40734	0.130762	2.92463	0.319208	-0.482714	0.013888	0.848912
XLOC_028266	TCONS_00155884	THNSL2	ENST00000377254	TSS73179	4.24068	0.312563	3.82435	0.178718	-0.416336	0.0115618	0.848912
XLOC_028404	TCONS_00156408	AC092667.1	ENST00000434301	TSS73433	0.609821	0.332257	-0.59979	0.858699	-1.20961	0.0165097	0.848912
XLOC_028447	TCONS_00156628	LINC01102	ENST00000451400	TSS73544	-0.521872	0.719075	1.1925	0.979335	1.71437	0.0127195	0.848912
XLOC_028612	TCONS_00157470	TSN	ENST00000455432	TSS73968	6.8941	0.158625	6.66162	0.102042	-0.23248	0.0174414	0.848912
XLOC_028788	TCONS_00158408	AC007364.1	ENST00000449714	TSS74381	-3.74995	1.73958	-1.68229	0.796423	2.06766	0.0287711	0.848912
XLOC_028845	TCONS_00158665	PSMD14	ENST00000409682	TSS74507	6.47642	0.16282	6.2399	0.14755	-0.236518	0.0326831	0.848912
XLOC_028904	TCONS_00159117	HAT1	ENST00000412731	TSS74706	5.51991	0.288587	5.17903	0.177621	-0.340879	0.0269623	0.848912
XLOC_029023	TCONS_00159774	WDR75	ENST00000314761	TSS75043	5.72905	0.216896	5.43475	0.22344	-0.294307	0.028722	0.848912
XLOC_029087	TCONS_00160243	BZW1	ENST00000450637	TSS75267	7.75291	0.121655	7.51062	0.10967	-0.242291	0.0153136	0.848912
XLOC_029222	TCONS_00160966	ATIC	ENST00000236959	TSS75594	6.88847	0.270102	6.53387	0.182308	-0.354606	0.0183908	0.848912
XLOC_029378	TCONS_00161981	AC017104.1	ENST00000415129	TSS76087	-2.502	1.87788	-0.650985	0.824663	1.85102	0.0160171	0.848912
XLOC_029405	TCONS_00162206	INPP5D	ENST00000359570	TSS76183	1.66759	0.402142	0.345866	0.940995	-1.32172	0.0130359	0.848912
XLOC_029599	TCONS_00163600	AC092687.3	ENST00000606907	TSS76801	-1.2097	0.787152	-0.133843	0.353838	1.07585	0.0174481	0.848912
XLOC_029647	TCONS_00163770	WDR35	ENST00000281405	TSS76891	4.83439	0.116635	4.57912	0.139715	-0.255271	0.0324768	0.848912
XLOC_029666	TCONS_00163874	APOB	ENST00000233242	TSS76930	-1.00047	1.02996	-3.47147	1.70936	-2.471	0.0114791	0.848912
XLOC_029734	TCONS_00164199	SLC5A6	ENST00000461757	TSS77100	6.1833	0.154991	5.70206	0.274727	-0.481243	0.013247	0.848912
XLOC_029985	TCONS_00165731	FAM161A	ENST00000456262	TSS77824	4.19296	0.238696	3.69905	0.314803	-0.493909	0.0196869	0.848912
XLOC_030371	TCONS_00167754	TXNDC9	ENST00000264255	TSS78718	4.41868	0.0384349	4.01439	0.268576	-0.404291	0.0154056	0.848912
XLOC_030390	TCONS_00167907	MFSD9	ENST00000496253	TSS78785	3.64166	0.154871	4.07672	0.277644	0.435061	0.0140303	0.848912
XLOC_030552	TCONS_00168487	BIN1	ENST00000376113	TSS79108	6.62999	0.272159	7.00368	0.13526	0.373686	0.0313112	0.848912
XLOC_030948	TCONS_00170724	PDE1A	ENST00000435564	TSS80107	1.33386	0.657521	2.87943	1.33823	1.54557	0.0265266	0.848912
XLOC_030993	TCONS_00170924	NEMP2	ENST00000409150	TSS80198	2.45583	0.197686	1.83293	0.380597	-0.622905	0.02741	0.848912
XLOC_031051	TCONS_00171315	CLK1	ENST00000321356	TSS80360	3.7187	0.402756	4.38278	0.41868	0.664079	0.018961	0.848912
XLOC_031213	TCONS_00172326	GLB1L	ENST00000295759	TSS80788	3.57946	0.438589	2.8994	0.394222	-0.680052	0.0180794	0.848912
XLOC_031224	TCONS_00172435	AC009955.3	ENST00000596829	TSS80834	-5.24307	2.71e-15	-3.1454	1.45652	2.09767	0.019406	0.848912
XLOC_031288	TCONS_00172773	SLC16A14	ENST00000295190	TSS80990	6.21321	0.446106	5.54427	0.481278	-0.668943	0.0140674	0.848912
XLOC_031367	TCONS_00173081	AC016757.1	ENST00000475669	TSS81159	-2.25655	2.06556	-0.751749	0.303549	1.5048	0.0332569	0.848912
XLOC_031389	TCONS_00173234	CAPN10-DT	ENST00000567819	TSS81221	1.05276	0.362139	0.19259	0.552107	-0.860169	0.0250091	0.848912
XLOC_031530	TCONS_00173688	TGM3	ENST00000381458	TSS81483	-0.443599	0.168107	-1.97846	0.757066	-1.53486	0.0323654	0.848912
XLOC_031535	TCONS_00173730	EBF4	ENST00000449079	TSS81506	2.53257	0.413136	3.19285	0.250662	0.660276	0.01208	0.848912
XLOC_031712	TCONS_00174502	AL031673.1	ENST00000611460	TSS81919	-4.67311	1.13993	-2.34604	1.53489	2.32707	0.0253327	0.848912
XLOC_031718	TCONS_00174513	FAM182A	ENST00000376398	TSS81927	-4.4623	1.56156	-2.23944	1.37815	2.22285	0.0206817	0.848912
XLOC_031863	TCONS_00175286	PPP1R16B	ENST00000299824	TSS82309	4.05817	0.213821	3.44681	0.443228	-0.61136	0.0280192	0.848912
XLOC_032100	TCONS_00176546	NTSR1	ENST00000370501	TSS82918	1.08918	0.34868	2.40308	0.95491	1.3139	0.0179992	0.848912
XLOC_032236	TCONS_00177322	LRRN4	ENST00000378858	TSS83284	-1.66928	1.06116	-3.87411	1.78773	-2.20483	0.0196497	0.848912
XLOC_032398	TCONS_00177818	AL035252.2	ENST00000454676	TSS83560	-1.92235	0.734961	-3.97149	1.61859	-2.04913	0.0140154	0.848912
XLOC_032455	TCONS_00178040	AL031658.1	ENST00000449519	TSS83662	-2.14415	0.709717	-4.49234	1.29383	-2.34819	0.0115699	0.848912
XLOC_032456	TCONS_00178041	RSL24D1P6	ENST00000426934	TSS83663	-2.28327	0.426868	-4.10941	1.43311	-1.82613	0.0188124	0.848912
XLOC_032549	TCONS_00178645	TGM2	ENST00000361475	TSS83917	1.09642	0.307397	-0.278589	0.630216	-1.37501	0.0320987	0.848912
XLOC_032576	TCONS_00178756	CHD6	ENST00000373233	TSS83960	6.48379	0.142358	6.77048	0.154373	0.286691	0.0160163	0.848912
XLOC_032611	TCONS_00178862	SLPI	ENST00000338380	TSS84021	-2.70844	0.395336	-4.58028	1.13246	-1.87184	0.032539	0.848912
XLOC_033081	TCONS_00180729	LINC00310	ENST00000630751	TSS84975	0.63413	0.381074	-1.98421	2.30888	-2.61834	0.0167074	0.848912
XLOC_033249	TCONS_00181740	CU633906.1	ENST00000621924	TSS85447	-5.24307	2.71e-15	-2.93369	1.63028	2.30938	0.0324291	0.848912
XLOC_033274	TCONS_00181831	FP236383.3	ENST00000627981	TSS85493	3.00143	0.55229	3.90599	0.534972	0.904551	0.0101049	0.848912
XLOC_033343	TCONS_00181989	TMPRSS15	ENST00000284885	TSS85603	-0.871983	0.592587	0.18593	0.451561	1.05791	0.0137615	0.848912
XLOC_033413	TCONS_00182183	GRIK1	ENST00000327783	TSS85717	4.64149	0.545501	3.59848	0.730282	-1.04301	0.0248335	0.848912
XLOC_033538	TCONS_00182743	PSMG1	ENST00000331573	TSS85994	4.98981	0.336443	4.69562	0.119345	-0.294185	0.0333077	0.848912
XLOC_033544	TCONS_00182798	LCA5L	ENST00000380671	TSS86017	0.230189	0.732404	-0.914224	0.920952	-1.14441	0.0313145	0.848912
XLOC_033561	TCONS_00182918	C2CD2	ENST00000449165	TSS86059	3.93832	0.184663	3.32132	0.410948	-0.617002	0.0107718	0.848912
XLOC_033574	TCONS_00182971	LINC01668	ENST00000635001	TSS86089	3.43768	0.399582	2.88961	0.293651	-0.548069	0.0339554	0.848912
XLOC_034136	TCONS_00185541	GCAT	ENST00000323205	TSS87365	4.71008	0.212969	4.25252	0.380327	-0.457564	0.0304386	0.848912
XLOC_034155	TCONS_00185679	AL021707.5	ENST00000420118	TSS87428	1.71573	0.407308	2.56588	0.412077	0.850147	0.0298172	0.848912
XLOC_034176	TCONS_00185785	ATF4	ENST00000404241	TSS87477	7.58593	0.272445	7.90283	0.165923	0.316896	0.0269827	0.848912
XLOC_034257	TCONS_00186311	RIBC2	ENST00000614167	TSS87726	0.801198	0.541905	-0.442896	0.900455	-1.24409	0.0340057	0.848912
XLOC_034484	TCONS_00187347	PRAME	ENST00000398743	TSS88261	0.64177	0.59799	-2.51411	2.3187	-3.15588	0.0110453	0.848912
XLOC_034497	TCONS_00187397	LINC01658	ENST00000320372	TSS88289	-0.720959	0.566774	-3.30242	2.67921	-2.58146	0.0309928	0.848912
XLOC_034512	TCONS_00187477	DDT	ENST00000398344	TSS88324	3.84134	0.138874	3.39347	0.303971	-0.447874	0.0209097	0.848912
XLOC_034686	TCONS_00188523	PVALB	ENST00000417718	TSS88780	-0.477095	1.02538	-2.6467	1.99314	-2.16961	0.030109	0.848912
XLOC_034714	TCONS_00188695	BAIAP2L2	ENST00000381669	TSS88858	-1.23046	0.588133	-3.12365	1.81565	-1.89319	0.0339721	0.848912
XLOC_034753	TCONS_00189041	DNAJB7	ENST00000307221	TSS88997	0.266259	0.269068	-0.68538	0.706153	-0.951639	0.0303075	0.848912
XLOC_034766	TCONS_00189074	TOB2	ENST00000327492	TSS89016	6.05002	0.16787	6.38715	0.246003	0.33713	0.0149298	0.848912
XLOC_034868	TCONS_00189536	MLC1	ENST00000395876	TSS89241	0.553758	0.208816	1.51709	0.774675	0.963335	0.0268476	0.848912
XLOC_034870	TCONS_00189546	AL022328.4	ENST00000608025	TSS89244	0.0825652	0.192423	-0.831679	0.669057	-0.914245	0.0358726	0.848912
XLOC_034889	TCONS_00189793	RABL2B	ENST00000435118	TSS89340	4.71649	0.0516684	4.42884	0.224461	-0.287646	0.0295955	0.848912
XLOC_035033	TCONS_00190816	SATB1-AS1	ENST00000414198	TSS89774	-1.45558	1.0283	-3.68186	1.96393	-2.22628	0.0322503	0.848912
XLOC_035088	TCONS_00191174	STT3B	ENST00000453168	TSS89926	7.22447	0.165739	6.96632	0.0787085	-0.258147	0.0174538	0.848912
XLOC_035121	TCONS_00191390	STAC	ENST00000273183	TSS90038	4.13202	0.507746	3.26589	0.707877	-0.866131	0.0348578	0.848912
XLOC_035536	TCONS_00193971	CRYBG3	ENST00000389622	TSS91199	4.10644	0.181889	5.30094	0.999689	1.1945	0.0170667	0.848912
XLOC_035630	TCONS_00194369	LINC00488	ENST00000494582	TSS91400	0.37636	0.72567	-3.11757	2.02336	-3.49393	0.0119207	0.848912
XLOC_035784	TCONS_00195190	MCM2	ENST00000265056	TSS91796	7.32008	0.545622	6.69437	0.379874	-0.625708	0.0231483	0.848912
XLOC_035817	TCONS_00195395	TRH	ENST00000302649	TSS91889	2.3178	0.994771	3.23306	0.475051	0.915257	0.0263611	0.848912
XLOC_035898	TCONS_00195946	ZBTB38	ENST00000509842	TSS92148	5.92343	0.168537	5.47188	0.325505	-0.451555	0.0277878	0.848912
XLOC_035905	TCONS_00196007	ATP1B3	ENST00000475483	TSS92177	6.83092	0.0726582	6.57636	0.11277	-0.254557	0.0173057	0.848912
XLOC_035946	TCONS_00196214	HPS3	ENST00000296051	TSS92285	4.28127	0.226948	3.87035	0.254746	-0.410911	0.0306661	0.848912
XLOC_036041	TCONS_00196742	NMD3	ENST00000468606	TSS92544	5.57016	0.0523951	5.30006	0.216531	-0.270105	0.0321917	0.848912
XLOC_036250	TCONS_00198171	OSTN	ENST00000445281	TSS93199	-1.53343	2.50429	0.691461	0.528839	2.22489	0.013527	0.848912
XLOC_036276	TCONS_00198269	AC046143.1	ENST00000447139	TSS93255	-0.0311303	0.440656	-0.909859	0.524561	-0.878729	0.0301494	0.848912
XLOC_036428	TCONS_00199278	CHCHD4	ENST00000295767	TSS93663	4.05564	0.0914215	3.70733	0.164506	-0.348313	0.0159836	0.848912
XLOC_036496	TCONS_00199725	NGLY1	ENST00000489271	TSS93865	4.77804	0.0585934	4.47331	0.191447	-0.304736	0.0186131	0.848912
XLOC_036618	TCONS_00200502	ANO10	ENST00000466658	TSS94185	5.3178	0.195683	4.8889	0.231661	-0.428897	0.0117355	0.848912
XLOC_036640	TCONS_00200593	RPS24P8	ENST00000431490	TSS94232	-0.928034	0.871813	-0.0356036	0.294576	0.89243	0.0278883	0.848912
XLOC_036664	TCONS_00200750	KIF9	ENST00000335044	TSS94299	2.98263	0.363673	2.24595	0.535881	-0.736678	0.0131164	0.848912
XLOC_036710	TCONS_00201349	AC135506.1	ENST00000603877	TSS94531	-2.62857	1.92178	-0.760764	1.10293	1.86781	0.0212384	0.848912
XLOC_036898	TCONS_00202807	PDZRN3	ENST00000494559	TSS95147	5.23843	0.674167	5.89742	0.300415	0.658989	0.0124339	0.848912
XLOC_036957	TCONS_00202982	PROS1	ENST00000394236	TSS95251	4.18346	0.178115	3.59312	0.517123	-0.590343	0.0281905	0.848912
XLOC_037135	TCONS_00204079	MYLK	ENST00000360772	TSS95705	5.05127	0.211217	4.61448	0.399068	-0.436794	0.0356358	0.848912
XLOC_037194	TCONS_00204487	FTH1P4	ENST00000480365	TSS95908	-5.24307	2.71e-15	-3.18857	1.45878	2.05451	0.0222872	0.848912
XLOC_037239	TCONS_00204701	MRPL3	ENST00000264995	TSS96016	6.72052	0.206845	6.43583	0.118645	-0.284683	0.0164407	0.848912
XLOC_037258	TCONS_00204831	AC010207.1	ENST00000568384	TSS96087	-1.45392	1.03892	-3.46498	1.75088	-2.01105	0.0299977	0.848912
XLOC_037521	TCONS_00206137	LRRC34	ENST00000446859	TSS96704	1.46354	0.484151	0.447848	0.595881	-1.01569	0.0260817	0.848912
XLOC_037634	TCONS_00206684	EEF1A1P8	ENST00000419025	TSS96942	-1.84623	0.843804	-0.583482	0.58133	1.26275	0.0216848	0.848912
XLOC_037713	TCONS_00207233	LRRC15	ENST00000347624	TSS97181	2.7456	1.02342	0.626881	1.90522	-2.11872	0.0306933	0.848912
XLOC_037741	TCONS_00207466	TFRC	ENST00000426789	TSS97293	5.58242	0.858652	6.7968	0.93637	1.21438	0.0123804	0.848912
XLOC_037938	TCONS_00208608	HTRA3	ENST00000307358	TSS97837	0.637517	0.749757	-0.664291	1.20431	-1.30181	0.0326833	0.848912
XLOC_038029	TCONS_00208866	LAP3	ENST00000226299	TSS97978	5.69221	0.269181	5.30516	0.213336	-0.387053	0.025756	0.848912
XLOC_038035	TCONS_00208900	AC114728.1	ENST00000488289	TSS97996	-4.10169	1.31796	-2.47521	0.461638	1.62648	0.035728	0.848912
XLOC_038103	TCONS_00209191	DTHD1	ENST00000639862	TSS98150	-2.97954	1.8326	-5.24307	2.88e-15	-2.26353	0.0146333	0.848912
XLOC_038110	TCONS_00209214	PGM2	ENST00000381967	TSS98164	4.27106	0.135232	3.87744	0.319159	-0.39362	0.0351097	0.848912
XLOC_038163	TCONS_00209528	SLC30A9	ENST00000264451	TSS98297	6.60603	0.0807303	6.36309	0.169832	-0.242944	0.0160863	0.848912
XLOC_038375	TCONS_00210246	AC053527.1	ENST00000502790	TSS98691	-1.82787	0.788618	-3.99927	1.62712	-2.1714	0.0280892	0.848912
XLOC_038422	TCONS_00210529	ANXA3	ENST00000264908	TSS98818	3.32146	0.226657	2.03852	0.955552	-1.28294	0.0278603	0.848912
XLOC_038456	TCONS_00210675	MRPS18C	ENST00000512375	TSS98888	4.24187	0.274518	3.88031	0.200267	-0.361555	0.0352121	0.848912
XLOC_038557	TCONS_00211176	LINC02428	ENST00000513793	TSS99130	-4.64227	1.20161	-2.58736	1.38819	2.05491	0.0257487	0.848912
XLOC_038595	TCONS_00211353	MCUB	ENST00000394650	TSS99216	2.82399	0.164396	2.15644	0.375589	-0.667544	0.0166784	0.848912
XLOC_038791	TCONS_00212115	HHIP	ENST00000296575	TSS99630	4.76416	0.333257	3.81674	0.969621	-0.947418	0.0338411	0.848912
XLOC_038799	TCONS_00212156	SMAD1	ENST00000514778	TSS99650	5.65185	0.0485082	5.41173	0.154089	-0.240117	0.020064	0.848912
XLOC_038833	TCONS_00212275	DCLK2	ENST00000296550	TSS99715	6.03514	0.172271	6.42677	0.250121	0.391627	0.0239415	0.848912
XLOC_038861	TCONS_00212383	MND1	ENST00000622785	TSS99769	3.04013	0.582208	2.49553	0.271008	-0.5446	0.0302449	0.848912
XLOC_038926	TCONS_00212754	NPY5R	ENST00000338566	TSS99927	-0.848689	0.0675194	-2.90379	1.91491	-2.0551	0.0213996	0.848912
XLOC_039112	TCONS_00213461	AC139887.2	ENST00000503571	TSS100301	3.60396	0.21044	4.04668	0.227589	0.442719	0.017569	0.848912
XLOC_039161	TCONS_00213839	STX18	ENST00000505286	TSS100469	5.37089	0.220094	4.97004	0.183369	-0.400845	0.012093	0.848912
XLOC_039248	TCONS_00214198	FBXL5	ENST00000341285	TSS100643	6.25703	0.286069	5.8115	0.320658	-0.445535	0.0157559	0.848912
XLOC_039442	TCONS_00215134	KDR	ENST00000645273	TSS101092	2.58135	0.61812	1.23498	1.38629	-1.34637	0.0314634	0.848912
XLOC_039455	TCONS_00215243	PPAT	ENST00000264220	TSS101133	5.0807	0.148535	4.80666	0.17934	-0.274037	0.0351611	0.848912
XLOC_039812	TCONS_00217284	AC109347.1	ENST00000562919	TSS101973	-0.155252	0.148773	-1.14432	0.695794	-0.989066	0.0266832	0.848912
XLOC_039860	TCONS_00217479	MAD2L1	ENST00000296509	TSS102072	4.91873	0.549376	4.33016	0.241385	-0.588569	0.0229713	0.848912
XLOC_039872	TCONS_00217548	AC079341.3	ENST00000643663	TSS102105	-1.36799	0.316358	-3.61518	1.55035	-2.24718	0.0238292	0.848912
XLOC_039882	TCONS_00217605	AC021205.3	ENST00000609680	TSS102126	-5.24307	2.71e-15	-3.0995	1.53604	2.14357	0.0298608	0.848912
XLOC_039901	TCONS_00217645	MFSD8	ENST00000641686	TSS102151	3.24437	0.125184	2.8073	0.188367	-0.437072	0.0177904	0.848912
XLOC_039948	TCONS_00217834	SLC7A11	ENST00000280612	TSS102230	4.75782	0.10187	4.09946	0.42292	-0.658358	0.0149968	0.848912
XLOC_040113	TCONS_00218566	NPY1R	ENST00000296533	TSS102583	2.34166	0.585171	1.30705	0.819139	-1.03461	0.0299732	0.848912
XLOC_040153	TCONS_00218782	AADAT	ENST00000337664	TSS102668	4.55041	0.19564	4.12864	0.311182	-0.421769	0.0232322	0.848912
XLOC_040194	TCONS_00218921	SPATA4	ENST00000280191	TSS102750	-2.05344	0.716888	-3.9808	1.61152	-1.92736	0.0320299	0.848912
XLOC_040202	TCONS_00218945	AGA	ENST00000264595	TSS102765	3.24991	0.369919	2.77849	0.200132	-0.471421	0.0190751	0.848912
XLOC_040222	TCONS_00218980	DCTD	ENST00000500813	TSS102791	5.75313	0.0941916	5.42355	0.203532	-0.329573	0.0144858	0.848912
XLOC_040378	TCONS_00219536	AC116351.2	ENST00000606540	TSS103084	-1.63329	0.570283	-4.00205	1.56949	-2.36876	0.0166669	0.848912
XLOC_040556	TCONS_00220016	C5orf22	ENST00000325366	TSS103380	5.66065	0.0975342	5.34366	0.21115	-0.316988	0.0179659	0.848912
XLOC_040593	TCONS_00220220	SPEF2	ENST00000282469	TSS103477	2.91996	0.401372	2.26877	0.567664	-0.651192	0.0334055	0.848912
XLOC_040671	TCONS_00220574	AC008808.1	ENST00000508923	TSS103667	-1.39941	0.765614	-3.70139	1.47704	-2.30198	0.0152927	0.848912
XLOC_040682	TCONS_00220619	ITGA2	ENST00000296585	TSS103686	3.014	0.267584	1.44816	1.20414	-1.56585	0.0121926	0.848912
XLOC_040719	TCONS_00220743	SETD9	ENST00000475908	TSS103753	3.15479	0.450158	2.50994	0.408485	-0.644855	0.0263112	0.848912
XLOC_040958	TCONS_00222051	POLR3G	ENST00000512239	TSS104374	1.83407	0.30241	0.905642	0.710375	-0.928424	0.0179846	0.848912
XLOC_040966	TCONS_00222116	AC114316.2	ENST00000507217	TSS104417	-0.460012	0.283783	-2.66463	2.05856	-2.20462	0.0272624	0.848912
XLOC_040977	TCONS_00222141	SLF1	ENST00000265140	TSS104436	3.35756	0.234681	2.82729	0.307507	-0.530269	0.0223087	0.848912
XLOC_040985	TCONS_00222185	RFESD	ENST00000511684	TSS104454	0.827099	0.162801	0.0162465	0.709765	-0.810852	0.0358374	0.848912
XLOC_041136	TCONS_00222915	SNX24	ENST00000513613	TSS104836	4.43986	0.0231724	4.05804	0.301531	-0.381823	0.0196128	0.848912
XLOC_041167	TCONS_00223089	ISOC1	ENST00000514194	TSS104929	4.96325	0.176369	4.5684	0.261015	-0.394851	0.0145253	0.848912
XLOC_041320	TCONS_00224006	PCDHB6	ENST00000231136	TSS105383	0.110271	0.364001	1.31495	0.414977	1.20468	0.0143696	0.848912
XLOC_041327	TCONS_00224027	PCDHB12	ENST00000624949	TSS105393	2.37173	0.480928	2.99182	0.32725	0.620089	0.0198363	0.848912
XLOC_041437	TCONS_00224636	GRIA1	ENST00000481559	TSS105712	5.55517	0.184325	6.16203	0.564508	0.606862	0.0264527	0.848912
XLOC_041615	TCONS_00225614	EIF4E1B	ENST00000510473	TSS106187	-4.67311	1.13993	-2.74413	1.77158	1.92897	0.0332999	0.848912
XLOC_041622	TCONS_00225688	NSD1	ENST00000512992	TSS106211	7.65177	0.173888	7.39762	0.125694	-0.254153	0.0164023	0.848912
XLOC_041644	TCONS_00225845	N4BP3	ENST00000274605	TSS106292	3.98222	0.389727	4.41053	0.182877	0.428311	0.0175112	0.848912
XLOC_041707	TCONS_00226128	CCDC127	ENST00000296824	TSS106435	4.85464	0.154762	5.1274	0.0860199	0.272753	0.0140851	0.848912
XLOC_041746	TCONS_00226331	AC016595.1	ENST00000559410	TSS106542	-1.83371	2.70538	0.311266	0.943997	2.14498	0.0346734	0.848912
XLOC_041804	TCONS_00226464	CMBL	ENST00000503834	TSS106624	4.36926	0.26826	3.81697	0.347475	-0.552287	0.0352362	0.848912
XLOC_041985	TCONS_00227091	NUP155	ENST00000231498	TSS106962	6.46443	0.207397	6.19426	0.142647	-0.270172	0.0338764	0.848912
XLOC_042085	TCONS_00227569	MCIDAS	ENST00000513468	TSS107177	-1.44107	1.45502	-4.00571	1.56896	-2.56464	0.0179422	0.848912
XLOC_042273	TCONS_00228350	AP3B1	ENST00000255194	TSS107548	6.26397	0.270299	5.97954	0.138659	-0.284428	0.0236317	0.848912
XLOC_042275	TCONS_00228365	SCAMP1-AS1	ENST00000513755	TSS107557	2.63702	0.276601	2.04375	0.353641	-0.59327	0.0204253	0.848912
XLOC_042345	TCONS_00228595	AC091429.1	ENST00000486625	TSS107684	-2.5716	0.748537	-1.29725	0.978968	1.27435	0.0306891	0.848912
XLOC_042351	TCONS_00228604	CCNH	ENST00000645953	TSS107691	4.52025	0.13559	4.18057	0.245331	-0.339676	0.0281126	0.848912
XLOC_042374	TCONS_00228800	ARRDC3	ENST00000265138	TSS107768	7.67903	0.486044	6.98131	0.409445	-0.697719	0.0208978	0.848912
XLOC_042391	TCONS_00228911	TTC37	ENST00000358746	TSS107817	6.70389	0.14196	6.47863	0.110971	-0.225263	0.027388	0.848912
XLOC_042397	TCONS_00228958	ELL2	ENST00000237853	TSS107836	4.24034	0.0890973	3.70016	0.428376	-0.540183	0.0193134	0.848912
XLOC_042404	TCONS_00228991	ERAP1	ENST00000296754	TSS107852	5.58979	0.163625	5.1994	0.278065	-0.390388	0.0234607	0.848912
XLOC_042467	TCONS_00229185	LINC01023	ENST00000606054	TSS107972	-1.70945	0.436558	-3.84092	1.81775	-2.13147	0.0349879	0.848912
XLOC_042563	TCONS_00229526	CEP120	ENST00000306467	TSS108154	4.65193	0.119325	4.39191	0.117638	-0.26002	0.0169827	0.848912
XLOC_042654	TCONS_00230095	MTND5P11	ENST00000511037	TSS108401	-1.805	0.361751	-0.526153	0.974959	1.27885	0.0157975	0.848912
XLOC_042694	TCONS_00230341	ETF1	ENST00000499810	TSS108516	7.15667	0.0602313	6.98038	0.0958847	-0.176291	0.0333629	0.848912
XLOC_042712	TCONS_00230478	AC113361.1	ENST00000606683	TSS108568	-1.78452	0.945915	-3.98325	1.66116	-2.19874	0.0228752	0.848912
XLOC_042842	TCONS_00231307	RPLP1P6	ENST00000518134	TSS108928	-1.29874	0.880186	-3.17066	1.46645	-1.87191	0.0176705	0.848912
XLOC_042843	TCONS_00231308	AC091982.3	ENST00000623943	TSS108929	0.14416	0.418536	-1.31787	0.76956	-1.46203	0.013197	0.848912
XLOC_042986	TCONS_00231849	THOC3	ENST00000432305	TSS109219	2.88322	0.129309	2.27137	0.454247	-0.611851	0.0211102	0.848912
XLOC_043214	TCONS_00232951	AL031123.3	ENST00000623345	TSS109758	-0.477095	1.02538	-2.73859	1.94301	-2.2615	0.0174389	0.848912
XLOC_043237	TCONS_00233182	TMEM14C	ENST00000541412	TSS109837	5.87241	0.13523	5.508	0.320449	-0.364414	0.0279675	0.848912
XLOC_043424	TCONS_00233835	AL358933.1	ENST00000565046	TSS110164	-1.44672	0.431086	-3.21882	1.44202	-1.7721	0.0300234	0.848912
XLOC_043570	TCONS_00234771	AL662796.1	ENST00000646628	TSS110574	-0.894419	0.927272	-2.53756	1.37651	-1.64314	0.0246912	0.848912
XLOC_043595	TCONS_00234909	B3GALT4	ENST00000451237	TSS110634	2.13945	0.161342	1.61498	0.340715	-0.524475	0.0294656	0.848912
XLOC_043611	TCONS_00235026	HMGA1	ENST00000447654	TSS110694	8.96634	0.540219	8.34505	0.407444	-0.621289	0.0270846	0.848912
XLOC_043685	TCONS_00235375	TDRG1	ENST00000451810	TSS110857	-0.688435	0.827863	-2.1058	0.395231	-1.41736	0.0317611	0.848912
XLOC_043743	TCONS_00235767	C6orf223	ENST00000442114	TSS111033	-0.355272	0.849319	-2.90125	2.3685	-2.54598	0.0188125	0.848912
XLOC_043798	TCONS_00236052	TRAM2-AS1	ENST00000606714	TSS111166	3.30621	0.154701	2.84569	0.292162	-0.46052	0.035696	0.848912
XLOC_043803	TCONS_00236074	RF00100	ENST00000365328	TSS111177	2.16728	0.359609	3.26642	0.689146	1.09914	0.0115063	0.848912
XLOC_043851	TCONS_00236228	PTP4A1	ENST00000639568	TSS111268	7.47514	0.201239	7.10224	0.223942	-0.372897	0.0168965	0.848912
XLOC_043984	TCONS_00236733	ORC3	ENST00000546266	TSS111532	5.30182	0.0522424	4.95564	0.23497	-0.346182	0.012108	0.848912
XLOC_044062	TCONS_00236933	LIN28B	ENST00000635857	TSS111657	6.11943	0.674362	5.31066	0.688711	-0.808766	0.0255706	0.848912
XLOC_044123	TCONS_00237165	AMD1	ENST00000368885	TSS111777	6.16804	0.217072	5.89383	0.210036	-0.274212	0.0354233	0.848912
XLOC_044129	TCONS_00237175	GTF3C6	ENST00000329970	TSS111787	5.83495	0.332365	5.4613	0.180582	-0.373651	0.0288002	0.848912
XLOC_044157	TCONS_00237308	NT5DC1	ENST00000319550	TSS111846	4.62034	0.0685628	4.22464	0.276883	-0.395704	0.0137462	0.848912
XLOC_044163	TCONS_00237360	RSPH4A	ENST00000368581	TSS111869	3.20214	0.867821	2.02505	0.933256	-1.17709	0.0334516	0.848912
XLOC_044350	TCONS_00238142	AL023806.1	ENST00000603994	TSS112252	0.429886	0.520233	-1.96742	1.53834	-2.3973	0.0296778	0.848912
XLOC_044594	TCONS_00239230	AL359643.2	ENST00000606227	TSS112839	-0.895833	0.458443	0.138604	0.586544	1.03444	0.0177084	0.848912
XLOC_044650	TCONS_00239484	ADTRP	ENST00000505099	TSS112953	-1.82392	0.864756	-4.12775	1.41328	-2.30382	0.0251529	0.848912
XLOC_044693	TCONS_00239679	AL022068.1	ENST00000636202	TSS113042	0.190547	0.488354	-1.58907	1.86996	-1.77962	0.0313043	0.848912
XLOC_044718	TCONS_00239769	AL031775.1	ENST00000607014	TSS113083	-1.82917	0.395344	-4.2252	1.75423	-2.39603	0.0349766	0.848912
XLOC_044768	TCONS_00239923	AL031118.1	ENST00000607727	TSS113178	1.67887	0.306502	0.37314	1.02832	-1.30573	0.0128984	0.848912
XLOC_044775	TCONS_00239938	HIST1H2BL	ENST00000377401	TSS113187	-4.64227	1.20161	-2.5282	2.00403	2.11407	0.0295449	0.848912
XLOC_044907	TCONS_00240530	LY6G5C	ENST00000375863	TSS113469	1.248	0.396543	1.85121	0.304953	0.603215	0.0184527	0.848912
XLOC_045088	TCONS_00241739	DNPH1	ENST00000230431	TSS113975	3.5831	0.248832	2.91569	0.530019	-0.667411	0.0186791	0.848912
XLOC_045326	TCONS_00242666	IBTK	ENST00000306270	TSS114442	5.73826	0.206164	5.39124	0.264588	-0.347016	0.0347073	0.848912
XLOC_045518	TCONS_00243730	LINC01268	ENST00000434296	TSS114910	-3.87935	1.61654	-1.94726	0.683763	1.93209	0.0324939	0.848912
XLOC_045540	TCONS_00243791	TRAPPC3L	ENST00000356128	TSS114946	-5.24307	2.71e-15	-3.21291	1.47613	2.03016	0.0237795	0.848912
XLOC_045572	TCONS_00243947	HDDC2	ENST00000608456	TSS115019	5.41186	0.0974346	5.06509	0.249017	-0.346775	0.0213479	0.848912
XLOC_045636	TCONS_00244303	SLC2A12	ENST00000275230	TSS115179	4.06622	0.772062	2.97607	0.611146	-1.09015	0.0120507	0.848912
XLOC_045829	TCONS_00245257	TCP1	ENST00000321394	TSS115636	8.17834	0.0642798	7.9789	0.0642753	-0.199439	0.0195544	0.848912
XLOC_046269	TCONS_00247191	AC018647.1	ENST00000432866	TSS116683	-2.64223	2.03483	-0.459257	1.56916	2.18297	0.0358802	0.848912
XLOC_046280	TCONS_00247249	ANLN	ENST00000265748	TSS116709	5.9104	0.174724	5.50264	0.262734	-0.407758	0.0145416	0.848912
XLOC_046339	TCONS_00247564	ZMIZ2	ENST00000413916	TSS116865	6.79771	0.136774	7.15746	0.251952	0.359749	0.02195	0.848912
XLOC_046372	TCONS_00247675	C7orf57	ENST00000420324	TSS116924	-0.717166	1.63685	-3.24817	2.08744	-2.53101	0.0233611	0.848912
XLOC_046423	TCONS_00247867	CCT6A	ENST00000275603	TSS117018	8.6362	0.116636	8.44116	0.100718	-0.19504	0.0303107	0.848912
XLOC_046616	TCONS_00248495	GTF2IRD1	ENST00000265755	TSS117351	5.56828	0.175447	5.84339	0.21403	0.275116	0.0298031	0.848912
XLOC_046813	TCONS_00249721	STAG3	ENST00000426455	TSS117955	1.42037	0.399523	2.18842	0.487299	0.76805	0.0243767	0.848912
XLOC_046862	TCONS_00250150	ARMC10	ENST00000541300	TSS118157	4.07888	0.14007	3.63674	0.367201	-0.442144	0.0254728	0.848912
XLOC_047035	TCONS_00251133	STRIP2	ENST00000249344	TSS118625	2.9491	0.875005	2.0417	0.460175	-0.907401	0.015062	0.848912
XLOC_047108	TCONS_00251453	AC090498.1	ENST00000623936	TSS118785	-4.67166	1.14284	-3.07815	1.00929	1.59351	0.0275599	0.848912
XLOC_047331	TCONS_00252130	AC093458.2	ENST00000623150	TSS119175	-4.06064	1.36572	-2.13704	0.788373	1.9236	0.0187273	0.848912
XLOC_047391	TCONS_00252497	AC008060.4	ENST00000569431	TSS119357	-5.24307	2.71e-15	-2.92727	1.73926	2.3158	0.0345996	0.848912
XLOC_047392	TCONS_00252499	EN2	ENST00000297375	TSS119359	2.73772	0.893141	4.09119	1.17006	1.35347	0.0229944	0.848912
XLOC_047393	TCONS_00252501	AC008060.2	ENST00000415333	TSS119361	-3.88066	1.60644	-1.61704	1.93084	2.26363	0.0270591	0.848912
XLOC_047399	TCONS_00252521	RNF32	ENST00000404282	TSS119375	0.562104	0.526168	-0.45169	0.61407	-1.01379	0.0151288	0.848912
XLOC_047413	TCONS_00252601	AC005481.1	ENST00000409610	TSS119415	-2.05665	0.668753	-4.44012	2.12443	-2.38346	0.0246961	0.848912
XLOC_047631	TCONS_00253778	EVX1-AS	ENST00000517726	TSS119999	-1.97354	0.657442	-3.97704	1.61038	-2.00351	0.0240537	0.848912
XLOC_047643	TCONS_00253812	CPVL	ENST00000265394	TSS120021	5.33241	0.120666	4.68244	0.521467	-0.649966	0.0126093	0.848912
XLOC_047686	TCONS_00254102	TBX20	ENST00000408931	TSS120141	-0.187212	3.46317	-3.52233	2.16984	-3.33512	0.0218428	0.848912
XLOC_047765	TCONS_00254424	PGAM2	ENST00000297283	TSS120308	0.885537	0.615928	-0.804084	1.51305	-1.68962	0.0277695	0.848912
XLOC_047795	TCONS_00254685	IGFBP3	ENST00000381086	TSS120413	7.13004	0.647526	5.68839	1.27044	-1.44165	0.0280862	0.848912
XLOC_047973	TCONS_00255269	PMS2P4	ENST00000412466	TSS120734	0.846425	0.294635	0.0677294	0.497005	-0.778695	0.0294274	0.848912
XLOC_047996	TCONS_00255323	AC211476.2	ENST00000608799	TSS120766	-1.40454	0.489767	-3.22129	1.61316	-1.81676	0.0285729	0.848912
XLOC_048081	TCONS_00255839	GNAT3	ENST00000398291	TSS120997	-0.412885	0.939934	-3.11144	2.04722	-2.69855	0.0112779	0.848912
XLOC_048153	TCONS_00256272	BET1	ENST00000357520	TSS121199	3.51418	0.110004	3.14103	0.207968	-0.373143	0.0236474	0.848912
XLOC_048242	TCONS_00257042	CLDN15	ENST00000308344	TSS121498	1.07113	0.456881	1.83144	0.292228	0.760312	0.0162891	0.848912
XLOC_048294	TCONS_00257408	NAMPT	ENST00000222553	TSS121633	5.06505	0.0986133	4.8028	0.186205	-0.26225	0.0314205	0.848912
XLOC_048389	TCONS_00257847	FEZF1	ENST00000442488	TSS121839	0.369992	0.134314	-2.35956	2.38212	-2.72955	0.031029	0.848912
XLOC_048494	TCONS_00258417	SLC13A4	ENST00000491630	TSS122088	3.76824	1.57781	1.58039	1.89613	-2.18785	0.023723	0.848912
XLOC_048496	TCONS_00258429	MTPN	ENST00000393085	TSS122094	7.7322	0.122911	7.50268	0.1261	-0.229518	0.0196589	0.848912
XLOC_048636	TCONS_00259064	TMEM176B	ENST00000492607	TSS122399	3.05176	0.600307	2.02955	0.792253	-1.02221	0.0143748	0.848912
XLOC_048897	TCONS_00260004	AC135352.1	ENST00000506173	TSS122949	-1.69496	0.787308	-3.603	1.58907	-1.90804	0.0199869	0.848912
XLOC_049107	TCONS_00261150	PLPBP	ENST00000328195	TSS123552	5.70943	0.143515	5.42417	0.13504	-0.285263	0.0188317	0.848912
XLOC_049389	TCONS_00262497	CRISPLD1	ENST00000262207	TSS124218	5.9309	0.125429	5.3971	0.294766	-0.533794	0.0181299	0.848912
XLOC_049444	TCONS_00262680	CA2	ENST00000285379	TSS124325	3.55601	1.38594	1.98013	1.44717	-1.57588	0.0347272	0.848912
XLOC_049505	TCONS_00262960	DPY19L4	ENST00000522422	TSS124465	4.3464	0.197069	3.95559	0.210759	-0.390812	0.0343735	0.848912
XLOC_049592	TCONS_00263306	FZD6	ENST00000522566	TSS124665	4.19263	0.218742	3.35839	0.702172	-0.834243	0.018448	0.848912
XLOC_049595	TCONS_00263322	DCAF13	ENST00000616836	TSS124672	5.82099	0.211587	5.44261	0.211178	-0.378382	0.0135398	0.848912
XLOC_049611	TCONS_00263421	EMC2	ENST00000524143	TSS124724	3.93851	0.216379	3.56772	0.225737	-0.370791	0.0296229	0.848912
XLOC_049821	TCONS_00264269	TIGD5	ENST00000504548	TSS125176	3.6333	0.191318	3.94431	0.166545	0.311015	0.0232455	0.848912
XLOC_049841	TCONS_00264490	ADCK5	ENST00000534714	TSS125257	1.55887	0.146929	0.6971	0.719904	-0.861774	0.0221004	0.848912
XLOC_050372	TCONS_00266793	TCEA1	ENST00000396401	TSS126386	6.41951	0.151277	6.15173	0.176256	-0.26778	0.0293505	0.848912
XLOC_050496	TCONS_00267326	LACTB2	ENST00000522447	TSS126644	2.80307	0.0797923	2.1831	0.172999	-0.619973	0.0228052	0.848912
XLOC_050637	TCONS_00267942	NBN	ENST00000265433	TSS126938	5.77643	0.141093	5.41558	0.284767	-0.360847	0.0184399	0.848912
XLOC_050673	TCONS_00268141	GEM	ENST00000396194	TSS127028	2.36099	0.646535	1.56559	0.444831	-0.795399	0.0260841	0.848912
XLOC_050674	TCONS_00268153	RAD54B	ENST00000336148	TSS127032	3.54954	0.416421	3.11272	0.223651	-0.436819	0.0271725	0.848912
XLOC_050887	TCONS_00269180	MTSS1	ENST00000378017	TSS127538	6.11918	0.18982	6.4648	0.194655	0.345611	0.0120829	0.848912
XLOC_050963	TCONS_00269766	PEG13	ENST00000631594	TSS127783	3.63109	0.182493	2.79222	0.665491	-0.838868	0.0238926	0.848912
XLOC_050998	TCONS_00269984	MINCR	ENST00000523031	TSS127889	0.958106	0.462305	0.262583	0.22968	-0.695523	0.0352085	0.848912
XLOC_051022	TCONS_00270264	EPPK1	ENST00000615648	TSS127990	3.28055	0.543018	2.31599	0.476979	-0.964558	0.021204	0.848912
XLOC_051137	TCONS_00270814	DMRT2	ENST00000635183	TSS128244	-2.93344	1.62938	-1.29712	1.27434	1.63632	0.0355443	0.848912
XLOC_051152	TCONS_00270935	PLPP6	ENST00000381883	TSS128312	4.38309	0.115707	4.06363	0.181294	-0.319465	0.0230244	0.848912
XLOC_051234	TCONS_00271175	SH3GL2	ENST00000467085	TSS128462	4.43831	0.243335	3.42746	0.692118	-1.01084	0.0228292	0.848912
XLOC_051272	TCONS_00271355	LINC01239	ENST00000436786	TSS128553	-0.612867	0.74899	-2.97538	1.74924	-2.36252	0.0302008	0.848912
XLOC_051683	TCONS_00272785	CTSL	ENST00000343150	TSS129316	5.22429	0.111192	4.7153	0.285095	-0.508989	0.0187533	0.848912
XLOC_051822	TCONS_00273294	STX17	ENST00000259400	TSS129609	5.15455	0.209092	4.79119	0.166956	-0.363362	0.0114947	0.848912
XLOC_051950	TCONS_00273949	MRRF	ENST00000297908	TSS129939	4.77742	0.164972	4.45714	0.197909	-0.320285	0.0277286	0.848912
XLOC_052179	TCONS_00275598	AL807752.2	ENST00000435463	TSS130723	-3.46144	2.27763	0.0827632	2.41154	3.5442	0.0236632	0.848912
XLOC_052370	TCONS_00276503	TUSC1	ENST00000358022	TSS131170	1.89117	0.615072	2.57547	0.275063	0.684299	0.0116965	0.848912
XLOC_052692	TCONS_00277740	CARNMT1	ENST00000376834	TSS131787	3.07967	0.216622	2.48822	0.441037	-0.591444	0.016856	0.848912
XLOC_052740	TCONS_00277927	AGTPBP1	ENST00000376083	TSS131893	6.53071	0.0820633	6.21725	0.270641	-0.313459	0.0324047	0.848912
XLOC_052821	TCONS_00278278	NUTM2F	ENST00000341207	TSS132054	-3.84645	1.6571	-1.60511	1.03014	2.24134	0.0153966	0.848912
XLOC_052839	TCONS_00278377	HSD17B3	ENST00000467499	TSS132103	3.91057	0.141887	3.37674	0.469423	-0.533829	0.0222808	0.848912
XLOC_052941	TCONS_00278798	CTNNAL1	ENST00000374595	TSS132302	5.35501	0.411437	4.91148	0.191098	-0.443535	0.0266384	0.848912
XLOC_053072	TCONS_00279534	AC006450.3	ENST00000453529	TSS132635	-4.66144	1.16326	-2.27841	1.45867	2.38303	0.017613	0.848912
XLOC_053130	TCONS_00279937	ZDHHC12	ENST00000372663	TSS132814	2.77537	0.29831	2.28181	0.222673	-0.493559	0.0194289	0.848912
XLOC_053227	TCONS_00280610	NOTCH1	ENST00000277541	TSS133078	6.43066	0.479023	7.05063	0.491474	0.619967	0.0333144	0.848912
XLOC_053249	TCONS_00280745	MAN1B1-DT	ENST00000596585	TSS133147	1.6295	0.397431	0.755533	0.603598	-0.873967	0.0303848	0.848912
XLOC_053608	TCONS_00281817	CFAP47	ENST00000297866	TSS133782	0.755203	1.06965	-1.06865	1.37018	-1.82386	0.0329288	0.848912
XLOC_053735	TCONS_00282485	CCDC120	ENST00000597275	TSS134095	3.6897	0.171265	3.99352	0.201077	0.303821	0.0336454	0.848912
XLOC_053880	TCONS_00282923	AR	ENST00000612452	TSS134339	2.89875	0.442544	3.81326	0.799711	0.914505	0.01286	0.848912
XLOC_054156	TCONS_00283938	PIH1D3	ENST00000535523	TSS134846	-2.13373	2.12125	-4.62621	1.63207	-2.49248	0.0297142	0.848912
XLOC_054160	TCONS_00283955	PRPS1	ENST00000372428	TSS134855	6.49261	0.201328	6.1389	0.20241	-0.353707	0.0107818	0.848912
XLOC_054356	TCONS_00284585	FAM122C	ENST00000645288	TSS135209	2.29112	0.538896	1.68959	0.389074	-0.601527	0.0332429	0.848912
XLOC_054493	TCONS_00285064	PRRG3	ENST00000448726	TSS135471	3.00645	0.3443	2.23465	0.483192	-0.771792	0.0123572	0.848912
XLOC_054824	TCONS_00286646	MAOB	ENST00000378069	TSS136260	2.9195	0.897606	0.901483	1.95895	-2.01802	0.0334207	0.848912
XLOC_054899	TCONS_00286930	OTUD5	ENST00000396743	TSS136394	6.02271	0.0584565	6.20534	0.0819222	0.182627	0.0306655	0.848912
XLOC_054996	TCONS_00287472	USP51	ENST00000500968	TSS136614	3.54966	0.154621	2.90949	0.526454	-0.640177	0.03269	0.848912
XLOC_055015	TCONS_00287566	SPIN4	ENST00000374884	TSS136647	4.60908	0.266521	4.22222	0.217271	-0.386867	0.0168439	0.848912
XLOC_055093	TCONS_00287871	HDAC8	ENST00000373583	TSS136791	4.19239	0.0798559	4.47907	0.148711	0.286677	0.0216954	0.848912
XLOC_055452	TCONS_00289083	ELF4	ENST00000335997	TSS137389	3.32815	0.134196	2.23509	0.951117	-1.09306	0.0179733	0.848912
XLOC_055646	TCONS_00289758	CETN2	ENST00000370277	TSS137739	6.51927	0.126239	6.12913	0.323446	-0.39014	0.0203321	0.848912
XLOC_055682	TCONS_00290172	AC244090.3	ENST00000567614	TSS137895	-5.24307	2.71e-15	-2.87291	1.69655	2.37017	0.0233206	0.848912
XLOC_055777	TCONS_00290371	PCDH11Y	ENST00000333703	TSS138031	2.02073	0.414191	0.53658	1.13799	-1.48415	0.0234842	0.848912
XLOC_039684	TCONS_00216520	PYURF	ENST00000273968	TSS101658	5.39179	0.114633	5.15683	0.14905	-0.23496	0.0359797	0.850315
XLOC_003908	TCONS_00020661	LIX1L	ENST00000604000	TSS9836	5.88648	0.0995537	6.15918	0.194416	0.272704	0.0360301	0.850357
XLOC_023577	TCONS_00127108	TRIM65	ENST00000591668	TSS60325	3.71297	0.264423	3.32389	0.260983	-0.389072	0.0360668	0.850357
XLOC_026653	TCONS_00146235	AKAP8L	ENST00000397410	TSS68948	6.04283	0.173494	6.31942	0.219512	0.27659	0.0361291	0.850357
XLOC_047353	TCONS_00252353	AC021097.1	ENST00000607902	TSS119280	-3.10124	2.38406	-1.08758	1.40264	2.01366	0.0361419	0.850357
XLOC_005939	TCONS_00030065	SCD	ENST00000370355	TSS14330	10.6748	0.0658296	10.2141	0.455779	-0.460672	0.0362083	0.850975
XLOC_004982	TCONS_00026181	TFB2M	ENST00000366514	TSS12365	3.56351	0.305379	3.22405	0.146156	-0.339463	0.0362621	0.851296
XLOC_000162	TCONS_00000940	CENPS-CORT	ENST00000400900	TSS476	3.67237	0.176505	3.29478	0.160434	-0.377597	0.0369865	0.85181
XLOC_000253	TCONS_00001515	LINC01772	ENST00000457898	TSS736	-0.742743	0.894097	0.221458	0.50742	0.964201	0.0364954	0.85181
XLOC_000784	TCONS_00004589	GPX7	ENST00000361314	TSS2125	3.03129	0.571356	1.96227	1.13253	-1.06902	0.0376124	0.85181
XLOC_001504	TCONS_00008173	OAZ3	ENST00000635322	TSS3851	-0.0450982	0.338458	0.59527	0.383912	0.640368	0.0386072	0.85181
XLOC_002601	TCONS_00013639	MXRA8	ENST00000474033	TSS6520	5.67271	0.194548	4.94711	0.792841	-0.725605	0.0381126	0.85181
XLOC_003959	TCONS_00020886	HIST2H2BF	ENST00000545683	TSS9946	-2.13118	0.958192	-1.08208	0.569696	1.0491	0.0371958	0.85181
XLOC_004095	TCONS_00021692	DCST1-AS1	ENST00000452962	TSS10305	-0.277193	0.37885	-1.27254	0.546684	-0.995348	0.038054	0.85181
XLOC_005521	TCONS_00028153	WDFY4	ENST00000360890	TSS13405	-3.07873	2.53704	-0.445223	1.08962	2.63351	0.0385869	0.85181
XLOC_005721	TCONS_00028964	KAT6B	ENST00000372725	TSS13815	6.15054	0.163666	6.50785	0.229628	0.357316	0.0385432	0.85181
XLOC_006081	TCONS_00030786	ENO4	ENST00000409522	TSS14693	2.58805	1.01433	1.24877	1.20045	-1.33929	0.0376462	0.85181
XLOC_006119	TCONS_00030941	AL731566.2	ENST00000618971	TSS14781	-4.15428	1.26	-2.47439	0.482429	1.6799	0.0373822	0.85181
XLOC_008925	TCONS_00045846	AC108448.2	ENST00000431546	TSS21970	-4.06064	1.36572	-2.35683	0.367765	1.7038	0.0372375	0.85181
XLOC_009223	TCONS_00047554	MPPED2	ENST00000448418	TSS22745	3.70533	0.608741	4.41649	0.596652	0.711165	0.0381092	0.85181
XLOC_009502	TCONS_00048814	PATL1	ENST00000300146	TSS23344	5.39302	0.103509	5.63816	0.211235	0.24514	0.037331	0.85181
XLOC_009712	TCONS_00050596	TESMIN	ENST00000255087	TSS24075	1.61842	0.32779	0.821667	0.647803	-0.796751	0.0387502	0.85181
XLOC_009771	TCONS_00051058	AP002761.3	ENST00000546324	TSS24276	-2.23873	0.55654	-4.15367	1.36017	-1.91494	0.0387034	0.85181
XLOC_010014	TCONS_00052289	AP000942.2	ENST00000526310	TSS24859	1.1041	1.01531	-1.90912	3.36241	-3.01322	0.0376517	0.85181
XLOC_011082	TCONS_00058261	NAB2	ENST00000300131	TSS27668	5.50066	0.137893	5.76901	0.219356	0.268351	0.0365642	0.85181
XLOC_011097	TCONS_00058445	ARHGEF25	ENST00000333972	TSS27752	4.74951	0.191136	4.36285	0.348645	-0.386656	0.0387579	0.85181
XLOC_011606	TCONS_00061181	CCDC60	ENST00000536742	TSS29050	0.742103	0.527875	-1.6649	1.79222	-2.407	0.038761	0.85181
XLOC_012689	TCONS_00067740	PAWR	ENST00000548075	TSS31983	4.75121	0.0279691	4.36675	0.281881	-0.384467	0.037892	0.85181
XLOC_012813	TCONS_00068462	UHRF1BP1L	ENST00000548712	TSS32326	5.18627	0.1889	4.79623	0.328602	-0.39004	0.0363787	0.85181
XLOC_013385	TCONS_00071326	KL	ENST00000487852	TSS33715	-0.841942	1.57467	-3.22643	2.11423	-2.38448	0.0366448	0.85181
XLOC_013670	TCONS_00072476	RBM26-AS1	ENST00000456602	TSS34259	1.1395	0.376561	0.324348	0.424415	-0.815149	0.0376495	0.85181
XLOC_015696	TCONS_00081729	CDH24	ENST00000397359	TSS38871	4.39009	0.07378	4.76404	0.336918	0.373955	0.0381838	0.85181
XLOC_016309	TCONS_00085269	SNHG10	ENST00000500370	TSS40482	1.72517	0.382694	1.12458	0.34847	-0.600586	0.0381465	0.85181
XLOC_016326	TCONS_00085324	LINC01550	ENST00000499006	TSS40513	-1.49976	0.523681	-3.44687	1.79607	-1.94712	0.036897	0.85181
XLOC_018652	TCONS_00096827	WASIR2	ENST00000527434	TSS46107	-1.84246	0.42825	-3.84899	1.78834	-2.00653	0.0386779	0.85181
XLOC_019974	TCONS_00105491	AC023830.3	ENST00000612995	TSS50140	-4.67311	1.13993	-2.86091	1.18694	1.8122	0.036637	0.85181
XLOC_020711	TCONS_00109203	AC092115.1	ENST00000566277	TSS51958	2.3188	0.65632	2.88832	0.30037	0.569524	0.0384221	0.85181
XLOC_022457	TCONS_00120097	AC004706.1	ENST00000576138	TSS57191	-3.8779	1.61764	-2.07356	1.46785	1.80434	0.0383734	0.85181
XLOC_027806	TCONS_00153161	GTF3C2-AS1	ENST00000608473	TSS71915	-2.37997	0.878472	-4.22869	1.26666	-1.84872	0.0385752	0.85181
XLOC_029183	TCONS_00160741	CCNYL1	ENST00000392209	TSS75493	4.73202	0.201526	4.42679	0.197169	-0.305235	0.0377157	0.85181
XLOC_029371	TCONS_00161929	C2orf72	ENST00000373640	TSS76060	1.40771	0.737177	2.22495	0.303689	0.817242	0.0381365	0.85181
XLOC_031888	TCONS_00175377	PPIAP21	ENST00000464473	TSS82366	-3.53469	1.98253	-1.89127	0.752059	1.64342	0.0382203	0.85181
XLOC_032190	TCONS_00177181	C20orf194	ENST00000252032	TSS83204	6.03101	0.150397	6.40539	0.323015	0.374386	0.0388958	0.85181
XLOC_032348	TCONS_00177716	NKX2-2	ENST00000377142	TSS83484	-4.59533	1.29549	-1.92051	1.62862	2.67482	0.0386586	0.85181
XLOC_036018	TCONS_00196570	MLF1	ENST00000491767	TSS92460	4.94122	0.262623	4.4979	0.193071	-0.443319	0.0376989	0.85181
XLOC_036725	TCONS_00201530	CDHR4	ENST00000462108	TSS94595	-0.417344	1.87509	-3.22643	2.11423	-2.80908	0.0370021	0.85181
XLOC_036849	TCONS_00202515	THOC7	ENST00000295899	TSS94990	5.35006	0.138387	5.08689	0.199265	-0.263167	0.0365693	0.85181
XLOC_038031	TCONS_00208888	NCAPG	ENST00000251496	TSS97988	5.72918	0.401973	5.31661	0.153735	-0.412564	0.0376829	0.85181
XLOC_038447	TCONS_00210641	ENOPH1	ENST00000273920	TSS98873	5.86668	0.166823	5.57229	0.167368	-0.294391	0.0378808	0.85181
XLOC_039997	TCONS_00218083	HHIP-AS1	ENST00000508269	TSS102335	1.46419	0.51625	0.515144	0.79278	-0.949042	0.0370752	0.85181
XLOC_041725	TCONS_00226243	CLPTM1L	ENST00000320895	TSS106493	6.49627	0.0859809	6.25043	0.18008	-0.245837	0.0388473	0.85181
XLOC_042685	TCONS_00230258	NME5	ENST00000265191	TSS108483	2.58911	0.096702	1.88606	0.345994	-0.703048	0.038132	0.85181
XLOC_043162	TCONS_00232774	FOXQ1	ENST00000296839	TSS109658	-0.147546	0.544012	-2.4759	2.22116	-2.32835	0.0375228	0.85181
XLOC_043745	TCONS_00235774	TMEM63B	ENST00000259746	TSS111035	6.17604	0.284537	6.46148	0.127508	0.285433	0.0379605	0.85181
XLOC_044531	TCONS_00239021	LINC00574	ENST00000420557	TSS112717	-0.919847	0.301989	-2.65776	1.87238	-1.73792	0.0382702	0.85181
XLOC_045074	TCONS_00241657	GUCA1B	ENST00000230361	TSS113946	-1.74642	0.96284	-3.97293	1.65264	-2.2265	0.0380992	0.85181
XLOC_047124	TCONS_00251490	TTC26	ENST00000430935	TSS118808	4.08204	0.359294	3.68744	0.268305	-0.394596	0.0376518	0.85181
XLOC_050729	TCONS_00268332	COX6C	ENST00000522934	TSS127135	6.1364	0.168702	5.86061	0.22005	-0.275792	0.0381129	0.85181
XLOC_050944	TCONS_00269679	ZFAT	ENST00000520356	TSS127732	2.50704	0.184466	2.8999	0.274896	0.392866	0.0380063	0.85181
XLOC_051448	TCONS_00271974	AL353763.1	ENST00000624467	TSS128882	-1.09749	0.367723	-0.115784	0.781649	0.981711	0.037301	0.85181
XLOC_051891	TCONS_00273618	DNAJC25	ENST00000313525	TSS129760	3.86335	0.12264	3.49245	0.301834	-0.370898	0.038889	0.85181
XLOC_052691	TCONS_00277735	C9orf40	ENST00000376854	TSS131784	3.51428	0.207196	3.15341	0.216764	-0.360873	0.0374559	0.85181
XLOC_054245	TCONS_00284250	PGRMC1	ENST00000535419	TSS135014	7.925	0.0740434	7.61536	0.304622	-0.309633	0.0371999	0.85181
XLOC_055502	TCONS_00289301	RTL8B	ENST00000391440	TSS137496	5.15716	0.185167	4.86044	0.255647	-0.296721	0.0388476	0.85181
XLOC_000225	TCONS_00001304	TMEM51	ENST00000428417	TSS650	2.97513	0.0762511	3.34306	0.180332	0.367931	0.039321	0.853533
XLOC_003031	TCONS_00016053	AL049795.1	ENST00000373604	TSS7721	-1.639	0.453268	-3.86139	1.73086	-2.22239	0.0391691	0.853533
XLOC_011093	TCONS_00058389	MBD6	ENST00000548887	TSS27726	4.95874	0.39874	5.42415	0.36809	0.465402	0.0393323	0.853533
XLOC_027824	TCONS_00153314	PPP1CB	ENST00000455580	TSS71977	7.59223	0.0858169	7.34837	0.138698	-0.243858	0.0392305	0.853533
XLOC_033733	TCONS_00183587	DGCR9	ENST00000609630	TSS86404	-5.24065	0.00485287	-2.33199	2.78676	2.90865	0.03924	0.853533
XLOC_043437	TCONS_00233899	AL049543.1	ENST00000499525	TSS110188	0.297092	0.107015	-2.1474	2.32416	-2.4445	0.0393068	0.853533
XLOC_045095	TCONS_00241807	AL355802.1	ENST00000402069	TSS114006	-1.93898	0.238017	-3.6048	1.64936	-1.66582	0.0393368	0.853533
XLOC_054478	TCONS_00284977	MAMLD1	ENST00000468306	TSS135435	3.26226	0.265934	3.63021	0.286419	0.367954	0.039056	0.853533
XLOC_054710	TCONS_00286201	EIF1AX	ENST00000379607	TSS136049	6.27176	0.139038	5.95921	0.221827	-0.312558	0.0391151	0.853533
XLOC_009691	TCONS_00050484	TBX10	ENST00000335385	TSS24020	0.324759	0.582826	-0.891193	0.971019	-1.21595	0.0393788	0.853569
XLOC_003910	TCONS_00020667	TXNIP	ENST00000582401	TSS9841	7.16361	0.51141	7.85835	0.513684	0.694748	0.0396454	0.853703
XLOC_006005	TCONS_00030446	CFAP58	ENST00000369704	TSS14515	-0.925805	0.95779	-3.24122	1.95427	-2.31541	0.0397202	0.853703
XLOC_007323	TCONS_00036567	B4GALNT4	ENST00000530717	TSS17504	5.55405	0.225773	5.88879	0.224332	0.334745	0.0396854	0.853703
XLOC_021141	TCONS_00111913	AC135178.5	ENST00000602597	TSS53259	-1.47879	0.484865	-0.622399	0.395772	0.856386	0.0396949	0.853703
XLOC_026577	TCONS_00145532	ZNF442	ENST00000242804	TSS68652	2.28253	0.507488	1.59985	0.426987	-0.682687	0.0395876	0.853703
XLOC_029969	TCONS_00165610	BCL11A	ENST00000646249	TSS77754	4.48038	0.161134	5.24714	0.603368	0.76676	0.0394414	0.853703
XLOC_039646	TCONS_00216092	COQ2	ENST00000503391	TSS101527	3.49158	0.308332	3.13721	0.163894	-0.354369	0.0397474	0.853703
XLOC_053822	TCONS_00282738	TSR2	ENST00000375151	TSS134239	5.4924	0.114691	5.75344	0.175236	0.261039	0.0395557	0.853703
XLOC_003782	TCONS_00020227	NRAS	ENST00000369535	TSS9612	10.2496	0.113644	10.0646	0.0954369	-0.184998	0.0409517	0.856429
XLOC_004242	TCONS_00022771	CFAP126	ENST00000367974	TSS10750	5.43758	0.134387	5.15302	0.158004	-0.284552	0.0407733	0.856429
XLOC_008743	TCONS_00044695	VWA5A	ENST00000456829	TSS21450	5.6561	0.288575	6.04136	0.29057	0.385258	0.0401503	0.856429
XLOC_011209	TCONS_00059069	CCT2	ENST00000299300	TSS28013	8.35964	0.152036	8.14271	0.175907	-0.216933	0.0402326	0.856429
XLOC_011280	TCONS_00059468	ACSS3	ENST00000616449	TSS28217	3.75297	0.212032	3.0184	0.636603	-0.734567	0.0408239	0.856429
XLOC_013055	TCONS_00070176	VPS37B	ENST00000267202	TSS33068	6.08089	0.294563	6.39285	0.224364	0.311961	0.0406209	0.856429
XLOC_013502	TCONS_00071852	PHF11	ENST00000482487	TSS33953	1.45045	0.132762	-0.0621467	1.57376	-1.5126	0.0403634	0.856429
XLOC_014852	TCONS_00076995	KIAA0391	ENST00000603611	TSS36627	7.36628	0.132372	7.15315	0.130387	-0.213135	0.0411996	0.856429
XLOC_015388	TCONS_00080013	EML1	ENST00000554479	TSS38056	6.17883	0.230305	5.86368	0.176816	-0.315145	0.0402133	0.856429
XLOC_018100	TCONS_00093587	HNRNPA3P11	ENST00000564298	TSS44673	-4.66144	1.16326	-2.64257	1.32282	2.01887	0.040349	0.856429
XLOC_020561	TCONS_00108205	MT1G	ENST00000444837	TSS51529	-0.824846	1.42384	-3.34786	2.43875	-2.52301	0.0410301	0.856429
XLOC_021427	TCONS_00113291	AC005726.5	ENST00000579019	TSS53927	-1.84216	1.35825	-3.83646	1.87758	-1.99429	0.0405774	0.856429
XLOC_028156	TCONS_00155255	ACTG2	ENST00000438902	TSS72898	6.43564	0.467411	5.15903	1.26869	-1.27662	0.0400927	0.856429
XLOC_029095	TCONS_00160286	NDUFB3	ENST00000450023	TSS75286	5.13113	0.129502	4.83658	0.258862	-0.294554	0.0409382	0.856429
XLOC_029643	TCONS_00163754	LINC01376	ENST00000424895	TSS76880	-1.02747	0.747309	-2.14728	0.685723	-1.11981	0.0411511	0.856429
XLOC_031840	TCONS_00175153	SRC	ENST00000497734	TSS82237	6.60188	0.132941	6.81036	0.10679	0.208481	0.0412288	0.856429
XLOC_033778	TCONS_00183836	SNAP29	ENST00000215730	TSS86532	5.29555	0.0444727	5.52397	0.165999	0.228416	0.0409818	0.856429
XLOC_036347	TCONS_00198741	CNTN4-AS1	ENST00000442749	TSS93429	-1.03787	1.38497	-3.79615	2.47941	-2.75827	0.040994	0.856429
XLOC_036724	TCONS_00201517	IP6K1	ENST00000321599	TSS94591	6.77223	0.112491	6.99447	0.155043	0.222239	0.0403765	0.856429
XLOC_037904	TCONS_00208396	ZBTB49	ENST00000515012	TSS97730	1.72518	0.299036	2.32489	0.471652	0.599712	0.0401094	0.856429
XLOC_038388	TCONS_00210308	MTHFD2L	ENST00000429519	TSS98723	3.11603	0.256137	2.68389	0.368455	-0.432139	0.0410668	0.856429
XLOC_043028	TCONS_00232265	AACSP1	ENST00000503486	TSS109389	-4.09003	1.33153	-1.91832	1.7015	2.17171	0.0411317	0.856429
XLOC_043038	TCONS_00232287	ADAMTS2	ENST00000251582	TSS109405	2.75123	0.338054	1.84718	0.789352	-0.904053	0.0411611	0.856429
XLOC_044130	TCONS_00237179	RPF2	ENST00000368864	TSS111791	4.80961	0.223	4.49804	0.262814	-0.311565	0.0409912	0.856429
XLOC_044408	TCONS_00238401	CCDC170	ENST00000239374	TSS112382	1.54954	1.84681	-1.44877	3.07421	-2.99831	0.0404939	0.856429
XLOC_044977	TCONS_00241081	LEMD2	ENST00000506578	TSS113700	5.02173	0.123187	5.25555	0.127728	0.233812	0.0402217	0.856429
XLOC_046240	TCONS_00247054	ADCYAP1R1	ENST00000304166	TSS116616	5.65256	0.378865	6.3194	0.511193	0.666841	0.041161	0.856429
XLOC_047536	TCONS_00253321	AGMO	ENST00000342526	TSS119778	-2.96603	1.61366	-1.42482	0.930111	1.54121	0.0404214	0.856429
XLOC_048216	TCONS_00256835	CASTOR3	ENST00000328453	TSS121403	5.87122	0.273127	6.28213	0.241217	0.410916	0.0402625	0.856429
XLOC_051810	TCONS_00273252	GALNT12	ENST00000375011	TSS129585	2.80988	0.428654	1.83711	0.620677	-0.972771	0.0407618	0.856429
XLOC_052108	TCONS_00275124	EEF1A1P5	ENST00000436459	TSS130501	5.04549	0.230705	5.39354	0.231477	0.348046	0.0408453	0.856429
XLOC_043499	TCONS_00234133	RANP1	ENST00000455094	TSS110303	-0.625274	0.646514	-2.62226	2.12194	-1.99698	0.0413655	0.857192
XLOC_020649	TCONS_00108767	AC040160.2	ENST00000623816	TSS51770	-4.64227	1.20161	-2.76383	1.30454	1.87844	0.0414216	0.857516
XLOC_007762	TCONS_00038973	AC087521.3	ENST00000528226	TSS18715	2.12568	0.12033	1.48027	0.176499	-0.645416	0.0418978	0.858986
XLOC_011450	TCONS_00060268	TXNRD1	ENST00000525566	TSS28609	7.63418	0.0385203	7.45462	0.0919616	-0.179562	0.0416469	0.858986
XLOC_014482	TCONS_00075570	AL139384.1	ENST00000612143	TSS35889	-0.615712	0.300089	-2.2502	1.54	-1.63449	0.041802	0.858986
XLOC_023128	TCONS_00124066	MEOX1	ENST00000318579	TSS58974	2.85794	0.418525	1.55834	1.00435	-1.29961	0.0418961	0.858986
XLOC_026956	TCONS_00147803	CLIP3	ENST00000360535	TSS69611	7.86446	0.208483	8.20401	0.266923	0.339545	0.0417097	0.858986
XLOC_040100	TCONS_00218516	PPID	ENST00000307720	TSS102559	5.78923	0.175233	5.55659	0.133285	-0.232644	0.0415708	0.858986
XLOC_040653	TCONS_00220504	AC114956.3	ENST00000504469	TSS103632	-2.37275	2.00399	-4.4271	1.41053	-2.05435	0.041717	0.858986
XLOC_041549	TCONS_00225333	NPM1	ENST00000517671	TSS106038	9.70665	0.308881	9.43423	0.132845	-0.272425	0.0417878	0.858986
XLOC_044132	TCONS_00237197	MFSD4B	ENST00000368847	TSS111796	3.08406	0.229691	2.71472	0.207965	-0.369337	0.0416517	0.858986
XLOC_049636	TCONS_00263503	UTP23	ENST00000309822	TSS124770	4.13562	0.108705	3.87573	0.131036	-0.259898	0.0418702	0.858986
XLOC_043926	TCONS_00236544	MEI4	ENST00000602452	TSS111425	-2.54283	2.08554	-4.72471	1.37145	-2.18189	0.0419531	0.859289
XLOC_000038	TCONS_00000176	B3GALT6	ENST00000379198	TSS94	5.50341	0.0278199	5.2574	0.16232	-0.246016	0.0436248	0.859296
XLOC_000241	TCONS_00001453	SPEN	ENST00000375759	TSS711	7.43228	0.262633	7.81541	0.299662	0.383131	0.0501972	0.859296
XLOC_000282	TCONS_00001618	KLHDC7A	ENST00000400664	TSS801	0.950879	0.706491	-1.83098	2.54898	-2.78186	0.0428449	0.859296
XLOC_000296	TCONS_00001690	OTUD3	ENST00000375120	TSS832	3.70306	0.10041	3.97354	0.168046	0.270479	0.0480355	0.859296
XLOC_000671	TCONS_00003890	IPO13	ENST00000372343	TSS1818	5.63942	0.0356801	5.42084	0.181627	-0.218587	0.0522411	0.859296
XLOC_000765	TCONS_00004503	OSBPL9	ENST00000371714	TSS2086	6.72358	0.0713258	6.55569	0.0864066	-0.167885	0.0550662	0.859296
XLOC_000849	TCONS_00004906	HOOK1	ENST00000455990	TSS2261	2.47783	0.15713	1.79787	0.59352	-0.679961	0.0539356	0.859296
XLOC_000880	TCONS_00005026	ALG6	ENST00000371108	TSS2323	3.06518	0.229782	2.6723	0.248394	-0.392876	0.0567321	0.859296
XLOC_000892	TCONS_00005080	AK4	ENST00000497030	TSS2360	3.73477	0.113956	4.524	0.807428	0.789236	0.0536314	0.859296
XLOC_000901	TCONS_00005190	TCTEX1D1	ENST00000525663	TSS2409	0.213884	0.555554	-1.78527	1.96474	-1.99916	0.0494935	0.859296
XLOC_000907	TCONS_00005227	IL12RB2	ENST00000544434	TSS2424	-1.14934	0.753241	-2.83431	1.77099	-1.68497	0.0554596	0.859296
XLOC_001016	TCONS_00005792	WDR63	ENST00000370596	TSS2682	1.77792	0.979372	0.188404	1.38297	-1.58951	0.0524743	0.859296
XLOC_001253	TCONS_00007074	AL390729.1	ENST00000456651	TSS3288	-2.84243	1.6482	-1.44907	0.591815	1.39336	0.0425854	0.859296
XLOC_001554	TCONS_00008279	NPR1	ENST00000368680	TSS3921	-3.27709	1.36873	-5.24307	2.88e-15	-1.96598	0.0490977	0.859296
XLOC_001620	TCONS_00008835	SLC25A44	ENST00000423538	TSS4155	5.85058	0.146084	6.05102	0.138594	0.200437	0.0550942	0.859296
XLOC_001724	TCONS_00009500	FCRLB	ENST00000367948	TSS4448	0.0827468	0.821121	-0.756626	0.363717	-0.839373	0.0605747	0.859296
XLOC_001874	TCONS_00010139	CACYBP	ENST00000613570	TSS4799	5.70885	0.153633	5.46561	0.147719	-0.243239	0.0556565	0.859296
XLOC_002070	TCONS_00010996	TIMM17A	ENST00000367287	TSS5224	5.3125	0.10282	5.07544	0.189319	-0.237054	0.0440421	0.859296
XLOC_002128	TCONS_00011380	AC098936.1	ENST00000442318	TSS5404	0.330488	0.470769	0.985782	0.365568	0.655294	0.0443252	0.859296
XLOC_002324	TCONS_00012415	WNT3A	ENST00000284523	TSS5898	2.67906	0.514493	1.52242	1.07688	-1.15664	0.0582172	0.859296
XLOC_002366	TCONS_00012620	SPRTN	ENST00000391858	TSS6000	4.1493	0.118554	4.40189	0.175353	0.252586	0.0587116	0.859296
XLOC_002419	TCONS_00012937	RPL35P1	ENST00000450819	TSS6128	-5.24307	2.71e-15	-3.24058	1.89432	2.0025	0.0528202	0.859296
XLOC_002488	TCONS_00013198	SCCPDH	ENST00000366510	TSS6269	5.96668	0.112433	5.62683	0.307264	-0.339851	0.0463166	0.859296
XLOC_002594	TCONS_00013516	C1QTNF12	ENST00000462849	TSS6478	-1.92026	0.77403	-3.87713	1.78682	-1.95687	0.0617958	0.859296
XLOC_002717	TCONS_00014390	CLSTN1	ENST00000377298	TSS6882	8.78857	0.0636443	8.94752	0.0893897	0.158952	0.0619717	0.859296
XLOC_002728	TCONS_00014450	C1orf127	ENST00000476357	TSS6917	-3.27709	1.36873	-4.92024	0.854128	-1.64315	0.0453754	0.859296
XLOC_003047	TCONS_00016163	TMEM54	ENST00000482771	TSS7767	0.937957	0.270851	-0.253577	1.26416	-1.19153	0.061376	0.859296
XLOC_003141	TCONS_00016876	AL603839.3	ENST00000450713	TSS8051	-4.46068	1.56479	-2.75766	1.22491	1.70302	0.0542403	0.859296
XLOC_003164	TCONS_00016972	CLDN19	ENST00000539749	TSS8103	1.66329	1.14282	0.0828441	1.45109	-1.58045	0.0469962	0.859296
XLOC_003189	TCONS_00017132	AL356653.1	ENST00000402743	TSS8169	-3.30925	1.34562	-1.97898	0.442614	1.33026	0.0587407	0.859296
XLOC_003290	TCONS_00017753	COA7	ENST00000371538	TSS8455	5.47996	0.187809	5.20288	0.189681	-0.277071	0.0490796	0.859296
XLOC_003418	TCONS_00018423	WDR78	ENST00000371026	TSS8771	2.46699	0.553488	1.451	1.12679	-1.016	0.0615909	0.859296
XLOC_003439	TCONS_00018519	DEPDC1	ENST00000456315	TSS8817	3.68845	0.247597	3.15175	0.4	-0.536697	0.0604524	0.859296
XLOC_003557	TCONS_00019019	GBP1	ENST00000370473	TSS9068	2.75037	0.522826	1.2454	1.62032	-1.50497	0.0603593	0.859296
XLOC_003650	TCONS_00019455	LRRC39	ENST00000620882	TSS9290	0.250065	1.23789	1.48718	0.794944	1.23712	0.0457497	0.859296
XLOC_003717	TCONS_00019801	RBM15-AS1	ENST00000449169	TSS9438	-2.09124	0.634912	-3.93801	1.71514	-1.84677	0.0447804	0.859296
XLOC_003846	TCONS_00020483	AC241952.1	ENST00000612480	TSS9736	-0.237588	0.64818	0.661566	0.710971	0.899155	0.0421582	0.859296
XLOC_003967	TCONS_00020901	HIST2H2BE	ENST00000369155	TSS9957	-1.58524	3.48319	-4.8345	0.246244	-3.24926	0.0429396	0.859296
XLOC_004205	TCONS_00022456	TAGLN2	ENST00000368096	TSS10634	6.01317	0.114672	5.57706	0.362486	-0.436108	0.0522669	0.859296
XLOC_004263	TCONS_00022826	RGS5	ENST00000469495	TSS10785	5.45961	0.69714	4.57638	0.843921	-0.88323	0.0426022	0.859296
XLOC_004353	TCONS_00023223	GAS5	ENST00000449289	TSS10984	5.91425	0.24725	6.21437	0.167442	0.300124	0.0584758	0.859296
XLOC_004365	TCONS_00023293	MRPS14	ENST00000498253	TSS11011	5.84397	0.069428	5.62754	0.141021	-0.216422	0.0556225	0.859296
XLOC_004426	TCONS_00023530	RGS8	ENST00000258302	TSS11131	5.92122	0.216158	5.33519	0.47903	-0.58603	0.0617097	0.859296
XLOC_004518	TCONS_00023876	LINC00862	ENST00000636153	TSS11305	-2.28534	0.370396	-4.20763	1.78263	-1.9223	0.0561746	0.859296
XLOC_004882	TCONS_00025746	LINC01354	ENST00000435574	TSS12139	-1.42052	1.1481	-3.6893	2.06471	-2.26878	0.0505331	0.859296
XLOC_005342	TCONS_00027479	MASTL	ENST00000375946	TSS13064	4.62912	0.27486	4.28009	0.169232	-0.34903	0.0467892	0.859296
XLOC_005618	TCONS_00028430	RPL12P8	ENST00000482081	TSS13566	-2.45355	1.86053	-4.43805	1.41205	-1.9845	0.0466615	0.859296
XLOC_005769	TCONS_00029184	TMEM254	ENST00000372277	TSS13928	5.3257	0.13138	5.03966	0.202549	-0.286042	0.0449971	0.859296
XLOC_005861	TCONS_00029567	PCGF5	ENST00000614189	TSS14121	4.14309	0.198066	3.66813	0.400449	-0.474952	0.0485899	0.859296
XLOC_005948	TCONS_00030136	TWNK	ENST00000476766	TSS14356	4.28241	0.323447	4.57902	0.140712	0.296616	0.0508374	0.859296
XLOC_006325	TCONS_00031820	PHYH	ENST00000396913	TSS15226	4.66062	0.304739	4.20921	0.409085	-0.451417	0.0588907	0.859296
XLOC_006355	TCONS_00032007	C1QL3	ENST00000298943	TSS15314	2.86344	0.684672	0.89176	2.09601	-1.97168	0.0441002	0.859296
XLOC_006727	TCONS_00033715	NODAL	ENST00000287139	TSS16152	-0.528514	0.53063	-2.36454	2.04325	-1.83603	0.0450618	0.859296
XLOC_006897	TCONS_00034502	LIPA	ENST00000336233	TSS16525	5.38245	0.262593	4.97312	0.29355	-0.409324	0.060605	0.859296
XLOC_007023	TCONS_00035196	AL133215.2	ENST00000609242	TSS16808	-0.625124	0.660113	-2.16662	1.64009	-1.5415	0.0566751	0.859296
XLOC_007075	TCONS_00035493	CFAP58-DT	ENST00000435434	TSS16951	-3.93931	2.60752	-2.02427	0.649179	1.91504	0.0616028	0.859296
XLOC_007132	TCONS_00035801	PDZD8	ENST00000334464	TSS17096	6.09118	0.0890857	5.87388	0.187629	-0.217298	0.052575	0.859296
XLOC_007148	TCONS_00035876	PRDX3	ENST00000298510	TSS17139	6.56749	0.141951	6.27136	0.278074	-0.296135	0.0588493	0.859296
XLOC_007513	TCONS_00037576	AKIP1	ENST00000299576	TSS18041	4.22753	0.20943	3.84117	0.352242	-0.386366	0.0451674	0.859296
XLOC_007544	TCONS_00037755	MICAL2	ENST00000532179	TSS18135	4.27172	0.6062	3.19507	0.948204	-1.07665	0.044284	0.859296
XLOC_007749	TCONS_00038880	API5	ENST00000534695	TSS18665	7.22779	0.330645	6.91073	0.20654	-0.317069	0.0511944	0.859296
XLOC_008196	TCONS_00041742	ALDH3B1	ENST00000614849	TSS20004	1.14795	0.635483	0.100999	1.07478	-1.04695	0.0566168	0.859296
XLOC_008254	TCONS_00042133	AP002490.1	ENST00000502284	TSS20193	-3.34893	2.20199	-1.15525	0.96211	2.19369	0.0487854	0.859296
XLOC_008396	TCONS_00042871	TMEM126A	ENST00000525353	TSS20537	3.91358	0.0660971	3.59668	0.257213	-0.316897	0.0512352	0.859296
XLOC_008497	TCONS_00043217	FUT4	ENST00000358752	TSS20726	2.37281	0.358878	1.40038	1.00073	-0.972435	0.0528944	0.859296
XLOC_008569	TCONS_00043502	CUL5	ENST00000393094	TSS20889	5.7093	0.279027	5.4248	0.206117	-0.284505	0.0557109	0.859296
XLOC_008589	TCONS_00043616	C11orf88	ENST00000375618	TSS20959	0.812539	1.71327	-2.7413	3.30081	-3.55384	0.0440231	0.859296
XLOC_008622	TCONS_00043863	HTR3A	ENST00000504030	TSS21074	1.08901	0.951623	-0.382521	1.33874	-1.47153	0.0553428	0.859296
XLOC_008625	TCONS_00043899	RBM7	ENST00000540163	TSS21094	5.40224	0.0478456	5.1362	0.161654	-0.266045	0.0530128	0.859296
XLOC_008668	TCONS_00044177	TTC36	ENST00000533501	TSS21213	4.24083	0.23157	4.49283	0.128762	0.251999	0.0493883	0.859296
XLOC_008893	TCONS_00045667	KRTAP5-1	ENST00000382171	TSS21880	-2.2653	0.842458	-0.867232	0.421514	1.39807	0.0551895	0.859296
XLOC_009028	TCONS_00046267	AC084337.1	ENST00000524809	TSS22178	-1.17452	0.248574	-0.326223	0.673412	0.8483	0.0540332	0.859296
XLOC_009267	TCONS_00047959	TRAF6	ENST00000526995	TSS22898	4.28606	0.191939	4.52112	0.129686	0.235054	0.0608631	0.859296
XLOC_009342	TCONS_00048411	AGBL2	ENST00000528609	TSS23083	-0.586352	0.670789	-2.6081	1.936	-2.02175	0.0523462	0.859296
XLOC_009755	TCONS_00050805	NUMA1	ENST00000540626	TSS24184	7.84279	0.204176	8.12379	0.202605	0.281001	0.0591374	0.859296
XLOC_010154	TCONS_00052936	LINC00900	ENST00000499809	TSS25160	1.57035	0.806562	0.88946	0.332714	-0.680892	0.0615074	0.859296
XLOC_010188	TCONS_00053157	AP001267.1	ENST00000531742	TSS25259	-5.24307	2.71e-15	-3.09943	2.0316	2.14365	0.059521	0.859296
XLOC_010296	TCONS_00053741	ACRV1	ENST00000533904	TSS25527	-4.10169	1.31796	-2.52048	1.50766	1.58121	0.0524281	0.859296
XLOC_010309	TCONS_00053820	GSEC	ENST00000629441	TSS25563	1.02664	0.407607	1.71603	0.439336	0.689381	0.0477608	0.859296
XLOC_010477	TCONS_00054651	AC006206.2	ENST00000537192	TSS25964	-2.25951	2.38838	-0.555712	0.996968	1.70379	0.0457314	0.859296
XLOC_010483	TCONS_00054684	PLEKHG6	ENST00000011684	TSS25981	-0.348592	0.260575	-1.77506	1.64466	-1.42647	0.0604049	0.859296
XLOC_010570	TCONS_00055303	AC092821.3	ENST00000641608	TSS26284	2.44269	0.267613	1.96645	0.330429	-0.476232	0.0615351	0.859296
XLOC_010710	TCONS_00055967	ETFRF1	ENST00000381356	TSS26609	2.38523	0.337022	1.92125	0.346016	-0.463987	0.0600116	0.859296
XLOC_010753	TCONS_00056223	TSPAN11	ENST00000545802	TSS26724	5.5956	0.343844	6.47459	0.821848	0.878987	0.0507112	0.859296
XLOC_010902	TCONS_00056948	KCNH3	ENST00000257981	TSS27066	0.358689	0.477223	1.17402	0.304118	0.815329	0.0469893	0.859296
XLOC_011075	TCONS_00058225	RBMS2	ENST00000262031	TSS27651	5.2684	0.291513	5.69662	0.44582	0.42822	0.0522665	0.859296
XLOC_011167	TCONS_00058797	LINC02454	ENST00000539116	TSS27923	-1.94912	1.4295	-4.1315	1.89971	-2.18238	0.0547656	0.859296
XLOC_011342	TCONS_00059616	AC025164.1	ENST00000501008	TSS28314	-1.04239	0.67346	0.0162685	0.991424	1.05866	0.0568294	0.859296
XLOC_011344	TCONS_00059620	CLLU1	ENST00000589406	TSS28318	-0.0127772	0.270976	1.1899	1.29306	1.20268	0.0464213	0.859296
XLOC_011388	TCONS_00059833	AMDHD1	ENST00000266736	TSS28412	-2.83698	1.74999	-4.80011	1.17197	-1.96313	0.0475455	0.859296
XLOC_011392	TCONS_00059847	CFAP54	ENST00000554621	TSS28422	0.581545	0.691153	-0.482509	0.83782	-1.06405	0.0574422	0.859296
XLOC_011774	TCONS_00062130	NOC4L	ENST00000330579	TSS29521	4.4166	0.185486	4.08767	0.19254	-0.328928	0.0548651	0.859296
XLOC_011838	TCONS_00062487	AC005841.1	ENST00000547042	TSS29679	3.27402	0.21725	2.76932	0.506769	-0.504699	0.0612549	0.859296
XLOC_011912	TCONS_00063135	SLC2A3	ENST00000075120	TSS29953	6.53529	0.254637	6.2119	0.19354	-0.323392	0.0471256	0.859296
XLOC_011986	TCONS_00063520	TAS2R15P	ENST00000390674	TSS30131	-2.23146	0.772179	-4.07594	1.48904	-1.84448	0.0420765	0.859296
XLOC_012001	TCONS_00063540	PRB3	ENST00000381842	TSS30146	-3.29007	1.35361	-1.77215	0.839427	1.51792	0.0518105	0.859296
XLOC_012011	TCONS_00063578	LOH12CR2	ENST00000381800	TSS30167	1.28254	0.449583	0.448417	0.528941	-0.834127	0.0485161	0.859296
XLOC_012035	TCONS_00063703	SMCO3	ENST00000316048	TSS30222	1.72887	0.944763	-0.0409621	1.43074	-1.76983	0.0544072	0.859296
XLOC_012142	TCONS_00064380	IPO8	ENST00000256079	TSS30516	5.65019	0.219176	5.41291	0.149556	-0.237281	0.0561884	0.859296
XLOC_012181	TCONS_00064548	SYT10	ENST00000228567	TSS30598	0.824208	1.01374	-0.49757	1.39891	-1.32178	0.0587872	0.859296
XLOC_012237	TCONS_00064767	TWF1	ENST00000552521	TSS30700	5.37066	0.108288	5.06555	0.22995	-0.305118	0.0508687	0.859296
XLOC_012636	TCONS_00067505	PTPRB	ENST00000334414	TSS31872	-0.0134189	0.432432	-1.1172	0.579062	-1.10378	0.0453095	0.859296
XLOC_012815	TCONS_00068477	GOLGA2P5	ENST00000304813	TSS32331	-1.18747	1.16025	-0.216916	0.397663	0.970553	0.0548058	0.859296
XLOC_012862	TCONS_00068773	AC016257.1	ENST00000550088	TSS32454	-2.03791	0.99869	-3.85805	1.80753	-1.82014	0.0547221	0.859296
XLOC_012950	TCONS_00069464	LHX5	ENST00000261731	TSS32746	1.13769	0.367237	2.98718	2.14351	1.84949	0.0475255	0.859296
XLOC_013038	TCONS_00070013	MORN3	ENST00000355329	TSS32999	0.16353	0.633582	-0.884214	0.991616	-1.04774	0.057943	0.859296
XLOC_013857	TCONS_00073256	CDC16	ENST00000628084	TSS34686	6.15827	0.0519777	5.97498	0.0908168	-0.183296	0.0441674	0.859296
XLOC_014076	TCONS_00074102	STOML3	ENST00000379631	TSS35094	2.39177	1.01344	0.777948	1.63572	-1.61382	0.0495501	0.859296
XLOC_014089	TCONS_00074168	MRPS31	ENST00000323563	TSS35137	4.76246	0.0976605	4.42146	0.315708	-0.341007	0.0584634	0.859296
XLOC_014178	TCONS_00074567	EBPL	ENST00000473576	TSS35327	3.89641	0.196094	3.58614	0.152846	-0.310269	0.0427666	0.859296
XLOC_014188	TCONS_00074606	DLEU7	ENST00000443723	TSS35345	1.3158	0.912981	-0.548037	2.2223	-1.86383	0.0597384	0.859296
XLOC_014204	TCONS_00074724	NEK3	ENST00000620675	TSS35405	3.91739	0.364422	3.51372	0.304191	-0.403666	0.0477836	0.859296
XLOC_014271	TCONS_00074898	MZT1	ENST00000377818	TSS35512	4.19087	0.247183	3.80231	0.313927	-0.388553	0.0574508	0.859296
XLOC_014472	TCONS_00075523	ANKRD10	ENST00000267339	TSS35870	4.67264	0.420746	5.05418	0.261597	0.38154	0.0554414	0.859296
XLOC_014771	TCONS_00076421	PCK2	ENST00000559250	TSS36363	4.43489	0.275177	3.72802	0.610651	-0.706872	0.0537596	0.859296
XLOC_014827	TCONS_00076859	AL139353.2	ENST00000549844	TSS36556	-2.14889	0.958814	-4.01639	1.58744	-1.8675	0.0515141	0.859296
XLOC_014849	TCONS_00076965	SRP54	ENST00000556994	TSS36610	6.01143	0.0658745	5.81761	0.136318	-0.19382	0.052341	0.859296
XLOC_015212	TCONS_00079013	FLVCR2	ENST00000238667	TSS37603	6.18098	0.116513	5.98147	0.103673	-0.199516	0.0588341	0.859296
XLOC_015319	TCONS_00079590	CPSF2	ENST00000298875	TSS37868	6.3893	0.190774	6.143	0.143589	-0.246307	0.0522627	0.859296
XLOC_015804	TCONS_00082538	AL133163.3	ENST00000556448	TSS39220	-1.26416	0.682899	-3.18854	1.50603	-1.92439	0.056413	0.859296
XLOC_015836	TCONS_00082686	AL132639.2	ENST00000605298	TSS39303	-1.07966	0.635636	-2.57992	1.2261	-1.50026	0.0589107	0.859296
XLOC_015867	TCONS_00082758	LINC02303	ENST00000557602	TSS39347	-3.30908	1.34703	-1.37748	1.42526	1.93161	0.0440199	0.859296
XLOC_015968	TCONS_00083253	AL391152.1	ENST00000554160	TSS39599	-3.50088	1.16285	-1.82159	0.862342	1.67929	0.0478366	0.859296
XLOC_016001	TCONS_00083453	HIF1A-AS1	ENST00000557544	TSS39698	-1.39874	0.919984	-3.57742	1.63433	-2.17869	0.0520574	0.859296
XLOC_016183	TCONS_00084378	ZDHHC22	ENST00000319374	TSS40107	4.10009	0.19745	4.69652	0.489827	0.596434	0.0561988	0.859296
XLOC_016247	TCONS_00084664	PTPN21	ENST00000328736	TSS40253	5.49067	0.085292	5.75242	0.241549	0.26175	0.0498131	0.859296
XLOC_016263	TCONS_00084797	RPS6KA5	ENST00000614987	TSS40323	3.07027	0.142341	3.40367	0.290672	0.3334	0.0600208	0.859296
XLOC_016268	TCONS_00084852	CATSPERB	ENST00000557036	TSS40352	-0.164846	0.234447	-2.41764	2.20794	-2.25279	0.0521681	0.859296
XLOC_017034	TCONS_00087887	BLOC1S6	ENST00000220531	TSS41915	6.21542	0.0824644	5.98747	0.180103	-0.227948	0.0450256	0.859296
XLOC_017144	TCONS_00088430	AC018904.1	ENST00000560594	TSS42178	-4.25008	1.98599	-2.51874	1.39605	1.73134	0.0563954	0.859296
XLOC_017229	TCONS_00088852	DIS3L	ENST00000319194	TSS42378	5.32447	0.242683	5.03717	0.202413	-0.287303	0.0470943	0.859296
XLOC_017260	TCONS_00089068	KIF23	ENST00000260363	TSS42490	5.32106	0.339599	4.9307	0.217085	-0.390363	0.0509207	0.859296
XLOC_017334	TCONS_00089667	AC105020.6	ENST00000621523	TSS42746	-3.99788	1.43785	-2.52348	0.313813	1.47441	0.0538223	0.859296
XLOC_017374	TCONS_00089862	CRABP1	ENST00000299529	TSS42838	11.154	1.06938	10.1078	0.818142	-1.04621	0.0541584	0.859296
XLOC_017410	TCONS_00090105	AC103858.2	ENST00000621471	TSS42955	-2.15266	0.533373	-3.97204	1.61283	-1.81938	0.0568098	0.859296
XLOC_017486	TCONS_00090451	ABHD2	ENST00000569411	TSS43128	7.18661	0.285638	6.66944	0.403375	-0.517162	0.0550173	0.859296
XLOC_017647	TCONS_00091267	AC087386.1	ENST00000553658	TSS43557	-0.819185	0.597644	-2.3632	1.56211	-1.54402	0.0423569	0.859296
XLOC_017834	TCONS_00091817	AVEN	ENST00000306730	TSS43884	4.00209	0.385696	3.54492	0.333715	-0.457169	0.0482888	0.859296
XLOC_018021	TCONS_00093027	COPS2	ENST00000560240	TSS44432	6.27051	0.195141	6.01097	0.185392	-0.259532	0.0522166	0.859296
XLOC_018138	TCONS_00093783	AC009654.1	ENST00000560503	TSS44760	-1.41746	1.03712	-3.59313	1.61806	-2.17567	0.0449439	0.859296
XLOC_018178	TCONS_00094133	OAZ2	ENST00000326005	TSS44889	7.03048	0.0407226	7.2148	0.0983477	0.184319	0.0442582	0.859296
XLOC_018333	TCONS_00095261	AC105137.2	ENST00000617588	TSS45349	-2.14972	0.58184	-3.9606	1.64096	-1.81088	0.0544402	0.859296
XLOC_018613	TCONS_00096717	PCSK6	ENST00000558864	TSS46034	4.04456	0.794731	3.16288	0.798054	-0.88168	0.0476705	0.859296
XLOC_018981	TCONS_00099175	LYRM1	ENST00000564457	TSS47190	4.77617	0.116138	4.43219	0.285673	-0.343978	0.0552161	0.859296
XLOC_019122	TCONS_00100201	AC106782.2	ENST00000563252	TSS47674	0.633917	0.150707	-0.0869219	0.621016	-0.720839	0.0511122	0.859296
XLOC_019401	TCONS_00101258	OGFOD1	ENST00000566157	TSS48273	6.13561	0.117751	5.96523	0.0536285	-0.170379	0.052284	0.859296
XLOC_019415	TCONS_00101309	MT1X	ENST00000394485	TSS48298	1.74644	0.804772	-0.819358	3.26149	-2.5658	0.0604773	0.859296
XLOC_019507	TCONS_00102196	SLC9A5	ENST00000564704	TSS48642	0.850772	0.597476	0.0684202	0.476334	-0.782352	0.0547561	0.859296
XLOC_019553	TCONS_00102695	AC092115.3	ENST00000575838	TSS48876	-2.24198	2.17891	-4.67038	1.5152	-2.4284	0.0600481	0.859296
XLOC_019814	TCONS_00104287	WASH4P	ENST00000564273	TSS49625	0.832386	0.293629	-0.00101373	0.822408	-0.8334	0.0574354	0.859296
XLOC_019828	TCONS_00104425	Z97986.1	ENST00000565879	TSS49679	-0.431928	0.754711	-3.11316	2.66344	-2.68123	0.0619067	0.859296
XLOC_019877	TCONS_00104717	NME3	ENST00000219302	TSS49803	2.77746	0.273524	2.15518	0.600336	-0.622284	0.0575762	0.859296
XLOC_019934	TCONS_00105097	CLDN6	ENST00000396925	TSS49985	2.24072	0.311672	1.1811	0.893007	-1.05962	0.0472617	0.859296
XLOC_019959	TCONS_00105301	CREBBP	ENST00000262367	TSS50060	7.48382	0.0774411	7.72691	0.232232	0.243091	0.0526016	0.859296
XLOC_019983	TCONS_00105572	ROGDI	ENST00000322048	TSS50173	4.91169	0.123404	4.5301	0.412009	-0.38159	0.0537551	0.859296
XLOC_020171	TCONS_00106510	CRYM	ENST00000574448	TSS50629	-2.48902	1.88158	-0.596694	1.21162	1.89233	0.0555011	0.859296
XLOC_020196	TCONS_00106744	NDUFAB1	ENST00000007516	TSS50731	5.44705	0.0561679	5.22235	0.174266	-0.224698	0.0439795	0.859296
XLOC_020236	TCONS_00106905	XPO6	ENST00000565698	TSS50817	7.31573	0.0581371	7.15378	0.115738	-0.161948	0.0498308	0.859296
XLOC_020276	TCONS_00107165	SMG1P2	ENST00000566127	TSS50923	-1.27107	0.324365	-2.15378	0.515613	-0.882706	0.056151	0.859296
XLOC_020289	TCONS_00107218	AC120114.4	ENST00000623731	TSS50952	-1.13206	0.468316	-3.18589	2.00914	-2.05384	0.0601519	0.859296
XLOC_020550	TCONS_00108112	CES1	ENST00000565568	TSS51479	-0.450902	0.512322	-2.41018	2.25375	-1.95928	0.0470109	0.859296
XLOC_020936	TCONS_00110548	SLC22A31	ENST00000614943	TSS52586	-3.28991	1.355	-1.68964	0.746274	1.60026	0.0614166	0.859296
XLOC_021125	TCONS_00111798	KDM6B	ENST00000571047	TSS53202	6.67834	0.259132	7.18505	0.400468	0.506709	0.0616744	0.859296
XLOC_021175	TCONS_00112054	DNAH9	ENST00000262442	TSS53331	3.75523	0.925876	2.33226	1.35695	-1.42297	0.0583947	0.859296
XLOC_021565	TCONS_00114011	TAF15	ENST00000603067	TSS54295	7.4218	0.248969	7.16677	0.158036	-0.255023	0.0545482	0.859296
XLOC_021803	TCONS_00115336	KANSL1-AS1	ENST00000398275	TSS54925	-1.09326	1.41643	-0.00443948	0.472964	1.08882	0.0440914	0.859296
XLOC_021959	TCONS_00116571	RAD51C	ENST00000461271	TSS55476	3.60612	0.242663	3.23763	0.310695	-0.368498	0.0551265	0.859296
XLOC_022161	TCONS_00117701	AC011933.3	ENST00000578226	TSS56023	-2.01887	0.626786	-3.87426	1.74406	-1.85539	0.0507686	0.859296
XLOC_022166	TCONS_00117770	LLGL2	ENST00000580578	TSS56059	0.393772	0.538616	-1.36311	1.8907	-1.75688	0.049449	0.859296
XLOC_022350	TCONS_00119371	SLC43A2	ENST00000301335	TSS56829	6.32569	0.414925	5.82738	0.382777	-0.49831	0.0535518	0.859296
XLOC_022399	TCONS_00119598	AC025125.1	ENST00000624743	TSS56960	1.96305	0.701482	1.01632	0.65407	-0.946728	0.0453607	0.859296
XLOC_022408	TCONS_00119700	CAMKK1	ENST00000381769	TSS57009	3.15059	0.321287	3.46892	0.082199	0.318326	0.0428347	0.859296
XLOC_022463	TCONS_00120132	ALOX12-AS1	ENST00000572385	TSS57204	1.40442	0.333263	0.818852	0.313615	-0.585572	0.0498526	0.859296
XLOC_022560	TCONS_00120884	HS3ST3A1	ENST00000284110	TSS57534	3.44044	0.23596	2.91532	0.457132	-0.525117	0.0462123	0.859296
XLOC_022618	TCONS_00121217	RPL13P12	ENST00000392730	TSS57683	1.9465	0.315265	2.36307	0.234508	0.41657	0.0541526	0.859296
XLOC_022772	TCONS_00122039	TLCD1	ENST00000292090	TSS58079	2.14935	0.263357	1.46691	0.676244	-0.682436	0.0547388	0.859296
XLOC_022784	TCONS_00122148	MYO18A	ENST00000527372	TSS58133	6.94534	0.17556	7.1883	0.17416	0.242956	0.0422426	0.859296
XLOC_022960	TCONS_00122974	AC006449.7	ENST00000623658	TSS58522	1.41711	0.580243	2.03562	0.3628	0.618514	0.0473143	0.859296
XLOC_022967	TCONS_00123012	RPL23	ENST00000394332	TSS58543	9.52587	0.158022	9.76222	0.187407	0.236345	0.0563281	0.859296
XLOC_023004	TCONS_00123284	CCR7	ENST00000246657	TSS58655	-2.23306	0.74561	-4.07562	1.49183	-1.84256	0.0501199	0.859296
XLOC_023223	TCONS_00124779	SP2-AS1	ENST00000585280	TSS59296	0.570074	0.533	-0.393062	0.895964	-0.963137	0.0451111	0.859296
XLOC_023340	TCONS_00125336	AC007114.1	ENST00000576871	TSS59575	-0.231535	0.350988	-1.18286	0.503536	-0.951321	0.0596443	0.859296
XLOC_023588	TCONS_00127257	QRICH2	ENST00000636395	TSS60395	1.6284	0.659733	2.31063	0.334642	0.682228	0.0620504	0.859296
XLOC_023599	TCONS_00127385	JMJD6	ENST00000445478	TSS60450	4.42882	0.230955	4.74017	0.235742	0.311358	0.0602387	0.859296
XLOC_023655	TCONS_00127765	AC127496.1	ENST00000576234	TSS60619	-4.05919	1.36745	-2.18563	1.54753	1.87356	0.061327	0.859296
XLOC_023844	TCONS_00128771	AP005202.1	ENST00000582386	TSS61102	-1.32724	0.590779	-3.15633	1.47353	-1.82909	0.0510861	0.859296
XLOC_024008	TCONS_00129519	AC012588.1	ENST00000583852	TSS61505	-2.50632	1.85074	-4.4644	1.33626	-1.95808	0.0523172	0.859296
XLOC_024065	TCONS_00129746	GALNT1	ENST00000586725	TSS61610	6.78924	0.149712	6.57921	0.13059	-0.21003	0.0494423	0.859296
XLOC_024417	TCONS_00131380	TMEM200C	ENST00000581347	TSS62468	3.79775	0.242526	4.18684	0.343961	0.38909	0.0442398	0.859296
XLOC_024468	TCONS_00131600	MPPE1	ENST00000588072	TSS62573	3.55754	0.181424	3.19222	0.217533	-0.365321	0.0580306	0.859296
XLOC_024476	TCONS_00131638	AP002414.2	ENST00000591780	TSS62588	-0.04492	1.04822	-1.61235	1.65048	-1.56743	0.0509775	0.859296
XLOC_024574	TCONS_00131967	AC090772.4	ENST00000623599	TSS62765	-0.0663589	1.54099	0.934105	0.362018	1.00046	0.0611398	0.859296
XLOC_024593	TCONS_00132074	KCTD1	ENST00000579973	TSS62809	5.51206	0.114369	5.88463	0.325075	0.372569	0.0431428	0.859296
XLOC_024614	TCONS_00132145	DSC2	ENST00000280904	TSS62852	3.44101	0.252058	2.87717	0.344925	-0.563839	0.0523117	0.859296
XLOC_024756	TCONS_00132994	CCDC68	ENST00000591504	TSS63214	-0.904964	0.510312	-3.448	2.42641	-2.54304	0.046666	0.859296
XLOC_024844	TCONS_00133502	AC026585.1	ENST00000619582	TSS63434	-2.07036	1.24951	-3.99424	1.67678	-1.92388	0.0603036	0.859296
XLOC_024964	TCONS_00133997	AC004528.2	ENST00000610701	TSS63699	-5.24307	5e-12	-2.90512	2.41454	2.33796	0.058153	0.859296
XLOC_024975	TCONS_00134119	CIRBP	ENST00000588030	TSS63755	8.54314	0.186323	8.32931	0.181706	-0.213831	0.0577237	0.859296
XLOC_025144	TCONS_00135362	OR7D2	ENST00000642043	TSS64334	-1.78703	0.797159	-3.89499	1.72981	-2.10796	0.0430567	0.859296
XLOC_025150	TCONS_00135372	ZNF559	ENST00000603380	TSS64343	3.02839	0.126534	3.3719	0.283375	0.343512	0.0599762	0.859296
XLOC_025217	TCONS_00135964	ZNF439	ENST00000592495	TSS64596	-1.73509	1.30962	0.742692	0.569093	2.47779	0.0465492	0.859296
XLOC_025330	TCONS_00136604	TPM4	ENST00000589897	TSS64870	8.95386	0.0162659	8.71314	0.196669	-0.24072	0.0571099	0.859296
XLOC_025358	TCONS_00136791	OCEL1	ENST00000215061	TSS64960	2.48136	0.211744	2.84249	0.207605	0.361126	0.0519973	0.859296
XLOC_025407	TCONS_00137357	ARMC6	ENST00000392335	TSS65161	5.55769	0.0385368	5.29405	0.217624	-0.263638	0.0512612	0.859296
XLOC_025516	TCONS_00137787	AC011503.2	ENST00000594230	TSS65355	0.00433501	0.659945	-1.67515	1.86029	-1.67949	0.0480025	0.859296
XLOC_025825	TCONS_00140193	ZNF285B	ENST00000561698	TSS66382	-2.15266	0.533373	-3.66984	1.54925	-1.51718	0.0542961	0.859296
XLOC_026373	TCONS_00143752	KF456478.1	ENST00000585980	TSS67946	3.05479	0.880581	3.96762	0.483155	0.912834	0.0530433	0.859296
XLOC_026395	TCONS_00143908	ZBTB7A	ENST00000322357	TSS68017	4.06175	0.267609	4.4155	0.228321	0.353744	0.0424819	0.859296
XLOC_026541	TCONS_00145177	S1PR5	ENST00000333430	TSS68529	0.841083	0.119716	-0.640687	1.29407	-1.48177	0.0568991	0.859296
XLOC_026605	TCONS_00145824	CACNA1A	ENST00000614285	TSS68766	4.0941	0.29717	4.58488	0.312266	0.490783	0.0597237	0.859296
XLOC_026650	TCONS_00146207	BRD4	ENST00000263377	TSS68935	7.47934	0.0805645	7.6713	0.161118	0.191957	0.0486452	0.859296
XLOC_026732	TCONS_00146729	AC005253.2	ENST00000593791	TSS69157	-0.283605	3.31597	1.64787	0.414465	1.93147	0.0460821	0.859296
XLOC_026925	TCONS_00147519	ZNF792	ENST00000404801	TSS69526	2.16349	0.251088	2.5943	0.277908	0.430809	0.0430523	0.859296
XLOC_027026	TCONS_00148406	GMFG	ENST00000601387	TSS69844	-1.01148	0.557914	-2.52747	1.45503	-1.51599	0.0471069	0.859296
XLOC_027096	TCONS_00148852	POU2F2	ENST00000389341	TSS70046	4.33493	0.374507	5.61843	1.4437	1.28351	0.06112	0.859296
XLOC_027137	TCONS_00149214	SMG9	ENST00000270066	TSS70184	4.57312	0.183571	4.84435	0.0815959	0.27123	0.0604929	0.859296
XLOC_027253	TCONS_00150153	BCAT2	ENST00000545387	TSS70600	5.23096	0.141325	4.83544	0.355946	-0.395521	0.0560987	0.859296
XLOC_027269	TCONS_00150258	HRC	ENST00000252825	TSS70645	3.53149	0.231923	4.17533	0.711629	0.643838	0.0494837	0.859296
XLOC_027767	TCONS_00152897	NCOA1	ENST00000496333	TSS71800	6.49834	0.185175	6.88041	0.39489	0.382076	0.043539	0.859296
XLOC_027829	TCONS_00153347	TOGARAM2	ENST00000401723	TSS71996	-0.197208	0.755127	-2.78226	2.47683	-2.58505	0.0506046	0.859296
XLOC_027964	TCONS_00154217	MSH2	ENST00000233146	TSS72397	6.3648	0.368586	6.03466	0.152029	-0.330146	0.0557304	0.859296
XLOC_027996	TCONS_00154352	C2orf73	ENST00000486488	TSS72465	-1.95841	1.14496	-3.84933	1.79186	-1.89092	0.0619973	0.859296
XLOC_028014	TCONS_00154486	VRK2	ENST00000435505	TSS72513	3.54928	0.417185	2.70407	0.799463	-0.845212	0.0470223	0.859296
XLOC_028158	TCONS_00155280	AC073046.1	ENST00000441217	TSS72902	7.09638	0.133663	7.39188	0.204908	0.295503	0.0508801	0.859296
XLOC_028180	TCONS_00155463	POLE4	ENST00000483063	TSS72959	3.94274	0.37546	3.6171	0.178994	-0.325635	0.0606078	0.859296
XLOC_028380	TCONS_00156176	AC159540.2	ENST00000621110	TSS73344	-3.8779	1.61764	-1.81898	0.757285	2.05892	0.051178	0.859296
XLOC_028579	TCONS_00157246	DDX18	ENST00000263239	TSS73863	6.63385	0.29705	6.31549	0.157605	-0.318361	0.0429054	0.859296
XLOC_028656	TCONS_00157651	MED15P9	ENST00000427638	TSS74047	-3.05603	1.71114	-1.64464	0.835727	1.41139	0.0536564	0.859296
XLOC_028840	TCONS_00158614	2018-03-07	ENST00000539065	TSS74490	6.23424	0.225502	5.90205	0.220105	-0.332185	0.0501094	0.859296
XLOC_028997	TCONS_00159627	DNAJC10	ENST00000616986	TSS74967	6.65668	0.0999009	6.37518	0.264695	-0.281508	0.0531776	0.859296
XLOC_029068	TCONS_00160099	HSPE1	ENST00000233893	TSS75193	7.0969	0.174513	6.81795	0.149449	-0.278942	0.0531939	0.859296
XLOC_029083	TCONS_00160203	SGO2	ENST00000418045	TSS75247	4.24444	0.460292	3.70765	0.229025	-0.536786	0.0503012	0.859296
XLOC_029235	TCONS_00161022	SMARCAL1	ENST00000430374	TSS75626	5.23826	0.0803822	5.03863	0.163214	-0.199638	0.0582601	0.859296
XLOC_029332	TCONS_00161668	RHBDD1	ENST00000424132	TSS75941	4.87962	0.17661	4.54372	0.245768	-0.335897	0.0435472	0.859296
XLOC_029373	TCONS_00161936	PSMD1	ENST00000373635	TSS76063	7.87511	0.0591038	7.73636	0.0573056	-0.138747	0.0592193	0.859296
XLOC_029496	TCONS_00162955	D2HGDH	ENST00000321264	TSS76533	2.23966	0.317202	1.69358	0.374651	-0.546088	0.0507572	0.859296
XLOC_029503	TCONS_00163018	AC093642.2	ENST00000625132	TSS76560	-1.30765	1.38791	-0.110628	0.634959	1.19702	0.0613081	0.859296
XLOC_029596	TCONS_00163576	ODC1	ENST00000234111	TSS76794	9.66745	0.432497	9.26039	0.396656	-0.40706	0.0533071	0.859296
XLOC_029707	TCONS_00164092	ASXL2	ENST00000435504	TSS77046	4.94017	0.11385	5.1984	0.239671	0.258224	0.0464498	0.859296
XLOC_029799	TCONS_00164548	AC009414.2	ENST00000565283	TSS77271	2.69856	0.21732	1.97765	0.599843	-0.72091	0.0562854	0.859296
XLOC_029810	TCONS_00164631	CEBPZ	ENST00000234170	TSS77308	5.88829	0.206833	5.653	0.170132	-0.235299	0.0533803	0.859296
XLOC_029853	TCONS_00164929	HAAO	ENST00000406007	TSS77438	1.10593	0.769809	-0.826083	1.90363	-1.93202	0.0529337	0.859296
XLOC_029862	TCONS_00164962	THADA	ENST00000405975	TSS77451	5.41229	0.15101	5.14049	0.175643	-0.271792	0.0462224	0.859296
XLOC_029943	TCONS_00165409	MTIF2	ENST00000403721	TSS77667	5.00213	0.174746	4.80061	0.121845	-0.201515	0.0603366	0.859296
XLOC_030179	TCONS_00166906	RETSAT	ENST00000429806	TSS78310	4.43108	0.142716	4.14459	0.23849	-0.28649	0.0553809	0.859296
XLOC_030444	TCONS_00168069	2018-09-10	ENST00000356688	TSS78877	5.92089	0.309091	5.61204	0.227392	-0.308853	0.0557088	0.859296
XLOC_030750	TCONS_00169393	RPRM	ENST00000325926	TSS79556	4.6841	0.260763	4.12573	0.465503	-0.55837	0.0615226	0.859296
XLOC_030781	TCONS_00169519	WDSUB1	ENST00000359774	TSS79611	1.70505	0.241003	1.15521	0.241392	-0.54984	0.0597024	0.859296
XLOC_030840	TCONS_00170004	CCDC173	ENST00000447353	TSS79821	3.47934	0.453975	2.99324	0.329961	-0.486101	0.060882	0.859296
XLOC_030922	TCONS_00170527	TTC30B	ENST00000408939	TSS80028	3.31793	0.208523	2.9729	0.243666	-0.345023	0.061169	0.859296
XLOC_031035	TCONS_00171141	HSPD1	ENST00000388968	TSS80312	8.59539	0.207954	8.29234	0.0661512	-0.303047	0.0428578	0.859296
XLOC_031206	TCONS_00172208	CFAP65	ENST00000341552	TSS80751	1.43393	0.913866	0.0552072	1.1718	-1.37872	0.0598576	0.859296
XLOC_031243	TCONS_00172525	FARSB	ENST00000281828	TSS80880	6.41572	0.181842	6.15895	0.195467	-0.256772	0.0573506	0.859296
XLOC_031324	TCONS_00172877	ECEL1	ENST00000411860	TSS81050	5.01283	0.469458	4.19849	1.00704	-0.814337	0.0616833	0.859296
XLOC_031328	TCONS_00172906	AC064852.1	ENST00000427571	TSS81061	1.11702	1.24535	-1.4816	2.32352	-2.59863	0.0502185	0.859296
XLOC_031529	TCONS_00173686	AL121899.1	ENST00000447956	TSS81482	-0.860371	0.756987	-2.83766	1.75228	-1.97728	0.0425711	0.859296
XLOC_031893	TCONS_00175384	L3MBTL1	ENST00000434666	TSS82371	1.88018	0.239218	2.28565	0.282322	0.405475	0.0580684	0.859296
XLOC_031945	TCONS_00175859	SLC2A10	ENST00000359271	TSS82561	3.64612	0.135999	2.90434	0.818264	-0.741777	0.0499754	0.859296
XLOC_031968	TCONS_00175919	CSE1L	ENST00000396192	TSS82600	7.6832	0.337855	7.40114	0.166086	-0.282059	0.0446251	0.859296
XLOC_032053	TCONS_00176210	APCDD1L-DT	ENST00000427140	TSS82753	-1.4461	0.942748	-3.35497	1.39002	-1.90887	0.0476543	0.859296
XLOC_032162	TCONS_00176946	ANGPT4	ENST00000381922	TSS83109	-0.149806	0.750038	-1.5936	1.39939	-1.4438	0.0563673	0.859296
XLOC_032497	TCONS_00178240	GSS	ENST00000646735	TSS83751	5.34327	0.163224	5.05368	0.224675	-0.289594	0.0525997	0.859296
XLOC_032501	TCONS_00178280	EDEM2	ENST00000374492	TSS83766	4.16995	0.163425	3.90489	0.132082	-0.265063	0.0465736	0.859296
XLOC_032508	TCONS_00178341	GDF5	ENST00000374369	TSS83788	1.58965	0.682708	-0.246326	2.25708	-1.83597	0.056133	0.859296
XLOC_032613	TCONS_00178875	SDC4	ENST00000372733	TSS84025	4.24254	0.110889	3.56884	0.678657	-0.673695	0.0538234	0.859296
XLOC_032692	TCONS_00179319	DPM1	ENST00000466152	TSS84210	4.81122	0.296359	4.51428	0.191159	-0.296944	0.0542295	0.859296
XLOC_032750	TCONS_00179576	AL121917.1	ENST00000441270	TSS84333	-2.94692	1.61412	-1.6494	0.661114	1.29752	0.056831	0.859296
XLOC_033067	TCONS_00180567	C21orf62-AS1	ENST00000382375	TSS84903	-1.07707	0.216449	-0.311603	0.645942	0.765463	0.0582955	0.859296
XLOC_033620	TCONS_00183150	SUMO3	ENST00000397898	TSS86176	7.01843	0.0650968	6.82046	0.124696	-0.197971	0.0614873	0.859296
XLOC_033760	TCONS_00183740	ZDHHC8	ENST00000436518	TSS86480	4.52406	0.211399	4.77431	0.192315	0.250254	0.0617678	0.859296
XLOC_033924	TCONS_00184156	RAB36	ENST00000263116	TSS86748	4.70112	0.199792	4.2545	0.352243	-0.446626	0.047219	0.859296
XLOC_034022	TCONS_00184797	MTMR3	ENST00000401950	TSS87026	6.31319	0.0999712	6.49481	0.124522	0.181621	0.0611297	0.859296
XLOC_034097	TCONS_00185343	RASD2	ENST00000216127	TSS87272	1.43414	0.351858	2.49135	0.956495	1.05721	0.0609785	0.859296
XLOC_034209	TCONS_00185993	MEI1	ENST00000401548	TSS87573	-2.05588	0.693368	-3.99727	1.64954	-1.94139	0.0439511	0.859296
XLOC_034579	TCONS_00187819	C22orf31	ENST00000216071	TSS88471	-3.40365	2.16345	-1.73224	0.959466	1.67142	0.0521554	0.859296
XLOC_034709	TCONS_00188673	C22orf23	ENST00000619227	TSS88848	2.31856	0.192423	1.75806	0.525076	-0.560501	0.0607377	0.859296
XLOC_034746	TCONS_00188988	MKL1	ENST00000355630	TSS88981	5.63976	0.145144	5.8374	0.10661	0.197639	0.0489604	0.859296
XLOC_034954	TCONS_00190072	SETD5	ENST00000431285	TSS89479	7.50816	0.246011	7.76731	0.132864	0.259156	0.0524254	0.859296
XLOC_035142	TCONS_00191525	MYD88	ENST00000417037	TSS90098	4.0922	0.419006	3.34619	0.816299	-0.746007	0.0420992	0.859296
XLOC_035202	TCONS_00192009	AC006058.2	ENST00000605537	TSS90295	-3.66854	1.81824	-5.24307	2.88e-15	-1.57454	0.0506433	0.859296
XLOC_035214	TCONS_00192073	ZNF501	ENST00000396048	TSS90318	2.17207	0.259518	-1.04185	4.02337	-3.21392	0.0459777	0.859296
XLOC_035217	TCONS_00192110	TGM4	ENST00000490928	TSS90327	-3.75871	1.80246	-2.3466	0.870714	1.4121	0.0580488	0.859296
XLOC_035244	TCONS_00192283	KIF9-AS1	ENST00000429315	TSS90419	2.82233	0.265248	3.24042	0.340043	0.418087	0.0480992	0.859296
XLOC_035271	TCONS_00192472	NDUFAF3	ENST00000326912	TSS90496	5.01813	0.0576015	4.6791	0.240183	-0.339031	0.0448271	0.859296
XLOC_035272	TCONS_00192479	AC137630.3	ENST00000607245	TSS90501	-4.13269	2.22077	-2.06864	1.46843	2.06405	0.0493918	0.859296
XLOC_035282	TCONS_00192565	APEH	ENST00000296456	TSS90525	6.65304	0.14074	6.35144	0.257193	-0.301601	0.046193	0.859296
XLOC_035350	TCONS_00193233	WNT5A-AS1	ENST00000469484	TSS90839	-0.969559	0.665452	0.152042	1.06535	1.1216	0.0494542	0.859296
XLOC_035407	TCONS_00193575	ADAMTS9-AS2	ENST00000460833	TSS90991	-1.93819	1.27031	-3.6708	1.57065	-1.73261	0.044647	0.859296
XLOC_035570	TCONS_00194069	CMSS1	ENST00000421999	TSS91256	5.01387	0.187966	4.74184	0.125586	-0.272029	0.058505	0.859296
XLOC_035574	TCONS_00194103	NIT2	ENST00000394140	TSS91273	4.23771	0.180735	3.90769	0.214974	-0.330022	0.0492139	0.859296
XLOC_035654	TCONS_00194512	GTPBP8	ENST00000383678	TSS91477	3.52533	0.200942	3.22872	0.148609	-0.296603	0.0518205	0.859296
XLOC_035766	TCONS_00195120	FAM86JP	ENST00000467239	TSS91757	1.49902	0.523961	0.523471	0.719192	-0.975553	0.043287	0.859296
XLOC_035798	TCONS_00195276	ACAD9	ENST00000505602	TSS91840	5.42436	0.157511	5.11053	0.268885	-0.313829	0.0424606	0.859296
XLOC_035862	TCONS_00195686	PCCB	ENST00000251654	TSS92043	6.01515	0.117077	5.78489	0.130453	-0.23026	0.0506849	0.859296
XLOC_035877	TCONS_00195824	FAIM	ENST00000470889	TSS92097	2.55459	0.507466	1.64668	0.877765	-0.907911	0.0466741	0.859296
XLOC_035934	TCONS_00196141	ZIC4-AS1	ENST00000462168	TSS92246	-0.682055	0.527839	-2.76274	2.47851	-2.08069	0.0564435	0.859296
XLOC_036012	TCONS_00196531	AC104411.1	ENST00000480817	TSS92443	-4.82391	0.837854	-2.78546	1.85656	2.03845	0.0447391	0.859296
XLOC_036084	TCONS_00196888	PRKCI	ENST00000295797	TSS92629	5.56764	0.176702	5.30749	0.167911	-0.260149	0.0450672	0.859296
XLOC_036375	TCONS_00198877	RAD18	ENST00000427329	TSS93494	4.32996	0.269147	3.95358	0.199069	-0.376372	0.0530807	0.859296
XLOC_036420	TCONS_00199242	IQSEC1	ENST00000273221	TSS93644	7.03796	0.223589	7.2449	0.125502	0.206938	0.0566671	0.859296
XLOC_036484	TCONS_00199646	NKIRAS1	ENST00000388759	TSS93835	3.66475	0.292664	4.00756	0.289311	0.34281	0.0572728	0.859296
XLOC_036646	TCONS_00200615	LZTFL1	ENST00000296135	TSS94242	4.45897	0.365605	4.04393	0.345299	-0.415048	0.0620587	0.859296
XLOC_036714	TCONS_00201356	C3orf62	ENST00000479673	TSS94536	6.19488	0.0768986	5.99727	0.151001	-0.197607	0.0442422	0.859296
XLOC_036805	TCONS_00202198	FAM208A	ENST00000459993	TSS94860	6.01806	0.195121	5.69426	0.215404	-0.323798	0.0567773	0.859296
XLOC_036864	TCONS_00202625	SUCLG2	ENST00000493112	TSS95050	4.68275	0.252715	4.25841	0.298876	-0.42434	0.0484722	0.859296
XLOC_036978	TCONS_00203087	DCBLD2	ENST00000326840	TSS95299	7.08094	0.109911	6.86961	0.200977	-0.211324	0.0612101	0.859296
XLOC_037121	TCONS_00203921	IQCB1	ENST00000310864	TSS95654	4.52907	0.303818	4.14212	0.201153	-0.386953	0.0513138	0.859296
XLOC_037134	TCONS_00204060	HACD2	ENST00000471236	TSS95699	5.26344	0.219513	5.00567	0.201536	-0.257777	0.0555228	0.859296
XLOC_037205	TCONS_00204535	CNBP	ENST00000502976	TSS95935	7.85112	0.340203	7.61288	0.0880309	-0.238242	0.0505161	0.859296
XLOC_037212	TCONS_00204575	EFCAB12	ENST00000505956	TSS95945	1.58737	0.500881	0.740152	0.543759	-0.847221	0.0585278	0.859296
XLOC_037301	TCONS_00205051	RBP1	ENST00000474490	TSS96186	6.10895	0.605569	5.48157	0.621689	-0.627382	0.045448	0.859296
XLOC_037591	TCONS_00206462	GNB4	ENST00000232564	TSS96842	5.43657	0.347059	5.02336	0.324006	-0.413211	0.0567746	0.859296
XLOC_037641	TCONS_00206717	CLCN2	ENST00000265593	TSS96954	3.53852	0.350672	3.04463	0.471155	-0.493897	0.0589579	0.859296
XLOC_038254	TCONS_00209842	CEP135	ENST00000422247	TSS98472	3.53004	0.172419	3.10383	0.110719	-0.426216	0.0434381	0.859296
XLOC_038255	TCONS_00209855	KIAA1211	ENST00000629263	TSS98476	7.22366	0.0578949	7.53659	0.19266	0.312926	0.0600292	0.859296
XLOC_038262	TCONS_00209892	SRP72	ENST00000342756	TSS98495	7.52073	0.200953	7.34213	0.074374	-0.1786	0.0575623	0.859296
XLOC_038280	TCONS_00209960	AC108517.1	ENST00000512546	TSS98537	-1.11373	0.740665	-3.02434	2.02027	-1.91062	0.061052	0.859296
XLOC_038417	TCONS_00210508	MRPL1	ENST00000315567	TSS98806	4.46654	0.29899	4.15641	0.22466	-0.310134	0.0504023	0.859296
XLOC_038512	TCONS_00210949	ATOH1	ENST00000306011	TSS99031	1.82788	0.927726	3.24336	1.43353	1.41548	0.0585403	0.859296
XLOC_038577	TCONS_00211264	AIMP1	ENST00000510207	TSS99175	4.95485	0.140559	4.68472	0.196301	-0.27013	0.0550941	0.859296
XLOC_038621	TCONS_00211422	ALPK1	ENST00000514594	TSS99262	3.32081	0.520117	2.39939	1.05121	-0.921423	0.0568955	0.859296
XLOC_038874	TCONS_00212442	LRAT	ENST00000500890	TSS99798	2.47072	0.747569	1.23701	1.24	-1.23371	0.0476459	0.859296
XLOC_039373	TCONS_00214847	CCNL2P1	ENST00000512846	TSS100954	-1.40344	0.533587	-3.60872	2.07612	-2.20528	0.0517763	0.859296
XLOC_039393	TCONS_00214925	COMMD8	ENST00000381571	TSS100988	2.33293	0.319184	1.83028	0.386275	-0.502646	0.0497983	0.859296
XLOC_039580	TCONS_00215625	RCHY1	ENST00000324439	TSS101339	4.5601	0.112714	4.28175	0.24304	-0.278349	0.0564916	0.859296
XLOC_039689	TCONS_00216559	GPRIN3	ENST00000609438	TSS101679	5.52065	0.313464	5.1188	0.357344	-0.401847	0.0502983	0.859296
XLOC_039748	TCONS_00216835	SLC39A8	ENST00000424970	TSS101790	3.16441	0.24137	2.44341	0.594961	-0.720996	0.0585632	0.859296
XLOC_039972	TCONS_00217924	CLGN	ENST00000414773	TSS102278	4.40537	0.116884	3.98858	0.264659	-0.416791	0.0554762	0.859296
XLOC_040070	TCONS_00218450	MAP9	ENST00000311277	TSS102510	4.8904	0.19727	4.48644	0.382849	-0.403965	0.0508768	0.859296
XLOC_040148	TCONS_00218728	NEK1	ENST00000638824	TSS102652	4.69158	0.097325	4.40536	0.155366	-0.286224	0.057433	0.859296
XLOC_040232	TCONS_00219020	RWDD4	ENST00000326397	TSS102807	3.74084	0.28917	3.34663	0.333785	-0.394209	0.0566736	0.859296
XLOC_040255	TCONS_00219120	CFAP97	ENST00000458385	TSS102855	5.8124	0.108158	5.54365	0.148032	-0.26875	0.0446743	0.859296
XLOC_040415	TCONS_00219630	TENT4A	ENST00000230859	TSS103136	5.19008	0.196935	5.43733	0.0931247	0.247252	0.056163	0.859296
XLOC_040470	TCONS_00219847	OTULINL	ENST00000274217	TSS103261	3.13955	0.10392	3.64354	0.300223	0.503983	0.0520221	0.859296
XLOC_040572	TCONS_00220069	SUB1	ENST00000506237	TSS103410	6.69376	0.0193893	6.44124	0.220659	-0.252522	0.0430047	0.859296
XLOC_040673	TCONS_00220576	ISL1	ENST00000230658	TSS103669	4.89608	0.346911	3.58768	1.42138	-1.3084	0.046234	0.859296
XLOC_040904	TCONS_00221846	MSH3	ENST00000265081	TSS104265	4.6868	0.0932511	4.44979	0.170376	-0.237009	0.059038	0.859296
XLOC_040980	TCONS_00222158	FAM81B	ENST00000283357	TSS104444	1.50726	1.54801	-1.80285	3.3577	-3.31011	0.0543117	0.859296
XLOC_041096	TCONS_00222671	AP3S1	ENST00000316788	TSS104715	5.29808	0.123991	5.0682	0.176018	-0.229886	0.0610996	0.859296
XLOC_041141	TCONS_00222956	CSNK1G3	ENST00000345990	TSS104853	5.30038	0.11368	5.04732	0.168489	-0.253056	0.0617744	0.859296
XLOC_041152	TCONS_00222985	GRAMD2B	ENST00000513040	TSS104874	4.15566	0.419142	2.67874	1.49434	-1.47692	0.046552	0.859296
XLOC_041193	TCONS_00223176	SLC22A5	ENST00000245407	TSS104975	2.54673	0.189921	2.02009	0.34052	-0.52664	0.0484198	0.859296
XLOC_041221	TCONS_00223311	AC104109.2	ENST00000602919	TSS105052	-0.725928	0.876881	-1.82365	0.576367	-1.09772	0.0485923	0.859296
XLOC_041335	TCONS_00224092	PCDHGB9P	ENST00000618012	TSS105440	-3.84851	1.64084	-2.32481	0.631718	1.5237	0.0587858	0.859296
XLOC_041422	TCONS_00224563	GPX3	ENST00000622181	TSS105677	4.45235	0.358772	3.95233	0.419811	-0.500022	0.0580294	0.859296
XLOC_041702	TCONS_00226116	AC138035.1	ENST00000499986	TSS106428	-1.08695	1.25616	-0.0462984	0.49688	1.04065	0.0438914	0.859296
XLOC_041719	TCONS_00226212	AC116351.1	ENST00000399869	TSS106476	-0.146444	0.660463	-1.86868	1.91526	-1.72223	0.0453113	0.859296
XLOC_042011	TCONS_00227252	RPL37	ENST00000274242	TSS107032	9.25619	0.225178	9.47104	0.138282	0.214842	0.0509417	0.859296
XLOC_042040	TCONS_00227376	C5orf34	ENST00000306862	TSS107091	2.10454	0.789396	1.42243	0.454575	-0.682106	0.0501694	0.859296
XLOC_042052	TCONS_00227454	EMB	ENST00000303221	TSS107118	3.40624	0.326016	3.03717	0.183244	-0.369074	0.0553115	0.859296
XLOC_042057	TCONS_00227464	LINC02106	ENST00000513880	TSS107127	-1.16504	1.28983	-3.21985	2.11797	-2.05481	0.0558354	0.859296
XLOC_042186	TCONS_00227982	CCDC125	ENST00000396496	TSS107376	0.701891	0.431217	1.63332	0.487934	0.931431	0.0457526	0.859296
XLOC_042358	TCONS_00228655	LINC00461	ENST00000506978	TSS107710	0.945348	1.40799	2.83466	1.82133	1.88931	0.0500703	0.859296
XLOC_042408	TCONS_00229010	LIX1	ENST00000274382	TSS107862	4.67618	0.231393	4.03568	0.467795	-0.640499	0.0431374	0.859296
XLOC_042664	TCONS_00230145	CXCL14	ENST00000512158	TSS108429	7.32577	0.279056	5.8451	1.64266	-1.48067	0.0584967	0.859296
XLOC_042679	TCONS_00230199	KLHL3	ENST00000506491	TSS108462	3.28391	0.13714	2.8634	0.379872	-0.420501	0.0486164	0.859296
XLOC_043578	TCONS_00234813	PSMB8-AS1	ENST00000453426	TSS110589	-5.13322	0.219701	-3.31708	1.35056	1.81614	0.0442668	0.859296
XLOC_043625	TCONS_00235092	SCUBE3	ENST00000274938	TSS110726	5.98333	0.2293	5.65291	0.22737	-0.330417	0.0478834	0.859296
XLOC_044131	TCONS_00237187	SLC16A10	ENST00000612036	TSS111793	2.95877	0.958262	1.94872	1.00463	-1.01005	0.0581984	0.859296
XLOC_044313	TCONS_00237966	ABRACL	ENST00000367660	TSS112163	4.33149	0.16915	4.02241	0.255965	-0.309075	0.0571805	0.859296
XLOC_044468	TCONS_00238710	ACAT2	ENST00000367048	TSS112555	8.20761	0.141134	7.80627	0.456981	-0.401336	0.0542962	0.859296
XLOC_044593	TCONS_00239222	RPP40	ENST00000380051	TSS112837	2.87289	0.201104	2.38033	0.374365	-0.492566	0.0498123	0.859296
XLOC_044747	TCONS_00239877	HIST1H1D	ENST00000244534	TSS113147	-4.42808	1.62999	-2.40769	1.35513	2.02039	0.0432755	0.859296
XLOC_044858	TCONS_00240182	AL662795.2	ENST00000624252	TSS113342	3.10611	0.195328	3.54242	0.319448	0.436309	0.0523945	0.859296
XLOC_044913	TCONS_00240591	SAPCD1-AS1	ENST00000419679	TSS113496	0.381821	0.510446	-1.31144	0.842395	-1.69327	0.0553292	0.859296
XLOC_045091	TCONS_00241767	LRRC73	ENST00000372441	TSS113988	2.50754	0.308164	1.77529	0.453566	-0.732249	0.0527542	0.859296
XLOC_045185	TCONS_00242109	GCLC	ENST00000509541	TSS114164	4.49396	0.247467	4.20837	0.158066	-0.285596	0.045029	0.859296
XLOC_045223	TCONS_00242353	LGSN	ENST00000370658	TSS114270	-0.406346	0.293287	-1.51634	1.04668	-1.11	0.0595317	0.859296
XLOC_045252	TCONS_00242430	B3GAT2	ENST00000230053	TSS114316	5.04697	0.36883	4.15248	0.811609	-0.894486	0.0509515	0.859296
XLOC_045426	TCONS_00243198	CCNC	ENST00000520429	TSS114661	4.58006	0.0583935	4.31274	0.0910295	-0.267319	0.0495049	0.859296
XLOC_045791	TCONS_00245121	TFB1M	ENST00000367166	TSS115568	2.70424	0.292418	2.1987	0.360431	-0.505532	0.0438744	0.859296
XLOC_046011	TCONS_00245758	DNAAF5	ENST00000297440	TSS115932	5.38611	0.353428	5.03687	0.255568	-0.349243	0.046682	0.859296
XLOC_046073	TCONS_00246195	AC073343.2	ENST00000413182	TSS116151	-2.88614	1.57146	-1.18423	0.86404	1.70191	0.0600747	0.859296
XLOC_046078	TCONS_00246222	C1GALT1	ENST00000429911	TSS116165	3.72931	0.0773083	3.3061	0.289919	-0.423204	0.0562371	0.859296
XLOC_046338	TCONS_00247549	OGDH	ENST00000439616	TSS116860	7.48962	0.130457	7.30881	0.121437	-0.180813	0.0532737	0.859296
XLOC_046373	TCONS_00247682	UPP1	ENST00000416681	TSS116925	2.72808	0.397627	2.16546	0.364965	-0.56262	0.045649	0.859296
XLOC_046714	TCONS_00249075	STEAP1	ENST00000297205	TSS117667	0.0650214	0.735295	-1.63351	1.88024	-1.69853	0.056996	0.859296
XLOC_046840	TCONS_00249999	ZNHIT1	ENST00000305105	TSS118090	5.66645	0.12129	5.89268	0.111772	0.226231	0.0476177	0.859296
XLOC_047029	TCONS_00251088	TPI1P2	ENST00000635637	TSS118599	0.549243	0.232331	-0.312946	0.76323	-0.862189	0.0616498	0.859296
XLOC_047150	TCONS_00251633	SSBP1	ENST00000265304	TSS118874	6.51527	0.212546	6.26906	0.106941	-0.246211	0.0499316	0.859296
XLOC_047335	TCONS_00252137	LRRC61	ENST00000471872	TSS119181	-2.38371	2.49166	-4.45825	1.36953	-2.07454	0.0617545	0.859296
XLOC_047434	TCONS_00252676	AC073957.3	ENST00000609998	TSS119457	0.513361	0.306788	1.27819	0.575946	0.764832	0.0482357	0.859296
XLOC_047436	TCONS_00252719	C7orf50	ENST00000357429	TSS119473	6.12704	0.145674	5.84494	0.20835	-0.282095	0.0537296	0.859296
XLOC_047509	TCONS_00253164	RPA3	ENST00000223129	TSS119706	4.20089	0.341976	3.75869	0.33296	-0.442206	0.0471597	0.859296
XLOC_047750	TCONS_00254305	GLI3	ENST00000395925	TSS120261	6.56929	0.216467	7.10943	0.630939	0.540137	0.0571075	0.859296
XLOC_047837	TCONS_00254938	SEC61G	ENST00000395535	TSS120524	4.42198	0.259338	4.05768	0.211484	-0.364304	0.0556356	0.859296
XLOC_047941	TCONS_00255158	AC073349.2	ENST00000427545	TSS120671	1.55704	0.222369	2.33117	0.50699	0.774125	0.0572099	0.859296
XLOC_048019	TCONS_00255469	ABHD11	ENST00000497897	TSS120830	3.25366	0.23229	2.74918	0.313722	-0.504487	0.0484257	0.859296
XLOC_048059	TCONS_00255690	POMZP3	ENST00000275569	TSS120932	4.00088	0.140819	4.27306	0.173413	0.272179	0.0430576	0.859296
XLOC_048289	TCONS_00257349	PUS7	ENST00000481939	TSS121613	4.54187	0.464832	4.14333	0.213994	-0.398543	0.0552746	0.859296
XLOC_048459	TCONS_00258202	MESTIT1	ENST00000610046	TSS121993	0.879572	0.27562	0.232102	0.469249	-0.64747	0.0612335	0.859296
XLOC_048537	TCONS_00258717	MRPS33	ENST00000324787	TSS122217	5.15065	0.110235	4.91127	0.194128	-0.23938	0.0611097	0.859296
XLOC_048612	TCONS_00258984	ZNF777	ENST00000247930	TSS122360	5.07541	0.167822	5.27471	0.106884	0.199291	0.0504718	0.859296
XLOC_048648	TCONS_00259193	WDR86	ENST00000463000	TSS122462	3.3648	0.468389	3.89323	0.243864	0.528431	0.0446969	0.859296
XLOC_048652	TCONS_00259214	RHEB	ENST00000262187	TSS122472	6.03296	0.174168	5.76299	0.176996	-0.269971	0.049986	0.859296
XLOC_048673	TCONS_00259304	AC144652.1	ENST00000609974	TSS122526	2.80662	0.183338	2.3618	0.36377	-0.444821	0.0454825	0.859296
XLOC_048911	TCONS_00260022	TUSC3	ENST00000503191	TSS122963	7.00578	0.125517	6.70614	0.244998	-0.299639	0.0432874	0.859296
XLOC_048970	TCONS_00260379	POLR3D	ENST00000306433	TSS123142	5.95073	0.0903447	5.78157	0.0819342	-0.169166	0.0465656	0.859296
XLOC_049020	TCONS_00260794	SCARA3	ENST00000337221	TSS123352	4.56227	0.14533	4.22057	0.289172	-0.341703	0.0547537	0.859296
XLOC_049124	TCONS_00261236	LETM2	ENST00000527334	TSS123604	1.74116	0.339184	1.04698	0.54497	-0.694186	0.0599822	0.859296
XLOC_049163	TCONS_00261563	SMIM19	ENST00000438528	TSS123749	4.29035	0.0552589	3.95211	0.343497	-0.338246	0.0616717	0.859296
XLOC_049247	TCONS_00261868	RP1	ENST00000646684	TSS123908	-2.80288	1.7345	-4.70494	1.42376	-1.90206	0.0583348	0.859296
XLOC_049593	TCONS_00263317	CTHRC1	ENST00000330295	TSS124668	0.347379	0.982917	-1.3629	1.65717	-1.71027	0.0428582	0.859296
XLOC_049650	TCONS_00263554	MAL2	ENST00000522112	TSS124798	3.72765	0.414343	2.70505	0.48388	-1.02259	0.0564339	0.859296
XLOC_049836	TCONS_00264409	HGH1	ENST00000347708	TSS125229	4.04735	0.160916	3.74775	0.139504	-0.299602	0.0556136	0.859296
XLOC_049849	TCONS_00264550	AC084125.4	ENST00000580385	TSS125287	-4.30803	1.87009	-2.14842	1.48	2.1596	0.0522642	0.859296
XLOC_050007	TCONS_00264940	AF131216.4	ENST00000638924	TSS125528	0.94571	0.378338	-0.106812	0.806243	-1.05252	0.0478858	0.859296
XLOC_050105	TCONS_00265569	PHYHIP	ENST00000321613	TSS125805	2.53521	0.466516	1.8516	0.397691	-0.683617	0.0425195	0.859296
XLOC_050172	TCONS_00265920	ZNF395	ENST00000344423	TSS125953	5.19079	0.100255	5.47657	0.288934	0.28578	0.0613058	0.859296
XLOC_050173	TCONS_00265934	AC025871.2	ENST00000522589	TSS125965	-4.44932	1.58752	-2.57156	1.2126	1.87776	0.0467335	0.859296
XLOC_050638	TCONS_00267957	CALB1	ENST00000469032	TSS126945	4.22423	0.52169	3.43481	0.512213	-0.78942	0.0608254	0.859296
XLOC_050900	TCONS_00269237	FAM84B	ENST00000304916	TSS127569	6.14666	0.25311	5.76213	0.369798	-0.384531	0.0538454	0.859296
XLOC_050988	TCONS_00269938	LYNX1-SLURP2	ENST00000523332	TSS127866	0.489037	0.890657	-2.36656	3.61237	-2.85559	0.0609305	0.859296
XLOC_051010	TCONS_00270160	PYCR3	ENST00000220966	TSS127944	3.41685	0.227474	2.96541	0.294076	-0.451439	0.0478642	0.859296
XLOC_051033	TCONS_00270396	DGAT1	ENST00000528718	TSS128048	3.90552	0.202143	4.16794	0.182311	0.262425	0.0439636	0.859296
XLOC_051035	TCONS_00270410	TMEM249	ENST00000561638	TSS128058	2.62681	0.375217	2.17164	0.351352	-0.455166	0.0558867	0.859296
XLOC_051170	TCONS_00270982	CD274	ENST00000381573	TSS128340	-1.84048	0.52055	-3.57969	1.71981	-1.73921	0.0562708	0.859296
XLOC_051221	TCONS_00271121	AL592293.2	ENST00000422292	TSS128436	-4.67311	1.13993	-3.0742	1.00699	1.59891	0.0577016	0.859296
XLOC_051310	TCONS_00271423	SMIM27	ENST00000453396	TSS128600	1.90481	0.275625	1.36431	0.348366	-0.540499	0.0483993	0.859296
XLOC_051406	TCONS_00271874	PAICSP1	ENST00000425324	TSS128816	-1.68099	1.14868	-0.548457	0.672714	1.13253	0.0563076	0.859296
XLOC_051699	TCONS_00272825	NXNL2	ENST00000618633	TSS129338	-1.92388	0.719547	-3.6232	1.56404	-1.69932	0.0614596	0.859296
XLOC_051759	TCONS_00273068	PCAT7	ENST00000647389	TSS129475	4.79689	0.0909893	5.07584	0.196127	0.278949	0.047988	0.859296
XLOC_051827	TCONS_00273354	CAVIN4	ENST00000307584	TSS129627	3.30375	0.3506	3.91521	0.635338	0.61146	0.0562922	0.859296
XLOC_052040	TCONS_00274627	SET	ENST00000454747	TSS130251	9.53272	0.320396	9.24765	0.134884	-0.285064	0.0423729	0.859296
XLOC_052043	TCONS_00274646	AL441992.1	ENST00000443631	TSS130263	-0.87156	0.630721	-1.86347	0.826725	-0.991912	0.0604991	0.859296
XLOC_052154	TCONS_00275393	AL138781.2	ENST00000617896	TSS130630	-2.835	1.77631	-1.4238	0.861499	1.4112	0.0494279	0.859296
XLOC_052375	TCONS_00276526	PLAA	ENST00000397292	TSS131179	5.94348	0.17781	5.74402	0.114149	-0.199462	0.0565877	0.859296
XLOC_052398	TCONS_00276590	DDX58	ENST00000379868	TSS131219	2.50733	0.408134	2.03325	0.238064	-0.47408	0.0540547	0.859296
XLOC_052455	TCONS_00276866	AL355377.1	ENST00000621125	TSS131325	-4.44931	1.5875	-2.35235	1.43295	2.09695	0.0481992	0.859296
XLOC_052503	TCONS_00277185	RAB1C	ENST00000409159	TSS131454	-1.25033	0.202625	-2.55847	1.43414	-1.30814	0.0579378	0.859296
XLOC_052669	TCONS_00277638	TRPM3	ENST00000377110	TSS131732	4.86504	0.71912	3.87842	0.682687	-0.986619	0.0559926	0.859296
XLOC_052721	TCONS_00277823	TLE1	ENST00000376499	TSS131835	6.75922	0.126458	7.1319	0.355602	0.372674	0.0539695	0.859296
XLOC_053039	TCONS_00279367	TRAF1	ENST00000546084	TSS132550	1.5303	0.267031	0.297466	1.19994	-1.23283	0.0551222	0.859296
XLOC_053151	TCONS_00280062	FNBP1	ENST00000446176	TSS132865	6.08568	0.0430081	6.24228	0.0361539	0.156599	0.0566658	0.859296
XLOC_053192	TCONS_00280440	BRD3	ENST00000303407	TSS132991	7.34939	0.105598	7.61409	0.178387	0.264693	0.0543486	0.859296
XLOC_053542	TCONS_00281699	PDK3	ENST00000379162	TSS133699	3.01958	0.15975	2.62958	0.305884	-0.390001	0.0596074	0.859296
XLOC_053723	TCONS_00282347	RBM3	ENST00000472897	TSS134038	8.39392	0.167228	8.17669	0.168436	-0.21723	0.0534398	0.859296
XLOC_053840	TCONS_00282826	RRAGB	ENST00000374941	TSS134277	4.72197	0.185056	5.00773	0.231885	0.285758	0.0618577	0.859296
XLOC_053898	TCONS_00282984	IGBP1	ENST00000342206	TSS134370	5.98342	0.162254	6.24878	0.160332	0.265363	0.0440071	0.859296
XLOC_053910	TCONS_00283037	RPS23P8	ENST00000429775	TSS134397	-2.12183	2.45314	-0.667469	0.347771	1.45436	0.0571272	0.859296
XLOC_054203	TCONS_00284142	HTR2C	ENST00000371951	TSS134951	1.67491	1.52868	-1.5934	3.02094	-3.26832	0.0492459	0.859296
XLOC_054233	TCONS_00284192	WDR44	ENST00000371822	TSS134987	4.68625	0.192836	4.9173	0.122807	0.231044	0.0523854	0.859296
XLOC_054382	TCONS_00284729	BRS3	ENST00000370648	TSS135281	-1.01635	0.558303	-2.84697	1.72182	-1.83061	0.0449827	0.859296
XLOC_054445	TCONS_00284851	SLITRK2	ENST00000335565	TSS135368	3.8721	1.03757	4.73285	0.358295	0.860745	0.0481034	0.859296
XLOC_054541	TCONS_00285329	EMD	ENST00000369842	TSS135605	6.07369	0.165303	5.83394	0.187842	-0.239742	0.0531498	0.859296
XLOC_054562	TCONS_00285526	VBP1	ENST00000535916	TSS135698	5.93507	0.130417	5.55645	0.318904	-0.378616	0.0549611	0.859296
XLOC_054929	TCONS_00287138	CENPVL3	ENST00000417339	TSS136473	-0.31878	0.31634	-1.36188	0.624606	-1.0431	0.0452598	0.859296
XLOC_055108	TCONS_00287943	MAP2K4P1	ENST00000602584	TSS136813	-1.84441	0.869573	-3.69405	1.51314	-1.84964	0.0456715	0.859296
XLOC_055115	TCONS_00287981	Z83843.1	ENST00000604070	TSS136837	-1.60621	1.13835	-0.270784	0.81915	1.33543	0.0502481	0.859296
XLOC_055278	TCONS_00288515	TCEAL5	ENST00000372680	TSS137099	3.42661	0.680322	1.30643	2.508	-2.12018	0.0480187	0.859296
XLOC_055331	TCONS_00288775	EIF4BP7	ENST00000432307	TSS137202	-2.36251	2.03431	-0.891586	0.951104	1.47092	0.0582821	0.859296
XLOC_055477	TCONS_00289215	HS6ST2	ENST00000370836	TSS137447	4.98448	0.235569	5.3574	0.304312	0.372917	0.058221	0.859296
XLOC_055563	TCONS_00289514	CDR1	ENST00000370532	TSS137609	-1.29004	2.63673	-3.96272	2.27329	-2.67268	0.0570418	0.859296
XLOC_010954	TCONS_00057397	KRT7	ENST00000552400	TSS27258	-1.76454	2.40352	-3.7894	1.39844	-2.02486	0.0621785	0.859418
XLOC_028488	TCONS_00156742	SULT1C4	ENST00000494122	TSS73611	3.74963	0.445567	3.15492	0.608754	-0.594702	0.062146	0.859418
XLOC_032238	TCONS_00177324	FERMT1	ENST00000478194	TSS83286	0.534274	0.325187	-0.690163	1.35465	-1.22444	0.0621891	0.859418
XLOC_002103	TCONS_00011197	ZC3H11A	ENST00000466470	TSS5319	6.71282	0.132338	6.95451	0.20199	0.241686	0.062502	0.85942
XLOC_007488	TCONS_00037451	ZNF215	ENST00000527171	TSS17975	2.1861	0.245146	1.75043	0.355105	-0.435672	0.0623686	0.85942
XLOC_014402	TCONS_00075320	LINC00449	ENST00000366259	TSS35744	-1.58592	0.197629	-3.24952	1.41965	-1.66359	0.062242	0.85942
XLOC_015368	TCONS_00079930	AL163051.2	ENST00000618976	TSS38019	-3.50085	2.02754	-1.8132	0.866768	1.68766	0.062415	0.85942
XLOC_022489	TCONS_00120383	SOX15	ENST00000538513	TSS57314	-0.927545	0.832365	-0.0667048	0.608491	0.860841	0.0624724	0.85942
XLOC_033926	TCONS_00184186	FBXW4P1	ENST00000426721	TSS86766	-2.15266	0.533373	-3.62078	1.55379	-1.46812	0.0624377	0.85942
XLOC_040601	TCONS_00220282	SLC1A3	ENST00000613445	TSS103501	5.01631	0.581562	5.62953	0.440466	0.613221	0.0625542	0.85942
XLOC_041063	TCONS_00222522	WDR36	ENST00000506538	TSS104638	5.28767	0.128756	5.04639	0.223808	-0.241273	0.0623509	0.85942
XLOC_000581	TCONS_00003246	AL929472.2	ENST00000419993	TSS1532	-2.45749	2.26406	-0.378834	0.558379	2.07865	0.0631343	0.859828
XLOC_000629	TCONS_00003509	CTPS1	ENST00000372621	TSS1662	6.85818	0.305767	6.56928	0.145093	-0.2889	0.0641162	0.859828
XLOC_001564	TCONS_00008344	RPS27	ENST00000368567	TSS3956	8.69274	0.211427	8.95969	0.244259	0.266953	0.0633651	0.859828
XLOC_002530	TCONS_00013288	OR2L13	ENST00000641893	TSS6329	-4.06064	1.36572	-5.24307	2.88e-15	-1.18244	0.063291	0.859828
XLOC_003246	TCONS_00017500	STIL	ENST00000337817	TSS8331	4.72783	0.358857	4.45465	0.115313	-0.273184	0.0632658	0.859828
XLOC_005202	TCONS_00026813	GATA3	ENST00000643001	TSS12738	-2.94371	1.63698	-0.245559	3.23473	2.69815	0.063787	0.859828
XLOC_006203	TCONS_00031369	CYP2E1	ENST00000463117	TSS14996	-3.27503	1.38705	-1.67315	1.0448	1.60188	0.0638938	0.859828
XLOC_006961	TCONS_00034789	TCTN3	ENST00000614499	TSS16641	5.86065	0.0570938	5.6362	0.172766	-0.224451	0.0629563	0.859828
XLOC_009682	TCONS_00050401	PTPRCAP	ENST00000326294	TSS23983	5.76642	0.0445681	5.51511	0.210352	-0.251311	0.0634745	0.859828
XLOC_009685	TCONS_00050445	PITPNM1	ENST00000534749	TSS23998	6.73826	0.33119	6.45418	0.097992	-0.284078	0.0627054	0.859828
XLOC_016010	TCONS_00083464	KCNH5	ENST00000322893	TSS39707	3.17424	0.231593	2.05318	1.25007	-1.12106	0.0637157	0.859828
XLOC_017326	TCONS_00089591	COMMD4	ENST00000267935	TSS42722	4.74891	0.361781	4.36338	0.255845	-0.385538	0.0629485	0.859828
XLOC_019076	TCONS_00099712	EIF3C	ENST00000566501	TSS47464	3.40953	0.0796958	3.04926	0.269072	-0.36027	0.0640025	0.859828
XLOC_025143	TCONS_00135349	ZNF317	ENST00000247956	TSS64331	5.63749	0.0904192	5.82064	0.135344	0.183152	0.0637458	0.859828
XLOC_026571	TCONS_00145477	ZNF433	ENST00000419886	TSS68638	3.24968	0.489153	2.73063	0.482437	-0.519052	0.0640109	0.859828
XLOC_029195	TCONS_00160837	RPE	ENST00000359429	TSS75538	4.50041	0.350247	4.19962	0.209951	-0.30079	0.0634561	0.859828
XLOC_029372	TCONS_00161933	AC009407.1	ENST00000568958	TSS76062	-4.09003	1.33153	-2.20104	1.58412	1.88898	0.0640329	0.859828
XLOC_029395	TCONS_00162077	PRSS56	ENST00000449534	TSS76135	1.14156	0.978266	-1.31375	3.00708	-2.4553	0.0629743	0.859828
XLOC_032065	TCONS_00176349	TUBB1	ENST00000217133	TSS82820	-3.40139	2.15351	-1.7807	0.848033	1.62069	0.0642058	0.859828
XLOC_037370	TCONS_00205447	TM4SF18	ENST00000296059	TSS96357	-0.838812	1.39861	-3.01818	1.65231	-2.17936	0.064088	0.859828
XLOC_038056	TCONS_00208991	SOD3	ENST00000598411	TSS98038	1.72299	1.64927	-0.702167	2.66403	-2.42516	0.0636923	0.859828
XLOC_038760	TCONS_00211977	NAA15	ENST00000296543	TSS99545	6.1022	0.338223	5.83791	0.164892	-0.264293	0.0633671	0.859828
XLOC_039180	TCONS_00213934	CCDC96	ENST00000310085	TSS100516	1.66595	0.294474	1.00981	0.472036	-0.65614	0.0627005	0.859828
XLOC_039625	TCONS_00215905	PRKG2	ENST00000545647	TSS101463	1.29114	0.295564	2.16988	0.971801	0.878744	0.0639522	0.859828
XLOC_041134	TCONS_00222900	SNX2	ENST00000379516	TSS104826	5.88503	0.0870762	5.68038	0.162001	-0.204656	0.063405	0.859828
XLOC_041323	TCONS_00224010	PCDHB7	ENST00000231137	TSS105386	0.84442	0.429342	0.016672	0.779699	-0.827748	0.0631368	0.859828
XLOC_042447	TCONS_00229105	GIN1	ENST00000512248	TSS107925	2.90274	0.185983	2.41779	0.433925	-0.484946	0.0637881	0.859828
XLOC_042514	TCONS_00229379	FEM1C	ENST00000274457	TSS108064	4.90997	0.175697	4.64145	0.205296	-0.268517	0.0636265	0.859828
XLOC_043560	TCONS_00234580	C2	ENST00000469372	TSS110490	1.79854	0.952536	0.669522	1.1694	-1.12901	0.063966	0.859828
XLOC_044505	TCONS_00238869	FGFR1OP	ENST00000366847	TSS112646	3.90989	0.236184	3.632	0.168435	-0.277894	0.0635056	0.859828
XLOC_045037	TCONS_00241446	KCNK5	ENST00000359534	TSS113850	2.47578	0.79747	1.44749	0.885317	-1.02829	0.0640944	0.859828
XLOC_045110	TCONS_00241870	AARS2	ENST00000244571	TSS114037	4.97885	0.143237	4.73608	0.166907	-0.242763	0.0633325	0.859828
XLOC_050254	TCONS_00266224	PLPP5	ENST00000529359	TSS126115	4.3042	0.16011	3.96898	0.187441	-0.33522	0.0628656	0.859828
XLOC_051043	TCONS_00270523	AC084125.2	ENST00000569326	TSS128100	-0.636291	0.150145	0.14024	0.519063	0.776531	0.0640243	0.859828
XLOC_051881	TCONS_00273557	FAM206A	ENST00000322940	TSS129735	4.19374	0.285074	3.8909	0.22291	-0.302834	0.0641124	0.859828
XLOC_055382	TCONS_00288903	RPL39	ENST00000477403	TSS137276	7.62231	0.183746	7.87396	0.227236	0.251656	0.0641484	0.859828
XLOC_000135	TCONS_00000803	ENO1-AS1	ENST00000442636	TSS400	-2.20474	2.14643	-4.3884	1.47638	-2.18366	0.0643473	0.859844
XLOC_002230	TCONS_00012005	KCTD3	ENST00000259154	TSS5685	5.85197	0.191287	5.6056	0.152378	-0.24637	0.0643642	0.859844
XLOC_028225	TCONS_00155579	TCF7L1	ENST00000282111	TSS73036	5.12486	0.133704	5.65059	0.605882	0.525728	0.0643696	0.859844
XLOC_055295	TCONS_00288568	SLC25A53	ENST00000594199	TSS137126	3.73407	0.197369	3.44001	0.182777	-0.294064	0.0643696	0.859844
XLOC_004116	TCONS_00021942	KHDC4	ENST00000368321	TSS10396	4.46317	0.286966	4.85355	0.323913	0.390382	0.0644583	0.859944
XLOC_022490	TCONS_00120389	FXR2	ENST00000250113	TSS57316	6.35815	0.0730088	6.61376	0.222875	0.255608	0.0644245	0.859944
XLOC_037892	TCONS_00208329	MSANTD1	ENST00000507492	TSS97692	1.12415	0.748027	-0.151877	1.03069	-1.27603	0.0645399	0.860491
XLOC_011070	TCONS_00058216	AC073896.2	ENST00000549565	TSS27644	-1.19138	0.128008	-3.38266	2.35528	-2.19128	0.0645909	0.860631
XLOC_001800	TCONS_00009827	TIPRL	ENST00000367833	TSS4630	5.89385	0.1555	5.60505	0.288831	-0.288802	0.0665516	0.861146
XLOC_006663	TCONS_00033399	CCDC6	ENST00000263102	TSS15984	6.14955	0.11396	5.92803	0.193833	-0.22151	0.0654916	0.861146
XLOC_006700	TCONS_00033639	SLC25A16	ENST00000439904	TSS16104	2.88605	0.0530271	2.44231	0.320396	-0.443738	0.0654935	0.861146
XLOC_007674	TCONS_00038453	ELP4	ENST00000640961	TSS18459	3.85119	0.26967	3.50833	0.311551	-0.342862	0.0658464	0.861146
XLOC_009212	TCONS_00047535	KIF18A	ENST00000263181	TSS22729	3.85672	0.336086	3.38438	0.101969	-0.472341	0.0647155	0.861146
XLOC_011418	TCONS_00060091	UTP20	ENST00000261637	TSS28526	5.70188	0.164078	5.45299	0.18092	-0.248894	0.0663355	0.861146
XLOC_012727	TCONS_00067962	KITLG	ENST00000378535	TSS32084	4.67652	0.199647	4.10069	0.480046	-0.575825	0.0649481	0.861146
XLOC_012777	TCONS_00068274	NTN4	ENST00000343702	TSS32233	1.97994	0.736629	2.88724	0.591768	0.907296	0.0667013	0.861146
XLOC_014161	TCONS_00074483	RB1-DT	ENST00000433480	TSS35292	-0.862394	0.169005	-2.02914	1.10645	-1.16674	0.0657771	0.861146
XLOC_014213	TCONS_00074790	CNMD	ENST00000448904	TSS35434	-0.79581	0.563621	-2.81029	1.84398	-2.01448	0.06637	0.861146
XLOC_014946	TCONS_00077335	ARF6	ENST00000298316	TSS36803	6.10421	0.0935539	5.92057	0.158631	-0.183641	0.0666494	0.861146
XLOC_017729	TCONS_00091434	AC126407.1	ENST00000563044	TSS43670	1.54007	0.36789	3.08236	1.663	1.54228	0.0656732	0.861146
XLOC_020266	TCONS_00107114	AC109460.1	ENST00000567209	TSS50898	-4.26166	1.96282	-2.65634	1.20613	1.60533	0.0651503	0.861146
XLOC_020338	TCONS_00107494	ZNF668	ENST00000535577	TSS51089	3.9089	0.0889513	4.16934	0.144328	0.260438	0.0665625	0.861146
XLOC_020764	TCONS_00109566	AC009120.2	ENST00000620711	TSS52139	0.908938	0.547845	1.63062	0.209792	0.721681	0.0653053	0.861146
XLOC_023584	TCONS_00127232	FOXJ1	ENST00000322957	TSS60382	4.3969	1.51322	3.31827	0.839884	-1.07863	0.0661114	0.861146
XLOC_027961	TCONS_00154204	EPCAM	ENST00000405271	TSS72391	0.73266	0.141449	-0.396063	0.750811	-1.12872	0.0651972	0.861146
XLOC_028603	TCONS_00157424	INHBB	ENST00000295228	TSS73948	-0.719025	0.864013	1.0405	1.88682	1.75952	0.0652448	0.861146
XLOC_028961	TCONS_00159351	AGPS	ENST00000264167	TSS74836	6.43708	0.0908647	6.234	0.120848	-0.203083	0.0655064	0.861146
XLOC_029475	TCONS_00162659	DUSP28	ENST00000343217	TSS76414	2.59141	0.26465	2.22519	0.209138	-0.366211	0.0656639	0.861146
XLOC_030496	TCONS_00168334	SLC35F5	ENST00000469702	TSS79002	4.14429	0.145338	3.81287	0.309129	-0.331416	0.0659992	0.861146
XLOC_031108	TCONS_00171683	MDH1B	ENST00000374412	TSS80508	1.90768	0.345958	1.21803	0.433403	-0.689651	0.0660351	0.861146
XLOC_032251	TCONS_00177355	LAMP5-AS1	ENST00000443469	TSS83305	-5.24307	2.71e-15	-2.86497	2.33464	2.3781	0.0658229	0.861146
XLOC_032605	TCONS_00178849	TOMM34	ENST00000372813	TSS84013	5.12374	0.245249	4.79316	0.314276	-0.330579	0.0666361	0.861146
XLOC_032772	TCONS_00179633	TAF4	ENST00000474089	TSS84366	4.43259	0.168685	4.7425	0.185906	0.30991	0.0656129	0.861146
XLOC_033586	TCONS_00183037	LINC01679	ENST00000442815	TSS86118	-0.324096	0.776203	-1.85908	1.75275	-1.53499	0.0665369	0.861146
XLOC_034726	TCONS_00188862	AL021707.2	ENST00000431924	TSS88921	1.03472	0.557605	1.62522	0.514908	0.590498	0.0659895	0.861146
XLOC_035592	TCONS_00194170	ZBTB11-AS1	ENST00000609682	TSS91310	0.432744	0.432884	-1.56094	2.63076	-1.99368	0.0666906	0.861146
XLOC_036080	TCONS_00196873	GPR160	ENST00000355897	TSS92618	-3.06773	1.49239	-1.82157	0.646846	1.24617	0.0657888	0.861146
XLOC_037325	TCONS_00205163	GK5	ENST00000392993	TSS96230	3.80525	0.147154	3.39155	0.157284	-0.413697	0.0662997	0.861146
XLOC_037368	TCONS_00205422	CP	ENST00000481169	TSS96341	2.79133	1.09764	0.898279	2.44812	-1.89305	0.0653026	0.861146
XLOC_038914	TCONS_00212706	RAPGEF2	ENST00000644474	TSS99899	6.33661	0.0990867	6.64332	0.313804	0.306716	0.0649914	0.861146
XLOC_041961	TCONS_00226924	AC026801.2	ENST00000606401	TSS106888	0.183138	0.54482	-0.745071	0.959004	-0.928209	0.0656721	0.861146
XLOC_042269	TCONS_00228276	WDR41	ENST00000514878	TSS107528	6.10143	0.113101	5.84925	0.174919	-0.252187	0.0658655	0.861146
XLOC_042728	TCONS_00230600	DND1	ENST00000542735	TSS108610	-3.63532	1.90432	-1.83665	0.605524	1.79867	0.0656355	0.861146
XLOC_045104	TCONS_00241838	AL109615.3	ENST00000422059	TSS114023	-0.0497901	0.623664	-1.55934	1.75306	-1.50955	0.0661266	0.861146
XLOC_046072	TCONS_00246186	ZNF316	ENST00000382252	TSS116148	5.62758	0.13321	5.89615	0.205974	0.268569	0.066137	0.861146
XLOC_046607	TCONS_00248392	CLDN4	ENST00000466411	TSS117311	1.09785	0.5362	0.375211	0.567598	-0.72264	0.0660658	0.861146
XLOC_048083	TCONS_00255848	SEMA3C	ENST00000265361	TSS121001	7.26155	0.496002	6.40516	1.05573	-0.856398	0.0657153	0.861146
XLOC_049326	TCONS_00262290	AC021321.1	ENST00000607397	TSS124103	0.089713	0.373675	-0.990085	1.22668	-1.0798	0.065325	0.861146
XLOC_051052	TCONS_00270628	ZNF250	ENST00000528258	TSS128134	4.46671	0.239114	4.76768	0.215076	0.300965	0.0647806	0.861146
XLOC_052224	TCONS_00275887	PUM3	ENST00000490444	TSS130873	4.66355	0.164724	4.35891	0.275456	-0.304642	0.0646742	0.861146
XLOC_055168	TCONS_00288189	RPS6KA6	ENST00000620340	TSS136929	4.12711	0.226472	3.69172	0.48477	-0.435388	0.0664012	0.861146
XLOC_030923	TCONS_00170528	TTC30A	ENST00000355689	TSS80029	3.03376	0.134722	2.61722	0.393181	-0.416539	0.0667718	0.861341
XLOC_053779	TCONS_00282620	MAGED1	ENST00000375772	TSS134166	9.55272	0.164399	9.74671	0.116761	0.193995	0.0667977	0.861341
XLOC_037887	TCONS_00208298	GRK4	ENST00000507230	TSS97678	-4.67166	1.14284	-2.77377	1.70516	1.89789	0.0670041	0.862428
XLOC_040964	TCONS_00222112	ARRDC3-AS1	ENST00000625713	TSS104414	-1.08458	0.559239	-0.195313	0.888425	0.889268	0.0669731	0.862428
XLOC_000073	TCONS_00000449	FAM213B	ENST00000493183	TSS240	5.54161	0.0826246	5.73991	0.137318	0.198304	0.0690614	0.862903
XLOC_000276	TCONS_00001606	ACTL8	ENST00000375406	TSS791	-2.58128	1.86263	-4.46015	1.3532	-1.87888	0.0686497	0.862903
XLOC_001092	TCONS_00006099	ABCD3	ENST00000370214	TSS2836	5.74047	0.167422	5.49988	0.153856	-0.240591	0.0695976	0.862903
XLOC_001126	TCONS_00006250	SLC35A3	ENST00000638371	TSS2915	6.38245	0.0577587	6.16845	0.195437	-0.214	0.0692098	0.862903
XLOC_001297	TCONS_00007244	TTF2	ENST00000369466	TSS3386	4.79724	0.315289	4.46857	0.165187	-0.328672	0.0694935	0.862903
XLOC_001689	TCONS_00009187	PEA15	ENST00000360472	TSS4326	7.49315	0.206371	7.75281	0.188666	0.259661	0.0697295	0.862903
XLOC_003136	TCONS_00016846	AL050341.2	ENST00000567508	TSS8038	3.33664	0.222989	2.91885	0.366194	-0.417799	0.0687874	0.862903
XLOC_005761	TCONS_00029168	BEND3P3	ENST00000611030	TSS13915	4.24698	0.392796	4.54395	0.165358	0.296969	0.0689473	0.862903
XLOC_005806	TCONS_00029356	LDB3	ENST00000429277	TSS14010	2.04101	0.643192	3.15849	1.21687	1.11748	0.0704197	0.862903
XLOC_006402	TCONS_00032256	PRTFDC1	ENST00000320152	TSS15432	4.53483	0.397524	4.00644	0.38472	-0.528391	0.0673299	0.862903
XLOC_006594	TCONS_00033036	FO681492.1	ENST00000623662	TSS15813	-4.10169	1.31796	-2.33508	1.42415	1.76661	0.0679143	0.862903
XLOC_007115	TCONS_00035732	ABLIM1	ENST00000392952	TSS17049	8.04175	0.421766	7.58109	0.310738	-0.460661	0.0689917	0.862903
XLOC_009511	TCONS_00048845	MS4A6A	ENST00000528851	TSS23361	-2.62486	1.78814	-4.762	1.27281	-2.13714	0.0682203	0.862903
XLOC_009548	TCONS_00049194	EEF1G	ENST00000329251	TSS23497	10.5045	0.207529	10.7379	0.165275	0.233447	0.0671759	0.862903
XLOC_010432	TCONS_00054233	AC021054.1	ENST00000537514	TSS25775	-1.23408	1.2246	-2.969	1.82087	-1.73492	0.0704896	0.862903
XLOC_011403	TCONS_00059957	SLC25A3	ENST00000401722	TSS28468	9.0664	0.112644	8.89842	0.0923287	-0.167983	0.0671008	0.862903
XLOC_011581	TCONS_00061094	AC125603.2	ENST00000546835	TSS29001	-2.05449	0.703679	-3.92105	1.77533	-1.86656	0.0686811	0.862903
XLOC_011664	TCONS_00061564	DENR	ENST00000280557	TSS29237	6.27097	0.0778824	6.05876	0.190455	-0.212209	0.0683216	0.862903
XLOC_012088	TCONS_00064099	CASC1	ENST00000556006	TSS30394	1.11766	1.19177	-0.165377	1.41337	-1.28304	0.0672293	0.862903
XLOC_012477	TCONS_00066524	SMARCC2	ENST00000394023	TSS31422	7.63148	0.147419	7.89249	0.193066	0.261012	0.0705542	0.862903
XLOC_012728	TCONS_00067971	LINC02458	ENST00000500381	TSS32088	-1.57751	0.321482	-3.30052	1.48173	-1.723	0.0697736	0.862903
XLOC_013422	TCONS_00071517	SLC25A15	ENST00000478827	TSS33788	4.67194	0.110672	4.30751	0.192561	-0.364429	0.0683023	0.862903
XLOC_013477	TCONS_00071761	OR7E101P	ENST00000400428	TSS33907	-1.02393	1.37363	-2.95474	2.26099	-1.93082	0.0678272	0.862903
XLOC_013901	TCONS_00073371	GJB2	ENST00000382844	TSS34752	1.93876	1.08538	-0.393054	3.08852	-2.33182	0.068291	0.862903
XLOC_014985	TCONS_00077505	STYX	ENST00000442123	TSS36897	4.15541	0.129893	3.89729	0.225615	-0.25812	0.070523	0.862903
XLOC_015366	TCONS_00079899	AK7	ENST00000267584	TSS37998	2.69172	0.973197	1.80165	0.66297	-0.89007	0.068441	0.862903
XLOC_017190	TCONS_00088625	LACTB	ENST00000261893	TSS42280	3.44868	0.222461	3.08779	0.323028	-0.360896	0.0690327	0.862903
XLOC_017515	TCONS_00090629	AC091167.5	ENST00000610689	TSS43216	-4.67311	1.13993	-2.95286	1.61723	1.72024	0.0702093	0.862903
XLOC_017541	TCONS_00090888	ST8SIA2	ENST00000268164	TSS43342	7.03426	0.0472225	7.3505	0.231817	0.316241	0.0674105	0.862903
XLOC_017867	TCONS_00091980	CSNK1A1P1	ENST00000430593	TSS43963	-0.499504	1.12709	-2.10312	1.86087	-1.60361	0.0696597	0.862903
XLOC_017876	TCONS_00092049	RASGRP1	ENST00000310803	TSS43997	2.26081	0.521883	1.64477	0.27889	-0.616041	0.0701811	0.862903
XLOC_018063	TCONS_00093283	MYO5C	ENST00000261839	TSS44548	3.26805	0.492438	2.45817	0.89706	-0.809876	0.0697399	0.862903
XLOC_018077	TCONS_00093397	RSL24D1	ENST00000260443	TSS44598	6.24052	0.220147	6.00513	0.185303	-0.235389	0.0680474	0.862903
XLOC_019303	TCONS_00100809	PHKB	ENST00000566037	TSS48031	6.57399	0.17803	6.31824	0.154087	-0.255748	0.0678059	0.862903
XLOC_019890	TCONS_00104833	ZNF598	ENST00000562988	TSS49849	4.57791	0.145676	4.83837	0.217509	0.260457	0.0695066	0.862903
XLOC_021428	TCONS_00113294	AC005726.2	ENST00000583787	TSS53928	1.39944	0.266491	0.622469	0.929823	-0.776975	0.0684399	0.862903
XLOC_022286	TCONS_00118682	AC145207.2	ENST00000576021	TSS56531	4.5032	0.640744	5.05243	0.194655	0.549226	0.0695541	0.862903
XLOC_022617	TCONS_00121196	COPS3	ENST00000539941	TSS57673	6.86554	0.180969	6.62937	0.226936	-0.236166	0.0694877	0.862903
XLOC_022837	TCONS_00122352	AC003101.3	ENST00000624452	TSS58243	-3.97438	2.51992	-0.489162	3.31435	3.48522	0.0675351	0.862903
XLOC_022936	TCONS_00122825	ACACA	ENST00000616317	TSS58459	8.15604	0.0610683	7.93585	0.240975	-0.220189	0.068533	0.862903
XLOC_023442	TCONS_00125989	SMARCD2	ENST00000613943	TSS59866	5.17308	0.278161	4.8238	0.295788	-0.349281	0.0705823	0.862903
XLOC_023644	TCONS_00127713	AC087741.1	ENST00000570309	TSS60595	-1.54265	1.27943	-0.43875	0.915672	1.1039	0.069892	0.862903
XLOC_025562	TCONS_00137977	PDCD5	ENST00000590247	TSS65455	5.28418	0.195962	4.97181	0.264978	-0.312367	0.0682083	0.862903
XLOC_026963	TCONS_00147838	LINC00665	ENST00000590657	TSS69632	4.75637	0.0935233	4.96975	0.116359	0.213384	0.0687631	0.862903
XLOC_028237	TCONS_00155649	VAMP5	ENST00000306384	TSS73075	0.263206	0.415582	-0.739184	0.946655	-1.00239	0.068868	0.862903
XLOC_028479	TCONS_00156708	RPL22P8	ENST00000448535	TSS73596	-3.09695	1.4888	-1.68673	0.748417	1.41023	0.0694231	0.862903
XLOC_028778	TCONS_00158314	MBD5	ENST00000488372	TSS74327	5.01515	0.138268	5.27014	0.257791	0.254988	0.0678581	0.862903
XLOC_029253	TCONS_00161128	AC021016.2	ENST00000562328	TSS75679	1.58628	0.772028	2.16938	0.304688	0.583102	0.069052	0.862903
XLOC_029460	TCONS_00162610	ASB1	ENST00000463352	TSS76383	5.58984	0.0306263	5.80246	0.209931	0.212615	0.0681357	0.862903
XLOC_031235	TCONS_00172491	PAX3	ENST00000392069	TSS80864	5.34501	0.13614	6.20238	0.978912	0.857369	0.0701684	0.862903
XLOC_031652	TCONS_00174273	AL035563.1	ENST00000609087	TSS81791	-0.922892	1.44169	-2.87296	2.29038	-1.95007	0.0701043	0.862903
XLOC_031947	TCONS_00175869	EYA2	ENST00000357410	TSS82565	3.97825	0.284339	4.48498	0.279722	0.506733	0.0679491	0.862903
XLOC_032016	TCONS_00176056	PFDN4	ENST00000371419	TSS82679	4.17672	0.306977	3.55692	0.564486	-0.619808	0.069191	0.862903
XLOC_032395	TCONS_00177804	ACSS1	ENST00000537502	TSS83551	2.11875	0.796269	1.45203	0.327706	-0.666714	0.0674481	0.862903
XLOC_033086	TCONS_00180755	CLIC6	ENST00000360731	TSS84985	4.50918	1.74241	1.42244	3.13807	-3.08674	0.0684839	0.862903
XLOC_035002	TCONS_00190647	LSM3	ENST00000306024	TSS89697	5.78077	0.204752	5.49942	0.142702	-0.281347	0.06919	0.862903
XLOC_035140	TCONS_00191511	DLEC1	ENST00000440294	TSS90093	0.17336	1.07446	-1.82844	1.79153	-2.0018	0.0685337	0.862903
XLOC_035438	TCONS_00193714	GPR27	ENST00000304411	TSS91047	4.26683	0.254081	3.98039	0.176965	-0.286445	0.0672154	0.862903
XLOC_035963	TCONS_00196310	SELENOT	ENST00000480740	TSS92333	5.9817	0.203039	5.66408	0.359085	-0.317614	0.0704934	0.862903
XLOC_036355	TCONS_00198800	AC018816.1	ENST00000465436	TSS93452	-3.87905	1.6088	-1.8531	1.90714	2.02595	0.0691039	0.862903
XLOC_038854	TCONS_00212342	MIR4453HG	ENST00000604157	TSS99749	3.22621	0.57544	2.69386	0.393413	-0.532351	0.0674192	0.862903
XLOC_041443	TCONS_00224700	SAP30L	ENST00000297109	TSS105736	4.94923	0.218371	5.25818	0.286289	0.308949	0.0686201	0.862903
XLOC_041829	TCONS_00226567	ANKH	ENST00000284268	TSS106676	4.7973	0.0975376	5.04186	0.259054	0.244557	0.0703297	0.862903
[truncated: 17,921 more rows]
