# Supplementary material for: 16p11.2 deletion is associated with hyperactivation of human iPSC-derived dopaminergic neuron networks and is rescued by RHOA inhibition in vitro
Source: Nat Commun. 2021 May 18;12:2897. doi: 10.1038/s41467-021-23113-z (PMC8131375; doi:10.1038/s41467-021-23113-z)
Supplement: Supplementary file 6 — Supplementary Data 3 [file 41467_2021_23113_MOESM6_ESM.xlsx]

## Sheet: Disease
IPA of diesease categories of M19
Categories	Diseases or Functions Annotation	p-value	Molecules	# Molecules
Cancer,Organismal Injury and Abnormalities	Non-melanoma solid tumor	5.57e-06	ABCA8,ABHD1,ACSS1,ADAMTS12,ADAMTS9-AS2,ADM2,AFP,AGTR1,ALX1,ANGPT1,ANO2,APLN,ARHGAP15,ARHGEF19,ATP8B3,B3GLCT,BIRC7,C14orf28,C1orf74,C6orf118,C8orf34,CA8,CALHM5,CCDC173,CCR7,CD72,CDIPT,CDKN2C,CELSR1,CINP,CITED4,CLEC11A,CMBL,CNFN,CNTD1,CORO1A,CPA2,CPNE4,CPNE6,CRLF1,CRYGD,CXCL3,CYP26C1,CYP39A1,DAPL1,DBP,DDIT4,DIAPH2,DOC2A,DPPA4,DSC2,DSG2,DTHD1,ECHDC2,EDNRB,EGF,ENKUR,EPHA7,EPHX4,FAM151B,FANCB,FEZF1-AS…	184
Cancer,Organismal Injury and Abnormalities	Carcinoma	1.06e-05	ABCA8,ABHD1,ACSS1,ADAMTS12,ADAMTS9-AS2,ADM2,AFP,AGTR1,ALX1,ANGPT1,ANO2,APLN,ARHGAP15,ARHGEF19,ATP8B3,B3GLCT,BIRC7,C14orf28,C1orf74,C6orf118,C8orf34,CA8,CALHM5,CCDC173,CCR7,CD72,CDIPT,CDKN2C,CELSR1,CINP,CITED4,CLEC11A,CMBL,CNFN,CNTD1,CORO1A,CPA2,CPNE4,CPNE6,CRLF1,CRYGD,CXCL3,CYP26C1,CYP39A1,DAPL1,DBP,DDIT4,DIAPH2,DOC2A,DPPA4,DSC2,DSG2,DTHD1,ECHDC2,EDNRB,EGF,ENKUR,EPHA7,EPHX4,FAM151B,FANCB,FEZF1-AS…	182
Cellular Development,Embryonic Development,Organismal Development,Tissue Development	Differentiation of embryonic tissue	2.42e-05	ANGPT1,APLN,CHCHD2,CMTM7,DPPA4,EGF,ID3,MAPK3,NODAL,NR2E1,NTF3,PRDM16,TET3,WNT3A	14
Cardiovascular System Development and Function,Cell Morphology,Organismal Development	Branching of artery	2.46e-05	ANGPT1,NOS3,NPY2R	3
Cancer,Organismal Injury and Abnormalities	Cancer of secretory structure	3.09e-05	ABCA8,ACSS1,ADAMTS12,ADM2,AFP,AGTR1,ALX1,ANGPT1,ANO2,ARHGAP15,ARHGEF19,ATP8B3,B3GLCT,BIRC7,C1orf74,C6orf118,C8orf34,CA8,CCDC173,CCR7,CD72,CDIPT,CDKN2C,CELSR1,CITED4,CLEC11A,CNFN,CNTD1,CORO1A,CPA2,CPNE4,CPNE6,CRLF1,CRYGD,CXCL3,CYP26C1,CYP39A1,DBP,DDIT4,DIAPH2,DOC2A,DPPA4,DSC2,DSG2,DTHD1,ECHDC2,EDNRB,EGF,ENKUR,EPHA7,EPHX4,FAM151B,FANCB,FOXP2,FRMPD2,G0S2,GABRD,GBX1,GDF10,GDF15,GDPD2,GHDC,HIRIP3,HOXA…	159
Cellular Development,Embryonic Development,Organismal Development	Differentiation of embryonic cells	3.37e-05	ANGPT1,APLN,CHCHD2,CLEC11A,CMTM7,EGF,ID3,LRRK2,MAPK3,NODAL,PRDM16,TET3,WNT3A	13
Embryonic Development,Tissue Morphology	Quantity of neural stem cells	4.13e-05	EDNRB,NR2E1,PRDM16,WNT3A	4
Cancer,Organismal Injury and Abnormalities	Non-hematological solid tumor	4.83e-05	ABCA8,ABHD1,ACSS1,ADAMTS12,ADAMTS9-AS2,ADM2,AFP,AGTR1,ALX1,ANGPT1,ANO2,APLN,ARHGAP15,ARHGEF19,ATP8B3,B3GLCT,BIRC7,C14orf28,C1orf74,C6orf118,C8orf34,CA8,CALHM5,CCDC173,CCR7,CD72,CDIPT,CDKN2C,CELSR1,CINP,CITED4,CLEC11A,CMBL,CNFN,CNTD1,CORO1A,CPA2,CPNE4,CPNE6,CRLF1,CRYGD,CXCL3,CYP26C1,CYP39A1,DAPL1,DBP,DDIT4,DIAPH2,DOC2A,DPPA4,DSC2,DSG2,DTHD1,ECHDC2,EDNRB,EGF,ENKUR,EPHA7,EPHX4,FAM151B,FANCB,FEZF1-AS…	183
Cancer,Organismal Injury and Abnormalities	Solid tumor	6.04e-05	ABCA8,ABHD1,ACSS1,ADAMTS12,ADAMTS9-AS2,ADM2,AFP,AGTR1,ALX1,ANGPT1,ANO2,APLN,ARHGAP15,ARHGEF19,ATP8B3,B3GLCT,BIRC7,C14orf28,C1orf74,C6orf118,C8orf34,CA8,CALHM5,CCDC173,CCR7,CD72,CDIPT,CDKN2C,CELSR1,CINP,CITED4,CLEC11A,CMBL,CNFN,CNTD1,CORO1A,CPA2,CPNE4,CPNE6,CRLF1,CRYGD,CXCL3,CYP26C1,CYP39A1,DAPL1,DBP,DDIT4,DIAPH2,DLEU1,DOC2A,DPPA4,DSC2,DSG2,DTHD1,ECHDC2,EDNRB,EGF,ENKUR,EPHA7,EPHX4,FAM151B,FAM72C/F…	186
Cancer,Organismal Injury and Abnormalities	Extracranial solid tumor	6.22e-05	ABCA8,ABHD1,ACSS1,ADAMTS12,ADAMTS9-AS2,ADM2,AFP,AGTR1,ALX1,ANGPT1,ANO2,APLN,ARHGAP15,ARHGEF19,ATP8B3,B3GLCT,BIRC7,C14orf28,C1orf74,C6orf118,C8orf34,CA8,CALHM5,CCDC173,CCR7,CD72,CDIPT,CDKN2C,CELSR1,CINP,CITED4,CLEC11A,CMBL,CNFN,CNTD1,CORO1A,CPA2,CPNE4,CPNE6,CRLF1,CRYGD,CXCL3,CYP26C1,CYP39A1,DAPL1,DBP,DDIT4,DIAPH2,DOC2A,DPPA4,DSC2,DSG2,DTHD1,ECHDC2,EDNRB,EGF,ENKUR,EPHA7,EPHX4,FAM151B,FAM72C/FAM72D,…	185
Cell-To-Cell Signaling and Interaction	Activation of cells	6.35e-05	AFP,ANGPT1,APLN,CCR7,CD72,CLEC11A,CORO1A,CXCL3,DDIT4,EGF,GABRD,ID3,INPP5D,IRAK3,IRF4,LRRK2,MAPK3,MGST1,MICB,NBEAL2,NODAL,NOS3,NPY2R,NTF3,PLEKHG6,SPN,TAOK2,TREM1,ULBP1,WNT3A	30
Embryonic Development,Tissue Morphology	Quantity of embryonic tissue	6.71e-05	EDNRB,LRRK2,NEIL3,NOS3,NPY2R,NR2E1,PRDM16,WNT3A	8
Embryonic Development,Organ Development,Organ Morphology,Organismal Development,Renal and Urological System Development and Function,Tissue Development	Mass of kidney	6.95e-05	AGTR1,EGF,GDF15,HSD17B2,LRRK2,NOS3	6
Cancer,Organismal Injury and Abnormalities	Malignant solid tumor	7.05e-05	ABCA8,ABHD1,ACSS1,ADAMTS12,ADAMTS9-AS2,ADM2,AFP,AGTR1,ALX1,ANGPT1,ANO2,APLN,ARHGAP15,ARHGEF19,ATP8B3,B3GLCT,BIRC7,C14orf28,C1orf74,C6orf118,C8orf34,CA8,CALHM5,CCDC173,CCR7,CD72,CDIPT,CDKN2C,CELSR1,CINP,CITED4,CLEC11A,CMBL,CNFN,CNTD1,CORO1A,CPA2,CPNE4,CPNE6,CRLF1,CRYGD,CXCL3,CYP26C1,CYP39A1,DAPL1,DBP,DDIT4,DIAPH2,DLEU1,DOC2A,DPPA4,DSC2,DSG2,DTHD1,ECHDC2,EDNRB,EGF,ENKUR,EPHA7,EPHX4,FAM151B,FAM72C/F…	185
Cellular Function and Maintenance,Skeletal and Muscular System Development and Function,Tissue Development	Organization of myoepithelial cells	8.09e-05	DSC2,DSG2	2
Cellular Function and Maintenance,Tissue Development	Organization of luminal epithelial cells	8.09e-05	DSC2,DSG2	2
Cancer,Cardiovascular Disease,Organismal Injury and Abnormalities	Hyperplasia of blood vessel	9.57e-05	AGTR1,ANGPT1,MAPK3,NOS3	4
Cardiovascular System Development and Function,Hematological System Development and Function	Mean arterial pressure	0.000128	ADM2,AGTR1,APLN,DBP,EDNRB,NOS3,TREM1	7
Cancer,Organismal Injury and Abnormalities	Head and neck cancer	0.000148	ABCA8,ACSS1,ADAMTS12,ADAMTS9-AS2,ADM2,AFP,AGTR1,ALX1,ANGPT1,ANO2,ARHGAP15,ARHGEF19,ATP8B3,B3GLCT,BIRC7,C1orf74,C6orf118,CA8,CCDC173,CCR7,CD72,CDIPT,CDKN2C,CELSR1,CITED4,CLEC11A,CNFN,CNTD1,CORO1A,CPA2,CPNE4,CPNE6,CRLF1,CRYGD,CXCL3,CYP26C1,CYP39A1,DBP,DIAPH2,DLEU1,DOC2A,DPPA4,DSC2,DSG2,DTHD1,ECHDC2,EDNRB,EGF,ENKUR,EPHA7,EPHX4,FAM151B,FANCB,FOXP2,FRMPD2,G0S2,GABRD,GBX1,GDF10,GDF15,GDPD2,GHDC,H3-5,HI…	151
Cellular Development,Cellular Growth and Proliferation,Hematological System Development and Function,Hypersensitivity Response,Inflammatory Response,Lymphoid Tissue Structure and Development	Proliferation of bone marrow-derived mast cells	0.00015	CLEC11A,INPP5D,NBEAL2	3
Cancer,Organismal Injury and Abnormalities	Head and neck tumor	0.000176	ABCA8,ACSS1,ADAMTS12,ADAMTS9-AS2,ADM2,AFP,AGTR1,ALX1,ANGPT1,ANO2,ARHGAP15,ARHGEF19,ATP8B3,B3GLCT,BIRC7,C1orf74,C6orf118,CA8,CCDC173,CCR7,CD72,CDIPT,CDKN2C,CELSR1,CITED4,CLEC11A,CNFN,CNTD1,CORO1A,CPA2,CPNE4,CPNE6,CRLF1,CRYGD,CXCL3,CYP26C1,CYP39A1,DBP,DIAPH2,DLEU1,DOC2A,DPPA4,DSC2,DSG2,DTHD1,ECHDC2,EDNRB,EGF,ENKUR,EPHA7,EPHX4,FAM151B,FANCB,FOXP2,FRMPD2,G0S2,GABRD,GBX1,GDF10,GDF15,GDPD2,GHDC,H3-5,HI…	152
Organismal Injury and Abnormalities,Respiratory Disease	Edema of lung	0.000176	CA13,GABRD,INPP5D,IRAK3,NOS3,NTF3	6
Cell Death and Survival	Apoptosis of bone cell lines	0.000193	EGF,ROR2,WNT3A	3
Behavior,Reproductive System Development and Function	Maternal behavior	0.000241	GABRD,NR2E1,OPRK1,PLIN2	4
Cellular Development,Cellular Growth and Proliferation,Hematological System Development and Function,Hypersensitivity Response,Inflammatory Response,Lymphoid Tissue Structure and Development	Proliferation of mast cells	0.000241	CD72,CLEC11A,INPP5D,NBEAL2	4
Hair and Skin Development and Function,Hereditary Disorder,Organismal Injury and Abnormalities	Variation in skin/hair/eye pigmentation 1	0.000241	IRF4,OCA2	2
Cellular Development	Delay in maturation of myeloid cells	0.000241	INPP5D,NBEAL2	2
Embryonic Development,Organ Development,Organ Morphology,Organismal Development,Reproductive System Development and Function,Tissue Development	Morphogenesis of mammary alveolus	0.000241	DSC2,DSG2	2
Cellular Assembly and Organization,Tissue Morphology	Quantity of melanosomes	0.000241	RAB38,SYTL2	2
Cellular Development,Cellular Growth and Proliferation,Embryonic Development,Organismal Development,Tissue Development	Development of embryonic cells	0.00025	ALX1,CYP26C1,EGF,IRF4,MAPK3,ROR2	6
Cellular Movement,Renal and Urological System Development and Function	Migration of glomerular cells	0.000371	APLN,CCR7,CXCL3	3
Cell Death and Survival	Cell death of blood cells	0.000383	AFP,ANGPT1,CCR7,CLEC11A,CORO1A,DDIT4,EDNRB,EGF,ID3,IL17RB,INPP5D,IRAK3,IRF4,ISG15,MAPK3,MUC5AC,NTF3,SPN,TET3,TREM1,WNT3A	21
Gastrointestinal Disease,Inflammatory Disease	Gastroenteritis	0.000457	ADAMTS12,AGTR1,CCR7,CD72,CORO1A,CXCL3,GABRD,ID3,IL17RB,INPP5D,IRAK3,LRRK2,MAZ,NOS3,OPRK1,TFF3,TREM1	17
Cellular Movement	Chemotaxis	0.000491	AFP,AGTR1,ANGPT1,APLN,CCR7,CD72,CORO1A,CXCL3,EDNRB,EGF,INPP5D,LRRK2,MAPK3,NOS3,NTF3,SPN,TFF3,TREM1	18
Cellular Development	Differentiation of stem cells	0.00054	ANGPT1,APLN,CHCHD2,CLEC11A,CMTM7,EGF,ID3,LRRK2,NR2E1,NTF3,WNT3A	11
Cancer,Organismal Injury and Abnormalities	Head and neck carcinoma	0.000553	ABCA8,ACSS1,ADAMTS12,ADAMTS9-AS2,ADM2,AFP,AGTR1,ALX1,ANGPT1,ANO2,ARHGAP15,ARHGEF19,ATP8B3,B3GLCT,BIRC7,C1orf74,C6orf118,CA8,CCDC173,CCR7,CD72,CDIPT,CDKN2C,CELSR1,CITED4,CLEC11A,CNFN,CNTD1,CORO1A,CPA2,CPNE4,CPNE6,CRLF1,CRYGD,CXCL3,CYP26C1,CYP39A1,DBP,DIAPH2,DOC2A,DPPA4,DSC2,DSG2,DTHD1,ECHDC2,EDNRB,EGF,ENKUR,EPHA7,EPHX4,FAM151B,FANCB,FOXP2,FRMPD2,G0S2,GABRD,GBX1,GDF10,GDF15,GDPD2,GHDC,H3-5,HIRIP3,H…	148
Organ Morphology	Abnormal morphology of exocrine gland	0.000614	CCR7,CDKN2C,EGF,ID3,INPP5D,MUC5AC,SYTL2	7
Cancer,Organismal Injury and Abnormalities	Pelvic tumor	0.00063	ABCA8,ADAMTS12,ADM2,AFP,AGTR1,ALX1,ANGPT1,ARHGAP15,ARHGEF19,ATP8B3,B3GLCT,BIRC7,C6orf118,C8orf34,CA8,CCR7,CDKN2C,CELSR1,CPNE4,CPNE6,CYP26C1,DAPL1,DDIT4,DIAPH2,DPPA4,DSC2,EDNRB,EGF,ENKUR,EPHA7,EPHX4,FAM72C/FAM72D,FOXP2,FRMPD2,GABRD,GBX1,GDF10,GDF15,GHDC,GNG11,GULP1,H3-5,HIRIP3,HOXA2,HYKK,ID3,IMPG1,INPP5D,IQCD,ISG15,KANK3,LCA5L,LINC00672,LRRC18,LRRK2,MAPK3,MAZ,MBNL3,MCM2,METTL25,MGST1,MICB,MOCOS,MU…	113
Cancer,Organismal Injury and Abnormalities	Multiple cancers	0.000728	ABCA8,ADAMTS12,ANGPT1,C6orf118,C8orf34,CA8,CCR7,CDKN2C,CINP,CPNE4,CPNE6,CXCL3,DDIT4,DIAPH2,EGF,ENKUR,FAM72C/FAM72D,G0S2,GABRD,GDF15,GULP1,HOXA2,HYKK,IL17RB,IMPG1,INPP5D,IRF4,KANK3,KIF22,KLHL6,LACTB2,LCA5L,LRRC1,LRRK2,MAPK3,MAZ,MCM2,METTL25,MUC5AC,NACC2,NBEAL2,NFE2L3,NOS3,NR2E1,OCA2,OPRK1,PALD1,PLEKHG6,PLIN2,PRAME,PRDM16,ROR2,SBK2,SHANK1,SIK1/SIK1B,SIM2,SLC34A2,SPN,SYTL2,TAOK2,TET3,TFF3,TFPI2,TMPR…	69
Cancer,Organismal Injury and Abnormalities	Adenocarcinoma	0.000744	ABCA8,ABHD1,ACSS1,ADAMTS12,ADM2,AFP,AGTR1,ALX1,ANGPT1,ANO2,ARHGAP15,ARHGEF19,ATP8B3,B3GLCT,BIRC7,C14orf28,C1orf74,C6orf118,C8orf34,CA8,CALHM5,CCDC173,CCR7,CD72,CDIPT,CDKN2C,CELSR1,CMBL,CNFN,CNTD1,CORO1A,CPA2,CPNE4,CPNE6,CRLF1,CRYGD,CYP26C1,DDIT4,DIAPH2,DOC2A,DPPA4,DSC2,DSG2,ECHDC2,EDNRB,EGF,ENKUR,EPHA7,EPHX4,FAM151B,FANCB,FEZF1-AS1,FOXP2,FRMPD2,G0S2,GABRD,GBX1,GDF10,GDPD2,GHDC,GULP1,H3-5,HIRIP3,H…	157
Gastrointestinal Disease,Inflammatory Disease,Inflammatory Response,Organismal Injury and Abnormalities	Enteritis	0.000768	ADAMTS12,AGTR1,CCR7,CD72,CXCL3,GABRD,ID3,IL17RB,INPP5D,IRAK3,LRRK2,MAZ,NOS3,OPRK1,TFF3,TREM1	16
Embryonic Development,Organismal Development	Patterning of rostrocaudal axis	0.000778	ALX1,CELSR1,CYP26C1,HOXA2,NODAL,WNT3A	6
Cellular Development,Connective Tissue Development and Function	Adipogenesis of stromal cell lines	0.000795	TLCD3B,WNT3A	2
Cellular Development,Connective Tissue Development and Function	Adipogenesis of bone marrow cell lines	0.000795	TLCD3B,WNT3A	2
Cardiovascular System Development and Function,Cell Morphology,Organismal Development	Sprouting of aorta	0.000795	NOS3,NPY2R	2
Cancer,Organismal Injury and Abnormalities	Pelvic cancer	0.0008	ABCA8,ADAMTS12,ADM2,AFP,AGTR1,ALX1,ANGPT1,ARHGAP15,ARHGEF19,ATP8B3,B3GLCT,BIRC7,C6orf118,C8orf34,CA8,CCR7,CDKN2C,CELSR1,CPNE4,CPNE6,CYP26C1,DAPL1,DDIT4,DIAPH2,DPPA4,DSC2,EDNRB,EGF,ENKUR,EPHA7,EPHX4,FAM72C/FAM72D,FOXP2,FRMPD2,GABRD,GBX1,GDF10,GDF15,GHDC,GULP1,H3-5,HIRIP3,HOXA2,HYKK,ID3,IMPG1,INPP5D,IQCD,ISG15,KANK3,LCA5L,LINC00672,LRRC18,LRRK2,MAZ,MBNL3,MCM2,METTL25,MGST1,MICB,MOCOS,MUC5AC,NACC2,N…	111
Cellular Development,Cellular Growth and Proliferation,Tissue Development	Development of stem cells	0.000812	CLEC11A,EGF,ID3,IRF4,NEIL3,ROR2	6
Organismal Functions,Organismal Injury and Abnormalities,Tissue Morphology	Healing of wound	0.000819	ANGPT1,ARHGEF19,CCR7,CELSR1,EGF,NBEAL2,TFF3,WNT3A	8
Cellular Function and Maintenance,Tissue Development	Function of connective tissue cells	0.000848	INPP5D,IRAK3,NOS3,NPY2R,PIR,PRDM16	6
Connective Tissue Development and Function,Connective Tissue Disorders,Organ Morphology,Organismal Development,Organismal Injury and Abnormalities,Skeletal and Muscular Disorders,Skeletal and Muscular System Development and Function,Tissue Development	Abnormal morphology of basisphenoid bone	0.000852	ALX1,HOXA2,WNT3A	3
Cellular Development,Cellular Growth and Proliferation	Expansion of stem cells	0.000915	CDKN2C,EGF,LRRK2,NR2E1	4
Hematological System Development and Function,Tissue Development	Homeostasis of blood	0.000932	ACSS1,NOS3,ROR2,TAOK2,UPP1	5
Nervous System Development and Function,Neurological Disease,Organ Morphology,Organismal Development,Organismal Injury and Abnormalities	Abnormal morphology of brain	0.000941	AGTR1,ALX1,CDKN2C,CYP26C1,EPHA7,HOXA2,HSD17B2,ID3,NOS3,NPY2R,NTF3,SHANK1,SIM2,UPP1,WNT3A	15
Cancer,Organismal Injury and Abnormalities	Abdominal carcinoma	0.000947	ABCA8,ABHD1,ACSS1,ADAMTS12,ADM2,AFP,AGTR1,ALX1,ANGPT1,ANO2,ARHGAP15,ARHGEF19,ATP8B3,B3GLCT,BIRC7,C14orf28,C1orf74,C6orf118,C8orf34,CA8,CALHM5,CCDC173,CCR7,CD72,CDIPT,CDKN2C,CELSR1,CMBL,CNFN,CNTD1,CORO1A,CPA2,CPNE4,CPNE6,CRLF1,CRYGD,CYP26C1,CYP39A1,DAPL1,DDIT4,DIAPH2,DOC2A,DPPA4,DSC2,DSG2,ECHDC2,EDNRB,EGF,ENKUR,EPHA7,EPHX4,FAM151B,FANCB,FEZF1-AS1,FOXP2,FRMPD2,GABRD,GBX1,GDF10,GDF15,GDPD2,GHDC,GULP…	162
Cancer,Organismal Injury and Abnormalities	Genitourinary tumor	0.000948	ABCA8,ADAMTS12,AFP,AGTR1,ALX1,ANGPT1,ARHGAP15,ARHGEF19,ATP8B3,B3GLCT,BIRC7,C6orf118,C8orf34,CA8,CCR7,CDKN2C,CELSR1,CINP,CPNE4,CPNE6,CRLF1,CXCL3,CYP26C1,DAPL1,DDIT4,DIAPH2,DPPA4,DSC2,EDNRB,EGF,ENKUR,EPHA7,EPHX4,FAM72C/FAM72D,FOXP2,FRMPD2,G0S2,GABRD,GBX1,GDF10,GDF15,GHDC,GNG11,GULP1,H3-5,HIRIP3,HOXA2,HYKK,ID3,IL17RB,IMPG1,INPP5D,IQCD,ISG15,KANK3,KIF22,KLHL6,LACTB2,LCA5L,LINC00472,LINC00672,LRRC1,LR…	125
Embryonic Development,Organ Development,Organismal Development,Reproductive System Development and Function,Tissue Development	Formation of mammary alveolus	0.00098	DSC2,DSG2,EGF	3
Organ Development,Renal and Urological System Development and Function	Growth of renal glomerulus	0.000984	ANGPT1,APLN,CCR7,EGF,NOS3	5
Developmental Disorder,Organ Morphology,Organismal Injury and Abnormalities,Renal and Urological Disease	Atrophy of kidney	0.00099	AGTR1,EDNRB,EGF,LRRK2	4
Cancer,Organismal Injury and Abnormalities,Reproductive System Disease	Breast or ovarian cancer	0.00101	ABCA8,ADAMTS12,ANGPT1,C6orf118,C8orf34,CA8,CCR7,CDKN2C,CINP,CPNE4,CPNE6,CXCL3,DDIT4,DIAPH2,EGF,ENKUR,FAM72C/FAM72D,G0S2,GABRD,GDF15,GULP1,HOXA2,HYKK,IL17RB,IMPG1,INPP5D,KANK3,KIF22,KLHL6,LACTB2,LCA5L,LRRC1,LRRK2,MAPK3,MAZ,MCM2,METTL25,MUC5AC,NACC2,NBEAL2,NFE2L3,NOS3,NR2E1,OCA2,PALD1,PLEKHG6,PLIN2,PRAME,PRDM16,ROR2,SBK2,SHANK1,SIK1/SIK1B,SIM2,SLC34A2,SPN,SYTL2,TAOK2,TET3,TFF3,TFPI2,TMPRSS3,TRIM7,T…	67
Cancer,Organismal Injury and Abnormalities	Anogenital cancer	0.00103	ABCA8,ADAMTS12,AFP,AGTR1,ANGPT1,ARHGAP15,ARHGEF19,ATP8B3,B3GLCT,C6orf118,C8orf34,CA8,CCR7,CDKN2C,CELSR1,CINP,CPNE4,CPNE6,CXCL3,CYP26C1,DAPL1,DDIT4,DIAPH2,DPPA4,DSC2,EDNRB,EGF,ENKUR,EPHA7,EPHX4,FAM72C/FAM72D,FOXP2,FRMPD2,G0S2,GABRD,GBX1,GDF10,GDF15,GHDC,GULP1,H3-5,HIRIP3,HOXA2,HYKK,ID3,IL17RB,IMPG1,INPP5D,IQCD,ISG15,KANK3,KIF22,KLHL6,LACTB2,LCA5L,LINC00672,LRRC1,LRRC18,LRRK2,MAPK3,MAZ,MBNL3,MCM2,M…	115
Cancer,Endocrine System Disorders,Organismal Injury and Abnormalities	Endocrine gland tumor	0.00106	ABCA8,ACSS1,ADAMTS12,ADM2,AFP,AGTR1,ALX1,ANGPT1,ANO2,ARHGAP15,ARHGEF19,ATP8B3,B3GLCT,BIRC7,C1orf74,C8orf34,CA8,CCDC173,CD72,CDIPT,CDKN2C,CELSR1,CITED4,CLEC11A,CNFN,CNTD1,CORO1A,CPA2,CPNE4,CPNE6,CRLF1,CRYGD,CXCL3,CYP26C1,CYP39A1,DBP,DIAPH2,DOC2A,DPPA4,DSC2,DSG2,DTHD1,ECHDC2,EDNRB,EGF,ENKUR,EPHA7,EPHX4,FAM151B,FANCB,FOXP2,FRMPD2,G0S2,GABRD,GBX1,GDF15,GDPD2,GHDC,HIRIP3,HOXA2,HSD17B2,HSD17B8,HYKK,IL1…	143
Cell Death and Survival	Cell death of immune cells	0.00107	AFP,ANGPT1,CCR7,CLEC11A,CORO1A,DDIT4,EGF,ID3,IL17RB,INPP5D,IRAK3,IRF4,ISG15,MAPK3,MUC5AC,NTF3,SPN,TREM1,WNT3A	19
Organismal Injury and Abnormalities	Edema	0.0011	AGTR1,ANGPT1,CA13,CELSR1,GABRD,INPP5D,IRAK3,LDHA,NOS3,NTF3,ROR2,TUBD1,UPP1	13
Inflammatory Response	Inflammatory response	0.00111	ADAMTS12,AGTR1,ANGPT1,CCR7,CD72,CORO1A,CXCL3,EDNRB,EGF,IL17RB,INPP5D,IRAK3,ISG15,KLRG1,LRRK2,MAPK3,NODAL,NOS3,PLIN2,TREM1,TUBD1,ULBP1,WNT3A	23
Organismal Development	Maturation of vessel	0.00112	AGAP2-AS1,ANGPT1,APLN	3
Cancer,Endocrine System Disorders,Organismal Injury and Abnormalities,Reproductive System Disease	Gonadal tumor	0.00114	ABCA8,ADAMTS12,AFP,ANGPT1,C6orf118,C8orf34,CA8,CDKN2C,CPNE6,DIAPH2,EGF,ENKUR,FAM72C/FAM72D,GDF15,HOXA2,HYKK,IMPG1,KANK3,LCA5L,LRRK2,MAZ,MUC5AC,NACC2,NBEAL2,NFE2L3,OCA2,PLEKHG6,PRAME,PRDM16,SBK2,SIK1/SIK1B,SLC34A2,SPN,TAOK2,TFF3,TFPI2,TMPRSS3,TUBD1,UPP1,YPEL3,ZYG11A	41
Nervous System Development and Function,Organ Morphology,Organismal Development	Morphology of brain	0.00115	AGTR1,ALX1,CDKN2C,CYP26C1,EPHA7,HOXA2,HSD17B2,ID3,NOS3,NPY2R,NR2E1,NTF3,PRDM16,SHANK1,SIM2,UPP1,WNT3A	17
Gastrointestinal Disease,Inflammatory Response	Inflammation of gastrointestinal tract	0.00115	ADAMTS12,AGTR1,CCR7,CD72,CORO1A,CXCL3,GABRD,ID3,IL17RB,INPP5D,IRAK3,LRRK2,MAZ,NOS3,OPRK1,TFF3,TREM1	17
Carbohydrate Metabolism,Molecular Transport,Small Molecule Biochemistry	Flux of D-glucose	0.00118	APLN,PGAM2	2
Cellular Movement	Chemotaxis of lung cell lines	0.00118	EGF,TFF3	2
Connective Tissue Development and Function,Skeletal and Muscular System Development and Function,Tissue Development	Thickness of compact bone	0.00124	INPP5D,IRAK3,ISG15,NPY2R	4
Cancer,Endocrine System Disorders,Organismal Injury and Abnormalities	Nonpituitary endocrine tumor	0.00124	ABCA8,ACSS1,ADAMTS12,ADM2,AFP,ALX1,ANGPT1,ANO2,ARHGAP15,ARHGEF19,ATP8B3,B3GLCT,BIRC7,C1orf74,C8orf34,CA8,CCDC173,CD72,CDIPT,CDKN2C,CELSR1,CITED4,CLEC11A,CNFN,CNTD1,CORO1A,CPA2,CPNE4,CPNE6,CRLF1,CRYGD,CXCL3,CYP26C1,CYP39A1,DBP,DIAPH2,DOC2A,DPPA4,DSC2,DSG2,DTHD1,ECHDC2,EDNRB,EGF,ENKUR,EPHA7,EPHX4,FAM151B,FANCB,FOXP2,FRMPD2,G0S2,GABRD,GBX1,GDF15,GDPD2,GHDC,HIRIP3,HOXA2,HSD17B2,HSD17B8,HYKK,IL17RB,IM…	142
Cancer,Endocrine System Disorders,Organismal Injury and Abnormalities	Endocrine cancer	0.00126	ABCA8,ACSS1,ADAMTS12,ADM2,AFP,AGTR1,ALX1,ANGPT1,ANO2,ARHGAP15,ARHGEF19,ATP8B3,B3GLCT,BIRC7,C1orf74,CA8,CCDC173,CD72,CDIPT,CDKN2C,CELSR1,CITED4,CLEC11A,CNFN,CNTD1,CORO1A,CPA2,CPNE4,CPNE6,CRLF1,CRYGD,CXCL3,CYP26C1,CYP39A1,DBP,DIAPH2,DOC2A,DPPA4,DSC2,DSG2,DTHD1,ECHDC2,EDNRB,EGF,ENKUR,EPHA7,EPHX4,FAM151B,FANCB,FOXP2,FRMPD2,G0S2,GABRD,GBX1,GDF15,GDPD2,GHDC,HIRIP3,HOXA2,HSD17B2,HSD17B8,HYKK,IL17RB,IMPG…	141
Tissue Development	Homeostasis of tissue	0.00133	ACSS1,G0S2,NOS3,ROR2,TAOK2,UPP1	6
Molecular Transport	Excretion of Na+	0.00143	AGTR1,DBP,EDNRB,NOS3	4
Cardiovascular System Development and Function,Tissue Morphology	Thickness of blood vessel	0.00144	AGTR1,EDNRB,NOS3	3
Cellular Growth and Proliferation,Organ Development,Visual System Development and Function	Proliferation of eye cells	0.00144	APLN,EGF,NR2E1	3
Cancer,Organismal Injury and Abnormalities,Skeletal and Muscular Disorders	Hyperplasia of smooth muscle	0.00144	AGTR1,ANGPT1,NOS3	3
Cancer,Organismal Injury and Abnormalities,Reproductive System Disease	Breast or gynecological cancer	0.00148	ABCA8,ADAMTS12,ANGPT1,ARHGAP15,C6orf118,C8orf34,CA8,CCR7,CDKN2C,CINP,CPNE4,CPNE6,CXCL3,DAPL1,DDIT4,DIAPH2,DPPA4,EDNRB,EGF,ENKUR,EPHA7,EPHX4,FAM72C/FAM72D,FOXP2,FRMPD2,G0S2,GABRD,GDF10,GDF15,GHDC,GULP1,H3-5,HOXA2,HYKK,IL17RB,IMPG1,INPP5D,ISG15,KANK3,KIF22,KLHL6,LACTB2,LCA5L,LINC00672,LRRC1,LRRK2,MAPK3,MAZ,MCM2,METTL25,MGST1,MICB,MUC5AC,NACC2,NBEAL2,NFE2L3,NOS3,NR2E1,OCA2,OPRK1,PALD1,PCDHB7,PCGF5,P…	92
Cancer,Organismal Injury and Abnormalities	Malignant genitourinary solid tumor	0.00151	ABCA8,ADAMTS12,AFP,AGTR1,ANGPT1,ARHGAP15,ARHGEF19,ATP8B3,B3GLCT,BIRC7,C6orf118,C8orf34,CA8,CCR7,CDKN2C,CELSR1,CINP,CPNE4,CPNE6,CRLF1,CXCL3,CYP26C1,DAPL1,DDIT4,DIAPH2,DPPA4,DSC2,EDNRB,EGF,ENKUR,EPHA7,EPHX4,FAM72C/FAM72D,FOXP2,FRMPD2,G0S2,GABRD,GBX1,GDF10,GDF15,GHDC,GULP1,H3-5,HIRIP3,HOXA2,HYKK,ID3,IL17RB,IMPG1,INPP5D,IQCD,ISG15,KANK3,KIF22,KLHL6,LACTB2,LCA5L,LINC00672,LRRC1,LRRC18,LRRK2,LXN,MAPK3,…	122
Cellular Movement	Chemotaxis of connective tissue cells	0.00153	ANGPT1,EGF,NOS3,NTF3	4
Cardiovascular Disease	Disorder of blood pressure	0.00155	AGTR1,AGTRAP,ANGPT1,APLN,ARHGEF19,CA13,CMTM7,DBP,DSC2,EDNRB,FANCB,GABRD,GDF15,HOXA2,LINC01338,MOCOS,NOS3,OPRK1,SULT2B1,TAOK2,TET3	21
Cell Signaling,Molecular Transport,Vitamin and Mineral Metabolism	Export of Ca2+	0.00161	CXCL3,EGF,SYTL2	3
Cell-To-Cell Signaling and Interaction,Molecular Transport,Small Molecule Biochemistry	Uptake of neurotransmitter	0.00163	AGTRAP,CLEC11A,EGF,OPRK1	4
Cellular Development,Embryonic Development,Organismal Development,Tissue Development	Differentiation of hemangioblasts	0.00165	ANGPT1,APLN	2
Cell Death and Survival,Cell Morphology,Nervous System Development and Function,Neurological Disease,Tissue Morphology	Loss of facial motor neurons	0.00165	GDF15,NTF3	2
Cardiovascular System Development and Function,Cellular Movement	Mobilization of endothelial progenitor cells	0.00165	ANGPT1,NOS3	2
Cardiovascular System Development and Function,Hematological System Development and Function,Immunological Disease,Lymphoid Tissue Structure and Development,Tissue Morphology	Enlargement of lymph vessel	0.00165	ANGPT1,EGF	2
Cellular Development,Embryonic Development,Organismal Development,Tissue Development	Differentiation of neuroectodermal cells	0.00165	CHCHD2,TET3	2
Cell-To-Cell Signaling and Interaction,Hematological System Development and Function	Activation of blood cells	0.00165	ANGPT1,APLN,CCR7,CD72,CLEC11A,CORO1A,CXCL3,INPP5D,IRAK3,IRF4,MAPK3,MGST1,MICB,NBEAL2,NODAL,NOS3,SPN,TAOK2,TREM1,ULBP1,WNT3A	21
Embryonic Development,Nervous System Development and Function,Organ Development,Organismal Development,Tissue Development	Formation of subventricular zone	0.0018	FOXP2,NR2E1,PRDM16	3
Cancer,Endocrine System Disorders,Organismal Injury and Abnormalities	Endocrine carcinoma	0.00182	ABCA8,ACSS1,ADAMTS12,ADM2,AFP,ALX1,ANGPT1,ANO2,ARHGAP15,ARHGEF19,ATP8B3,B3GLCT,BIRC7,C1orf74,CA8,CCDC173,CD72,CDIPT,CDKN2C,CELSR1,CITED4,CLEC11A,CNFN,CNTD1,CORO1A,CPA2,CPNE4,CPNE6,CRLF1,CRYGD,CXCL3,CYP26C1,CYP39A1,DBP,DIAPH2,DOC2A,DPPA4,DSC2,DSG2,DTHD1,ECHDC2,EDNRB,EGF,ENKUR,EPHA7,EPHX4,FAM151B,FANCB,FOXP2,FRMPD2,G0S2,GABRD,GBX1,GDF15,GDPD2,GHDC,HIRIP3,HOXA2,HSD17B2,HSD17B8,HYKK,IL17RB,IMPG1,INO8…	140
Cell-To-Cell Signaling and Interaction	Binding of lymphoma cell lines	0.00187	ANGPT1,CXCL3,NOS3,SPN,WNT3A	5
Cancer,Endocrine System Disorders,Organismal Injury and Abnormalities	Thyroid gland tumor	0.00192	ABCA8,ACSS1,ADAMTS12,ADM2,AFP,ALX1,ANGPT1,ANO2,ARHGAP15,ARHGEF19,ATP8B3,B3GLCT,BIRC7,C1orf74,CA8,CCDC173,CD72,CDIPT,CDKN2C,CELSR1,CITED4,CLEC11A,CNFN,CNTD1,CORO1A,CPA2,CPNE4,CPNE6,CRLF1,CRYGD,CXCL3,CYP26C1,CYP39A1,DBP,DIAPH2,DOC2A,DPPA4,DSC2,DSG2,DTHD1,ECHDC2,EDNRB,EGF,ENKUR,EPHA7,EPHX4,FAM151B,FANCB,FOXP2,FRMPD2,G0S2,GABRD,GBX1,GDF15,GDPD2,GHDC,HIRIP3,HOXA2,HSD17B2,HSD17B8,HYKK,IL17RB,IMPG1,INO8…	140
Cardiovascular Disease	Hypertension resistant to conventional therapy	0.002	AGTR1,CA13,NOS3	3
Cancer,Endocrine System Disorders,Organismal Injury and Abnormalities,Reproductive System Disease	Ovarian tumor	0.00202	ABCA8,ADAMTS12,ANGPT1,C6orf118,C8orf34,CA8,CDKN2C,CPNE6,DIAPH2,EGF,ENKUR,FAM72C/FAM72D,GDF15,HOXA2,HYKK,IMPG1,KANK3,LCA5L,LRRK2,MAZ,MUC5AC,NACC2,NBEAL2,NFE2L3,OCA2,PLEKHG6,PRAME,PRDM16,SBK2,SIK1/SIK1B,SLC34A2,SPN,TAOK2,TFF3,TFPI2,TMPRSS3,TUBD1,YPEL3,ZYG11A	39
Cellular Growth and Proliferation	Proliferation of bone marrow cell lines	0.00204	CLEC11A,CXCL3,EGF,MAPK3,YPEL3	5
Respiratory Disease	Chronic respiratory disorder	0.00213	AGTR1,CA13,CXCL3,DDIT4,GABRD,LRRK2,NOS3,OPRK1,TREM1	9
Cancer,Organismal Injury and Abnormalities	Abdominal neoplasm	0.00213	ABCA8,ABHD1,ACSS1,ADAMTS12,ADM2,AFP,AGTR1,ALX1,ANGPT1,ANO2,ARHGAP15,ARHGEF19,ATP8B3,B3GLCT,BIRC7,C14orf28,C1orf74,C6orf118,C8orf34,CA8,CALHM5,CCDC173,CCR7,CD72,CDIPT,CDKN2C,CELSR1,CMBL,CNFN,CNTD1,CORO1A,CPA2,CPNE4,CPNE6,CRLF1,CRYGD,CYP26C1,CYP39A1,DAPL1,DDIT4,DIAPH2,DOC2A,DPPA4,DSC2,DSG2,DTHD1,ECHDC2,EDNRB,EGF,ENKUR,EPHA7,EPHX4,FAM151B,FAM72C/FAM72D,FANCB,FEZF1-AS1,FOXP2,FRMPD2,GABRD,GBX1,GDF10,G…	167
Developmental Disorder,Organismal Injury and Abnormalities,Renal and Urological Disease	Structural renal abnormality	0.00217	AGTR1,CDKN2C,EDNRB,EGF,HSD17B2,LRRK2,NOS3,NTF3	8
Cell Death and Survival	Apoptosis of blood cells	0.00218	AFP,CCR7,CORO1A,EGF,ID3,IL17RB,INPP5D,IRAK3,IRF4,ISG15,MUC5AC,SPN,TET3,TREM1,WNT3A	15
Cell-To-Cell Signaling and Interaction	Deadhesion of cells	0.00219	EGF,SPN	2
Cancer,Cardiovascular Disease,Organismal Injury and Abnormalities	Hyperplasia of neointima	0.00219	MAPK3,NOS3	2
Cellular Development,Cellular Growth and Proliferation,Skeletal and Muscular System Development and Function	Proliferation of bone cell lines	0.00219	EGF,WNT3A	2
Cellular Growth and Proliferation	Proliferation of subependymal cells	0.00219	ANGPT1,NR2E1	2
Cardiovascular Disease,Organismal Injury and Abnormalities	Aneurysm of ascending aorta	0.00219	AGTR1,NOS3	2
Cardiovascular Disease	Hypertension	0.00219	AGTR1,AGTRAP,ANGPT1,APLN,ARHGEF19,CA13,CMTM7,DBP,DSC2,EDNRB,FANCB,GABRD,GDF15,HOXA2,LINC01338,MOCOS,NOS3,SULT2B1,TAOK2,TET3	20
Cell Death and Survival	Cell viability of stem cells	0.00224	ANGPT1,LRRK2,MCM2,NTF3	4
Cancer,Endocrine System Disorders,Organismal Injury and Abnormalities	Thyroid carcinoma	0.00234	ABCA8,ACSS1,ADAMTS12,ADM2,AFP,ALX1,ANGPT1,ANO2,ARHGAP15,ARHGEF19,ATP8B3,B3GLCT,BIRC7,C1orf74,CA8,CCDC173,CD72,CDIPT,CELSR1,CITED4,CLEC11A,CNFN,CNTD1,CORO1A,CPA2,CPNE4,CPNE6,CRLF1,CRYGD,CXCL3,CYP26C1,CYP39A1,DBP,DIAPH2,DOC2A,DPPA4,DSC2,DSG2,DTHD1,ECHDC2,EDNRB,EGF,ENKUR,EPHA7,EPHX4,FAM151B,FANCB,FOXP2,FRMPD2,G0S2,GABRD,GBX1,GDF15,GDPD2,GHDC,HIRIP3,HOXA2,HSD17B2,HSD17B8,HYKK,IL17RB,IMPG1,INO80E,INPP…	139
Cancer,Endocrine System Disorders,Organismal Injury and Abnormalities,Reproductive System Disease	Ovarian cancer	0.00237	ABCA8,ADAMTS12,ANGPT1,C6orf118,C8orf34,CA8,CDKN2C,CPNE6,DIAPH2,EGF,ENKUR,FAM72C/FAM72D,GDF15,HOXA2,HYKK,IMPG1,KANK3,LCA5L,LRRK2,MAZ,MUC5AC,NACC2,NBEAL2,NFE2L3,OCA2,PLEKHG6,PRAME,PRDM16,SBK2,SIK1/SIK1B,SLC34A2,SPN,TAOK2,TFF3,TFPI2,TMPRSS3,TUBD1,ZYG11A	38
Cancer,Organismal Injury and Abnormalities	Abdominal cancer	0.00241	ABCA8,ABHD1,ACSS1,ADAMTS12,ADM2,AFP,AGTR1,ALX1,ANGPT1,ANO2,ARHGAP15,ARHGEF19,ATP8B3,B3GLCT,BIRC7,C14orf28,C1orf74,C6orf118,C8orf34,CA8,CALHM5,CCDC173,CCR7,CD72,CDIPT,CDKN2C,CELSR1,CMBL,CNFN,CNTD1,CORO1A,CPA2,CPNE4,CPNE6,CRLF1,CRYGD,CYP26C1,CYP39A1,DAPL1,DDIT4,DIAPH2,DOC2A,DPPA4,DSC2,DSG2,ECHDC2,EDNRB,EGF,ENKUR,EPHA7,EPHX4,FAM151B,FAM72C/FAM72D,FANCB,FEZF1-AS1,FOXP2,FRMPD2,GABRD,GBX1,GDF10,GDF15,G…	165
Organismal Injury and Abnormalities,Respiratory Disease	Chronic obstructive pulmonary disease	0.00256	AGTR1,CA13,CXCL3,DDIT4,GABRD,NOS3,OPRK1,TREM1	8
Cell-To-Cell Signaling and Interaction,Hematological System Development and Function,Immune Cell Trafficking,Inflammatory Response	Activation of leukocytes	0.0026	ANGPT1,CCR7,CD72,CLEC11A,CORO1A,CXCL3,INPP5D,IRAK3,IRF4,MAPK3,MGST1,MICB,NODAL,NOS3,SPN,TAOK2,TREM1,ULBP1,WNT3A	19
Digestive System Development and Function,Gastrointestinal Disease,Organ Morphology,Organismal Development,Organismal Injury and Abnormalities	Abnormal morphology of ileum	0.00267	CCR7,EGF,INPP5D,IRAK3	4
Cell-To-Cell Signaling and Interaction	Adhesion of lymphoma cell lines	0.00267	ANGPT1,NOS3,SPN,WNT3A	4
Organismal Injury and Abnormalities,Renal and Urological Disease	Early stage kidney disease	0.00269	ADAMTS12,AGTR1,ARHGAP15,CA13,IRAK3,TUBD1	6
Nervous System Development and Function,Neurological Disease	Abnormal morphology of facial nerve	0.0027	CYP26C1,HOXA2,NTF3	3
Embryonic Development,Organ Development,Organ Morphology,Organismal Development,Reproductive System Development and Function,Tissue Development	Morphogenesis of mammary gland	0.0027	DSC2,DSG2,WNT3A	3
Cell Death and Survival	Cell death of lymphoblastoid cell lines	0.00275	ADAMTS12,CDKN2C,CELSR1,IRF4,NTF3	5
Inflammatory Response	Endotoxin tolerance of cells	0.00279	INPP5D,IRAK3	2
Cellular Development	Differentiation of induced pluripotent stem cells	0.00279	CHCHD2,LRRK2	2
Lipid Metabolism,Molecular Transport,Small Molecule Biochemistry	Exchange of lipid	0.00279	CDIPT,EGF	2
Nervous System Development and Function	Proprioception	0.00279	GBX1,NTF3	2
Gastrointestinal Disease,Organismal Development,Organismal Injury and Abnormalities	Meteorism	0.00279	HOXA2,SIM2	2
Cellular Development,Embryonic Development,Organismal Development,Tissue Development	Differentiation of ectoderm	0.00283	CHCHD2,EGF,NODAL,TET3	4
Cellular Movement	Influx of cells	0.00287	CXCL3,EGF,IRAK3,IRF4,WNT3A	5
Embryonic Development,Nervous System Development and Function,Organ Morphology,Tissue Morphology	Quantity of neural precursor cells	0.00295	LRRK2,NEIL3,NPY2R	3
Cell-mediated Immune Response,Cellular Movement,Hematological System Development and Function,Immune Cell Trafficking	Trafficking of T lymphocytes	0.00295	CCR7,CXCL3,SPN	3
Cellular Growth and Proliferation,Connective Tissue Development and Function,Tissue Development	Proliferation of bone cells	0.00299	APLN,CXCL3,EGF,MAPK3,NOS3	5
Cellular Growth and Proliferation	Proliferation of central nervous system cells	0.00303	ANGPT1,EDNRB,EGF,ID3,NEIL3,NOS3,NR2E1	7
Respiratory Disease	Lower respiratory tract disorder	0.00311	AGTR1,CA13,CXCL3,DDIT4,DPPA4,GABRD,HYKK,INPP5D,LRRK2,NOS3,OPRK1,ROR2,TREM1	13
Respiratory System Development and Function	Morphology of respiratory tract	0.00315	DPPA4,INPP5D,LRRK2,NOS3,NPY2R,ROR2,SIM2,WNT3A	8
Gastrointestinal Disease,Organismal Injury and Abnormalities	Benign oral disorder	0.00318	ALX1,CCR7,CXCL3,CYP26C1,DDIT4,EDNRB,EGF,G0S2,GABRD,HOXA2,MICB,NODAL,ROR2,TUBD1,WFIKKN2	15
Cell Death and Survival,Nervous System Development and Function	Survival of dopaminergic neurons	0.00323	EGF,GDF15,NTF3	3
Connective Tissue Development and Function,Skeletal and Muscular System Development and Function,Tissue Development	Growth of bone tissue	0.00323	APLN,CXCL3,EGF,MAPK3,NOS3	5
Cell-To-Cell Signaling and Interaction,Hematological System Development and Function,Immune Cell Trafficking,Inflammatory Response	Adhesion of neutrophils	0.00323	CORO1A,CXCL3,GDF15,INPP5D,WNT3A	5
Cardiovascular Disease,Organismal Injury and Abnormalities	Stenosis of semilunar valve	0.00333	AGTR1,GABRD,NOS3,NTF3	4
Gastrointestinal Disease,Organismal Injury and Abnormalities	Tongue disease	0.00333	ADAMTS9-AS2,HOXA2,SIM2,TUBD1	4
Cell Morphology	Contraction of cells	0.00336	AGTR1,EDNRB,EGF,NOS3,TAOK2	5
Cardiovascular System Development and Function,Organ Morphology,Organismal Development	Size of right ventricle	0.00347	NOS3,NTF3	2
Cell Death and Survival	Survival of neural stem cells	0.00347	LRRK2,MCM2	2
Cell Death and Survival,Embryonic Development	Survival of mesenchymal cells	0.00347	ANGPT1,EGF	2
Developmental Disorder,Neurological Disease,Organismal Injury and Abnormalities	Anencephaly	0.00347	ALX1,EPHA7	2
Auditory and Vestibular System Development and Function,Auditory Disease,Organ Morphology,Organismal Development,Organismal Injury and Abnormalities	Abnormal morphology of otic capsule	0.00347	HOXA2,WNT3A	2
Cardiovascular System Development and Function,Organismal Development,Tissue Morphology	Size of artery	0.00347	ANGPT1,EDNRB	2
Cellular Movement	Cell movement of osteoblasts	0.00347	MAPK3,NOS3	2
Cellular Movement	Cell movement of liver cell lines	0.00347	CLEC11A,EGF	2
Cancer,Organismal Injury and Abnormalities,Reproductive System Disease	Genital tumor	0.00348	ABCA8,ADAMTS12,AFP,AGTR1,ANGPT1,ARHGAP15,ARHGEF19,ATP8B3,B3GLCT,C6orf118,C8orf34,CA8,CCR7,CDKN2C,CELSR1,CPNE4,CPNE6,CYP26C1,DAPL1,DDIT4,DIAPH2,DPPA4,DSC2,EDNRB,EGF,ENKUR,EPHA7,EPHX4,FAM72C/FAM72D,FOXP2,FRMPD2,GBX1,GDF10,GDF15,GHDC,GNG11,GULP1,H3-5,HIRIP3,HOXA2,HYKK,ID3,IMPG1,IQCD,ISG15,KANK3,LCA5L,LINC00672,LRRC18,LRRK2,MAPK3,MAZ,MBNL3,MCM2,METTL25,MGST1,MICB,MOCOS,MUC5AC,NACC2,NBEAL2,NENF,NFE2L3…	103
Cancer,Organismal Injury and Abnormalities	Abdominal adenocarcinoma	0.00358	ABCA8,ABHD1,ACSS1,ADAMTS12,ADM2,AFP,AGTR1,ALX1,ANGPT1,ARHGAP15,ARHGEF19,ATP8B3,B3GLCT,BIRC7,C14orf28,C1orf74,C6orf118,C8orf34,CA8,CALHM5,CCDC173,CCR7,CD72,CDIPT,CDKN2C,CELSR1,CMBL,CNFN,CNTD1,CORO1A,CPA2,CPNE4,CPNE6,CRLF1,CRYGD,CYP26C1,DDIT4,DIAPH2,DOC2A,DPPA4,DSC2,DSG2,ECHDC2,EDNRB,EGF,ENKUR,EPHA7,EPHX4,FAM151B,FANCB,FEZF1-AS1,FOXP2,FRMPD2,GABRD,GBX1,GDF10,GDPD2,GHDC,GULP1,H3-5,HIRIP3,HSD17B2,HYK…	151
Digestive System Development and Function	Ingestion by rodents	0.00368	ACSS1,ADM2,AGTR1,GABRD,GDF15,NPY2R,PLIN2,TAOK2	8
Cellular Movement	Chemotaxis of myeloid cells	0.00386	ANGPT1,CCR7,CD72,CORO1A,CXCL3,EDNRB,INPP5D,LRRK2,MAPK3,TREM1	10
Tissue Morphology	Quantity of stem cells	0.00391	CDKN2C,EDNRB,NR2E1,PRDM16,WNT3A	5
Cell Death and Survival	Cell death of granulocytes	0.00406	ANGPT1,IL17RB,INPP5D,IRAK3,TREM1	5
Cancer,Gastrointestinal Disease,Organismal Injury and Abnormalities	Non-colon gastrointestinal cancer	0.0041	ABCA8,ADAMTS12,ADAMTS9-AS2,ADM2,AGTR1,ALX1,ANGPT1,ATP8B3,C6orf118,CCR7,CD72,CORO1A,CPNE4,CXCL3,DSC2,DSG2,EDNRB,EPHA7,FAM72C/FAM72D,FANCB,FEZF1-AS1,GABRD,GBX1,GDF10,HOXA2,INPP5D,KLHL6,LRRC18,LRRK2,MAPK3,MCM2,MMRN1,NODAL,NPY2R,NR2E1,NTF3,OPRK1,PALD1,PCDHB7,PIR,PRAME,PRDM16,PVT1,RAB38,SHANK1,SIK1/SIK1B,SPN,SULT2B1,SYT3,TAOK2,TFPI2,THOC3,TRIM22,TRIM7,TUBD1,UPP1,VWDE,ZNF454,ZNF502	59
Cardiovascular System Development and Function,Organismal Development,Tissue Morphology	Size of blood vessel	0.00414	ANGPT1,APLN,EDNRB	3
Cell Morphology,Digestive System Development and Function,Gastrointestinal Disease,Organ Morphology,Organismal Development,Organismal Injury and Abnormalities,Tissue Morphology	Abnormal morphology of goblet cells	0.00414	EGF,INPP5D,MUC5AC	3
Cancer,Organismal Injury and Abnormalities,Reproductive System Disease	Genital tract cancer	0.00417	ABCA8,ADAMTS12,AFP,AGTR1,ANGPT1,ARHGAP15,ARHGEF19,ATP8B3,B3GLCT,C6orf118,C8orf34,CA8,CCR7,CDKN2C,CELSR1,CPNE4,CPNE6,CYP26C1,DAPL1,DDIT4,DIAPH2,DPPA4,DSC2,EDNRB,EGF,ENKUR,EPHA7,EPHX4,FAM72C/FAM72D,FOXP2,FRMPD2,GBX1,GDF10,GDF15,GHDC,GULP1,H3-5,HIRIP3,HOXA2,HYKK,ID3,IMPG1,IQCD,ISG15,KANK3,LCA5L,LINC00672,LRRC18,LRRK2,MAZ,MBNL3,MCM2,METTL25,MGST1,MICB,MOCOS,MUC5AC,NACC2,NBEAL2,NENF,NFE2L3,NPY2R,NR2C2…	101
Cancer,Organismal Injury and Abnormalities	Transformation of B lymphocytes	0.00422	INPP5D,IRF4	2
Cardiovascular System Development and Function,Tissue Morphology	Contraction of aorta	0.00422	EDNRB,EGF	2
Cellular Function and Maintenance	Caveolin-mediated endocytosis	0.00422	MAPK3,NOS3	2
Ophthalmic Disease,Organ Morphology,Organismal Development,Organismal Injury and Abnormalities	Abnormal morphology of lacrimal gland	0.00422	CCR7,ID3	2
Hematological System Development and Function,Immune Cell Trafficking,Inflammatory Response,Tissue Development	Accumulation of Th17 cells	0.00422	CXCL3,MAPK3	2
Hematological System Development and Function	Bleeding time	0.0043	APLN,GDF15,INPP5D,NBEAL2	4
Tissue Morphology	Quantity of cells	0.00433	ADAMTS12,ADM2,AGTR1,AGTRAP,ANGPT1,CCR7,CD72,CDKN2C,CLEC11A,CORO1A,CRLF1,EDNRB,EGF,EPHA7,GBX1,GDF15,ID3,IL17RB,INPP5D,IRAK3,IRF4,ISG15,KLHL6,LRRK2,MAPK3,NBEAL2,NEIL3,NODAL,NOS3,NPY2R,NR2E1,NTF3,PRDM16,RAB38,ROR2,SPN,SYTL2,TET3,TFPI2,TMEM67,WNT3A	41
Auditory and Vestibular System Development and Function,Auditory Disease,Connective Tissue Development and Function,Connective Tissue Disorders,Organ Morphology,Organismal Development,Organismal Injury and Abnormalities,Skeletal and Muscular Disorders,Skeletal and Muscular System Development and Function,Tissue Development	Abnormal morphology of middle ear ossicle	0.00448	HOXA2,ROR2,WNT3A	3
Cell Signaling,Post-Translational Modification	Activation of MAP kinase kinase	0.00448	EGF,LRRK2,TAOK2	3
Cell-To-Cell Signaling and Interaction,Hematological System Development and Function,Inflammatory Response,Organismal Functions	Activation of blood platelets	0.00477	APLN,INPP5D,MAPK3,NBEAL2,NOS3,WNT3A	6
Cell Death and Survival	Apoptosis of antigen presenting cells	0.00477	AFP,CCR7,INPP5D,ISG15,MUC5AC,TREM1	6
Hematological System Development and Function,Lymphoid Tissue Structure and Development,Tissue Morphology	Morphology of lymphoid tissue	0.00479	ANGPT1,CCR7,CD72,CDKN2C,EDNRB,EGF,ENKUR,ID3,INPP5D,IRAK3,IRF4,KLHL6,MAPK3,NBEAL2,SPN	15
Cellular Development,Cellular Growth and Proliferation,Hematological System Development and Function,Hematopoiesis,Lymphoid Tissue Structure and Development,Tissue Development	Differentiation of neutrophils	0.00483	CLEC11A,INPP5D,TREM1	3
Gastrointestinal Disease,Organismal Development,Organismal Injury and Abnormalities	Abdominal distension	0.00483	HOXA2,OPRK1,SIM2	3
Tissue Morphology	Quantity of epithelial cells	0.00491	CDKN2C,EGF,LRRK2,NTF3,RAB38,SYTL2	6
Gastrointestinal Disease,Inflammatory Disease,Inflammatory Response,Organismal Injury and Abnormalities	Colitis	0.00493	ADAMTS12,AGTR1,CD72,CXCL3,GABRD,ID3,IL17RB,LRRK2,MAZ,NOS3,OPRK1,TFF3,TREM1	13
Cellular Movement,Hematological System Development and Function,Immune Cell Trafficking,Inflammatory Response	Chemotaxis of phagocytes	0.00497	ANGPT1,CCR7,CD72,CORO1A,CXCL3,EDNRB,INPP5D,LRRK2,MAPK3,TREM1	10
Nervous System Development and Function,Neurological Disease	Abnormal morphology of nervous system	0.005	AGTR1,ALX1,CDKN2C,CORO1A,CYP26C1,EPHA7,GBX1,GDF15,HOXA2,HSD17B2,ID3,LRRK2,MAPK3,NOS3,NPY2R,NTF3,ROR2,SHANK1,SIM2,UPP1,WNT3A	21
Auditory and Vestibular System Development and Function,Auditory Disease,Connective Tissue Development and Function,Connective Tissue Disorders,Organ Morphology,Organismal Development,Organismal Injury and Abnormalities,Skeletal and Muscular Disorders,Skeletal and Muscular System Development and Function,Tissue Development	Lack of stapes	0.00503	HOXA2,WNT3A	2
Developmental Disorder,Embryonic Development,Organismal Development,Tissue Morphology	Abnormal morphology of nasal capsule	0.00503	ALX1,ROR2	2
Cellular Development,Cellular Growth and Proliferation,Embryonic Development,Organismal Development,Tissue Development	Expansion of neural stem cells	0.00503	EGF,NR2E1	2
Cellular Development,Cellular Growth and Proliferation	Arrest in growth of prostate cancer cell lines	0.00503	GDF15,MAPK3	2
Cardiovascular System Development and Function,Tissue Morphology	Relaxation of mesenteric artery	0.00503	ADM2,NOS3	2
Connective Tissue Disorders,Developmental Disorder,Gastrointestinal Disease,Organismal Development,Organismal Injury and Abnormalities,Skeletal and Muscular Disorders	Congenital malformation of face	0.00505	ALX1,CYP26C1,EDNRB,EGF,HOXA2,NODAL,ROR2,WFIKKN2	8
Connective Tissue Development and Function,Skeletal and Muscular System Development and Function,Tissue Development	Thickness of bone	0.00519	INPP5D,IRAK3,ISG15,NOS3,NPY2R	5
Organ Morphology,Skeletal and Muscular System Development and Function	Quantity of skeletal muscle	0.0052	AGTR1,AGTRAP,NTF3	3
Gastrointestinal Disease,Organismal Injury and Abnormalities	Abnormality of large intestine	0.0053	ADAMTS12,AGTR1,CD72,CXCL3,EDNRB,GABRD,ID3,IL17RB,LRRK2,MAZ,NOS3,OPRK1,TFF3,TREM1	14
Cellular Development	Commitment of cells	0.00533	GBX1,HOXA2,NODAL,NR2E1,NTF3,ROR2	6
Auditory and Vestibular System Development and Function,Embryonic Development,Organ Development,Organ Morphology,Organismal Development,Tissue Development	Morphogenesis of ear	0.00537	CELSR1,HOXA2,MAPK3,ROR2,WNT3A	5
Cancer,Dermatological Diseases and Conditions,Organismal Injury and Abnormalities	Basal cell carcinoma	0.00541	AGTR1,ARHGAP15,B3GLCT,CCR7,CPNE4,DPPA4,EGF,EPHA7,IMPG1,ISG15,MICB,MMRN1,PRAME,SYTL2,TFPI2,VWDE	16
Behavior,Digestive System Development and Function	Feeding	0.00548	ACSS1,ADM2,APLN,CRLF1,GABRD,GDF15,HOXA2,NPY2R,OPRK1,PLIN2	10
Cell Death and Survival	Apoptosis of osteoblasts	0.00558	APLN,EGF,WNT3A	3
Cellular Function and Maintenance	Macropinocytosis	0.00558	EGF,PLEKHG6,WNT3A	3
Nervous System Development and Function	Development of central nervous system	0.00562	ANGPT1,CELSR1,CXCL3,CYP26C1,DDIT4,EGF,EPHA7,FOXP2,ID3,LRRK2,MAPK3,NODAL,NR2E1,NTF3,PRDM16,ROR2,SIM2,WNT3A	18
Cardiovascular System Development and Function,Embryonic Development,Hematological System Development and Function,Lymphoid Tissue Structure and Development,Organ Development,Organismal Development,Tissue Development	Lymphangiogenesis	0.00569	ANGPT1,CCR7,EDNRB,EGF	4
Organismal Development,Organismal Injury and Abnormalities	Abnormal morphology of abdomen	0.00575	AGTR1,CCR7,CDKN2C,EDNRB,EGF,ENKUR,GDF15,HOXA2,HSD17B2,INPP5D,IRAK3,IRF4,KLHL6,LRRK2,MAPK3,MUC5AC,NBEAL2,NOS3,OPRK1,ROR2,SIM2,SYTL2,TFF3	23
Connective Tissue Development and Function,Skeletal and Muscular System Development and Function,Tissue Development	Volume of bone	0.00578	AGTR1,INPP5D,IRAK3,ISG15,NOS3,NPY2R	6
Cellular Development,Cellular Growth and Proliferation	Cell proliferation of tumor cell lines	0.00591	ADAMTS9-AS2,AFP,AGTR1,ALX1,BIRC7,CD72,CDKN2C,CINP,CLEC11A,CYP26C1,DSC2,DSG2,EGF,G0S2,GDF15,ID3,INPP5D,IRF4,KLRG1,LDHA,LINC00472,LINC00672,MAPK3,MAZ,MCM2,NACC2,NODAL,NR2E1,NTF3,PRAME,PRDM16,PRPS2,PVT1,SIK1/SIK1B,SIM2,SULT2B1,TFPI2,UPP1,WNT3A	39
Cell Morphology,Hair and Skin Development and Function	Pigmentation of cells	0.00591	EDNRB,OCA2	2
Cell-To-Cell Signaling and Interaction,Cellular Movement,Hematological System Development and Function	Recruitment of hematopoietic progenitor cells	0.00591	ANGPT1,CCR7	2
Behavior	Active avoidance response	0.00591	EGF,MAPK3	2
Cellular Function and Maintenance,Embryonic Development	Engulfment of embryonic cell lines	0.00591	EGF,ISG15	2
Cellular Movement,Renal and Urological System Development and Function	Migration of mesangial cells	0.00591	CCR7,CXCL3	2
Cell Morphology,Tissue Morphology	Morphology of melanocytes	0.00591	EDNRB,SYTL2	2
Cell-To-Cell Signaling and Interaction	Aggregation of colorectal cancer cell lines	0.00591	DSC2,DSG2	2
Inflammatory Response,Ophthalmic Disease,Organismal Injury and Abnormalities	Inflammation of lacrimal gland	0.00591	CCR7,ID3	2
Gastrointestinal Disease,Organismal Injury and Abnormalities	Obstruction of intestine	0.00594	EDNRB,GABRD,IRAK3,NTF3,OPRK1	5
Developmental Disorder	Midline defect	0.00596	ALX1,CELSR1,EGF,EPHA7,HOXA2,HSD17B2,NTF3,ROR2,WFIKKN2	9
Cell Death and Survival	Apoptosis of leukocytes	0.00597	AFP,CCR7,CORO1A,ID3,IL17RB,INPP5D,IRAK3,IRF4,ISG15,MUC5AC,SPN,TREM1,WNT3A	13
Hair and Skin Development and Function	Re-epithelialization	0.00598	ANGPT1,EGF,GDF15	3
Cellular Movement	Cell movement of myeloid cells	0.00622	AGTRAP,ANGPT1,CCR7,CD72,CLEC11A,CORO1A,CXCL3,EDNRB,EGF,GDF15,IL17RB,INPP5D,LRRK2,MAPK3,SPN,TREM1	16
Cancer,Cellular Development,Cellular Growth and Proliferation,Organismal Injury and Abnormalities,Tumor Morphology	Proliferation of cancer cells	0.00624	CXCL3,EGF,GDF15,ID3,IRF4,LDHA,NODAL,SPN,TFF3,TRIM22,WNT3A	11
Endocrine System Disorders,Gastrointestinal Disease,Metabolic Disease,Organismal Injury and Abnormalities,Renal and Urological Disease	Early stage diabetic nephropathy	0.00634	ADAMTS12,AGTR1,ARHGAP15,CA13,IRAK3	5
Cellular Movement,Connective Tissue Development and Function	Chemotaxis of fibroblasts	0.0064	ANGPT1,EGF,NTF3	3
Cell Cycle,Gene Expression	Binding of DNA	0.00648	EGF,FOXP2,GDF15,ID3,INPP5D,KLRG1,MAPK3,NODAL,NR2C2AP,PPP4C,PRDM16,SPN,TFF3,WNT3A	14
Cellular Development,Cellular Growth and Proliferation,Embryonic Development,Organismal Development	Proliferation of neuronal progenitor cells	0.00649	CDKN2C,EGF,NR2E1,WNT3A	4
Cell Morphology,Organ Morphology	Morphology of exocrine cells	0.00649	EGF,INPP5D,MUC5AC,SYTL2	4
Cellular Movement,Hematological System Development and Function,Immune Cell Trafficking	Cell rolling of leukocytes	0.00649	CCR7,CXCL3,NOS3,SPN	4
Dermatological Diseases and Conditions,Hematological Disease,Immunological Disease,Organismal Injury and Abnormalities	Lymphoproliferative disorder of the skin	0.00653	CCR7,IGFL2,IRF4,ISG15,MICB,TRIM7,TUBD1	7
Embryonic Development,Organ Development,Organ Morphology,Organismal Development,Organismal Injury and Abnormalities,Respiratory Disease,Respiratory System Development and Function,Tissue Development	Abnormal morphology of pulmonary alveolus	0.00654	DPPA4,INPP5D,LRRK2,NOS3,ROR2	5
Cellular Development,Embryonic Development,Organismal Development	Differentiation of embryonic stem cells	0.00654	ANGPT1,APLN,CLEC11A,ID3,LRRK2	5
Cell-To-Cell Signaling and Interaction	Aggregation of cells	0.00662	APLN,DSC2,DSG2,EGF,GDF15,INPP5D,NBEAL2,NOS3,SPN,WNT3A	10
Cell Death and Survival	Cell death of renal tubule	0.00677	EGF,IRF4,LRRK2,NOS3	4
Cellular Movement,Hematological System Development and Function,Immune Cell Trafficking	Influx of leukocytes	0.00677	CXCL3,IRAK3,IRF4,WNT3A	4
Cell Morphology,Cellular Function and Maintenance	PH of cells	0.00684	AGTR1,EDNRB,EGF	3
Organismal Injury and Abnormalities,Respiratory Disease	High-altitude pulmonary edema	0.00685	CA13,NOS3	2
Cell-To-Cell Signaling and Interaction,Cellular Function and Maintenance,Hematological System Development and Function,Inflammatory Response	Phagocytic capacity of macrophages	0.00685	ISG15,NODAL	2
Cell Cycle,Hair and Skin Development and Function	Mitogenesis of epithelial cell lines	0.00685	EGF,INPP5D	2
Cardiovascular Disease	Mild hypertension	0.00685	AGTR1,CA13	2
Hematological System Development and Function,Immune Cell Trafficking,Inflammatory Response,Tissue Development	Accumulation of phagocytes	0.00693	CCR7,CXCL3,EGF,INPP5D,IRF4,MUC5AC	6
Cellular Development,Cellular Growth and Proliferation	Cell proliferation of melanoma cell lines	0.00697	AGTR1,EGF,MAPK3,NODAL,PRAME,SIM2,WNT3A	7
Cancer,Organismal Injury and Abnormalities,Reproductive System Disease	Breast or ovarian carcinoma	0.00699	ABCA8,ADAMTS12,ANGPT1,C6orf118,C8orf34,CA8,CDKN2C,CINP,CPNE4,CPNE6,CXCL3,DIAPH2,ENKUR,G0S2,GABRD,GULP1,HYKK,IMPG1,INPP5D,KANK3,KIF22,KLHL6,LACTB2,LCA5L,LRRC1,LRRK2,MAPK3,MAZ,MCM2,METTL25,MUC5AC,NACC2,NBEAL2,NFE2L3,NR2E1,OCA2,PALD1,PLEKHG6,PRAME,PRDM16,ROR2,SBK2,SHANK1,SIK1/SIK1B,SPN,SYTL2,TAOK2,TET3,TFPI2,TMPRSS3,TUBD1,ZNF502,ZYG11A	53
Embryonic Development,Organismal Development,Tissue Development	Growth of embryonic tissue	0.00707	CDKN2C,EGF,FOXP2,ID3,NEIL3,NOS3,NR2E1,NTF3,WNT3A	9
Cancer,Organismal Injury and Abnormalities	Genitourinary carcinoma	0.00715	ABCA8,ADAMTS12,AFP,ANGPT1,ARHGAP15,ARHGEF19,ATP8B3,B3GLCT,BIRC7,C6orf118,C8orf34,CA8,CDKN2C,CELSR1,CPNE4,CPNE6,CYP26C1,DAPL1,DDIT4,DIAPH2,DPPA4,DSC2,EDNRB,EGF,ENKUR,EPHA7,EPHX4,FOXP2,FRMPD2,G0S2,GABRD,GBX1,GDF10,GDF15,GHDC,GULP1,H3-5,HIRIP3,HYKK,ID3,IMPG1,IQCD,ISG15,KANK3,LCA5L,LINC00672,LRRC18,LRRK2,LXN,MAPK3,MAZ,MBNL3,MCM2,METTL25,MGST1,MICB,MOCOS,MUC5AC,NACC2,NBEAL2,NENF,NFE2L3,NOS3,NPY2R,NR2C…	105
Cellular Development,Cellular Growth and Proliferation	Cell proliferation of ovarian cancer cell lines	0.00729	ALX1,EGF,GDF15,MCM2,NODAL,PVT1	6
Cell-To-Cell Signaling and Interaction	Activation of lymphatic system cells	0.00736	AFP,ANGPT1,CCR7,CD72,CORO1A,INPP5D,IRAK3,IRF4,MGST1,MICB,SPN,TAOK2,ULBP1	13
Cellular Assembly and Organization	Rearrangement of cytoskeleton	0.00736	ANGPT1,EGF,TAOK2,WNT3A	4
Infectious Diseases	Sexually transmitted disease	0.00748	AGTR1,CCR7,CHCHD2,MICB,OPRK1,TUBD1	6
Connective Tissue Disorders,Inflammatory Disease,Inflammatory Response,Organismal Injury and Abnormalities,Skeletal and Muscular Disorders	Osteoarthritis	0.00757	ADAMTS12,GABRD,MAZ,MUC5AC,OPRK1,TFPI2,TUBD1,WNT3A	8
Tissue Morphology	Quantity of epithelial tissue	0.00759	CDKN2C,EGF,LRRK2,NOS3,NTF3,RAB38,SYTL2	7
Cardiovascular Disease,Organismal Injury and Abnormalities	Abnormality of atrioventricular valve	0.00766	AGTR1,GABRD,NTF3,OPRK1	4
Developmental Disorder,Gastrointestinal Disease,Hereditary Disorder,Neurological Disease,Organismal Injury and Abnormalities	Hereditary Hirschsprung disease	0.00776	EDNRB,IRAK3,NTF3	3
Cardiovascular Disease,Organismal Injury and Abnormalities	Systolic dysfunction	0.00776	AGTR1,APLN,PGAM2	3
Cellular Movement,Hematological System Development and Function,Immune Cell Trafficking	Migration of granulocytes	0.00786	CCR7,CLEC11A,CORO1A,CXCL3,GDF15,INPP5D	6
Nervous System Development and Function	Development of enteric nervous system	0.00786	EDNRB,NTF3	2
Cardiovascular Disease,Organismal Injury and Abnormalities,Skeletal and Muscular Disorders	Damage of myocardium	0.00786	APLN,GDF15	2
Nervous System Development and Function,Neurological Disease	Abnormal morphology of small dorsal root ganglion	0.00786	NTF3,WNT3A	2
Cellular Development,Cellular Growth and Proliferation,Hematological System Development and Function,Hematopoiesis,Lymphoid Tissue Structure and Development,Tissue Development	Development of plasmacytoid dendritic cells	0.00786	ID3,IRF4	2
Cardiovascular System Development and Function,Embryonic Development,Hematological System Development and Function,Lymphoid Tissue Structure and Development,Organ Development,Organismal Development,Tissue Development	Formation of lymph vessel	0.00786	ANGPT1,EGF	2
Cellular Movement	Mobilization of cells	0.00798	ANGPT1,CLEC11A,CXCL3,NOS3	4
Gastrointestinal Disease,Organismal Injury and Abnormalities	Gastric lesion	0.008	ATP8B3,CD72,CDKN2C,CORO1A,CPNE4,DSC2,EDNRB,FAM72C/FAM72D,FEZF1-AS1,LRRC18,LRRK2,MAPK3,NODAL,NPY2R,NTF3,OPRK1,PALD1,PCDHB7,PRDM16,PVT1,SHANK1,SPN,SYT3,TAOK2,TFPI2,TREM1,TRIM22,TUBD1,VWDE,ZNF454,ZNF502	31
Cancer,Organismal Injury and Abnormalities,Reproductive System Disease	Prostatic tumor	0.00821	AFP,AGTR1,ARHGEF19,ATP8B3,B3GLCT,C8orf34,CCR7,CDKN2C,CELSR1,CPNE4,CPNE6,CYP26C1,DDIT4,DIAPH2,DPPA4,DSC2,EDNRB,EGF,FOXP2,FRMPD2,GBX1,GDF10,GDF15,GHDC,HIRIP3,ID3,IQCD,ISG15,LRRC18,LRRK2,MAZ,MBNL3,MCM2,METTL25,MICB,MOCOS,NENF,NPY2R,NR2C2AP,NR2E1,OCA2,OPRK1,PAPLN,PCDHB7,PKD2L1,PRAME,PRDM16,ROR2,SHANK1,SIM2,SPSB2,SYT3,TAOK2,TFF3,TFPI2,TIGD4,TMEM67,TRIM7,TUBD1,ULBP1,UPP1,USP45,YPEL3,ZNF502,ZYG11A	65
Cellular Development,Cellular Growth and Proliferation,Embryonic Development,Nervous System Development and Function,Organ Development,Organismal Development,Tissue Development	Proliferation of neural precursor cells	0.0083	EGF,ID3,NEIL3,NOS3	4
Cell-To-Cell Signaling and Interaction	Priming of cells	0.0083	EGF,IRF4,MAPK3,MGST1	4
Cellular Development,Cellular Growth and Proliferation,Organ Development,Renal and Urological System Development and Function	Proliferation of kidney cells	0.0083	APLN,CCR7,EGF,NOS3	4
Cell-To-Cell Signaling and Interaction	Adhesion of blood cells	0.00846	ANGPT1,APLN,CCR7,CORO1A,CXCL3,GDF15,INPP5D,KLRG1,NOS3,SPN,WNT3A	11
Cell Death and Survival	Cell death of myeloid cells	0.0086	ANGPT1,IL17RB,INPP5D,IRAK3,ISG15,MUC5AC,TET3,TREM1	8
Embryonic Development,Organismal Development	Development of abdomen	0.00861	AGTR1,ANGPT1,APLN,CCR7,CRLF1,EDNRB,EGF,ENKUR,GDF15,HSD17B2,ID3,LRRK2,MAPK3,NODAL,NOS3,TMEM67	16
Cell-To-Cell Signaling and Interaction	Binding of blood cells	0.00862	ANGPT1,APLN,CCR7,CORO1A,CXCL3,GDF15,INPP5D,KLRG1,NOS3,SPN,ULBP1,WNT3A	12
Cellular Development,Embryonic Development,Organismal Development,Tissue Development	Differentiation of mesenchymal cells	0.00862	CMTM7,EGF,MAPK3,PRDM16,WNT3A	5
Connective Tissue Development and Function,Skeletal and Muscular System Development and Function,Tissue Development	Attachment of rib	0.00875	ALX1,SIM2,WFIKKN2	3
Embryonic Development,Organ Development,Organismal Development,Reproductive System Development and Function,Tissue Development	Formation of mammary gland	0.00876	APLN,CDKN2C,DSC2,DSG2,EGF,SIM2,WNT3A	7
Cancer,Organismal Injury and Abnormalities	Invasive tumor	0.00878	AFP,ALX1,ANGPT1,ATP8B3,BIRC7,CCR7,CDKN2C,CLEC11A,CXCL3,DSG2,EDNRB,EGF,EPHA7,G0S2,GABRD,GDF15,ID3,IRF4,MCM2,NBEAL2,NOS3,NR2E1,PRAME,ROR2,SIK1/SIK1B,SIM2,TAOK2,TUBD1	28
Organismal Injury and Abnormalities	Organ Degeneration	0.00884	APLN,CDKN2C,CXCL3,EDNRB,EGF,GDF15,GPR179,HSD17B2,IMPG1,LRRK2,MAPK3,NOS3,NR2E1,NTF3,TMEM67	15
Cardiovascular Disease,Organismal Injury and Abnormalities	Organismal abnormalities of semilunar valve	0.00887	AGTR1,CA13,GABRD,NOS3,NTF3	5
Hematological System Development and Function,Lymphoid Tissue Structure and Development,Organ Morphology,Organismal Development,Tissue Morphology	Morphology of spleen	0.00892	CCR7,CD72,CDKN2C,EDNRB,ENKUR,INPP5D,IRF4,KLHL6,MAPK3,NBEAL2,SPN	11
Cellular Movement,Hematological System Development and Function,Immune Cell Trafficking,Inflammatory Response	Trafficking of phagocytes	0.00893	CCR7,CXCL3	2
Developmental Disorder,Embryonic Development,Organismal Development,Tissue Morphology	Abnormal morphology of presphenoid bone	0.00893	ALX1,WNT3A	2
Hereditary Disorder,Neurological Disease,Organismal Injury and Abnormalities,Psychological Disorders,Skeletal and Muscular Disorders	Autosomal dominant Parkinson disease	0.00893	CHCHD2,LRRK2	2
Digestive System Development and Function	Ingestion by mice	0.00894	ACSS1,ADM2,AGTR1,GDF15,NPY2R,PLIN2,TAOK2	7
Cancer,Organismal Injury and Abnormalities	Breast or pancreatic cancer	0.00896	ABCA8,ADAMTS12,ANGPT1,C1orf74,C6orf118,C8orf34,CA8,CCR7,CDKN2C,CELSR1,CINP,CPA2,CPNE4,CPNE6,CXCL3,DDIT4,DIAPH2,EGF,ENKUR,EPHA7,FAM72C/FAM72D,G0S2,GABRD,GDF15,GDPD2,GULP1,HIRIP3,HOXA2,HYKK,IL17RB,IMPG1,INPP5D,KANK3,KIF22,KLHL6,LACTB2,LCA5L,LRRC1,LRRC18,LRRK2,MAPK3,MAZ,MBNL3,MCM2,METTL25,MUC5AC,NACC2,NBEAL2,NFE2L3,NOS3,NR2E1,OCA2,PALD1,PLEKHF2,PLEKHG6,PLIN2,PRAME,PRDM16,PROX2,ROR2,SBK2,SHANK1,SIK1/…	80
Cellular Development,Cellular Growth and Proliferation,Connective Tissue Development and Function,Skeletal and Muscular System Development and Function,Tissue Development	Proliferation of osteoblasts	0.00897	APLN,EGF,MAPK3,NOS3	4
Cellular Function and Maintenance,Tissue Development	Function of bone cells	0.00897	INPP5D,IRAK3,NOS3,NPY2R	4
Cellular Development,Cellular Growth and Proliferation	Clonal expansion of induced pluripotent stem cells	0.00902	LRRK2	1
Cellular Assembly and Organization,Cellular Function and Maintenance,Tissue Development	Polymerization of keratin intermediate filaments	0.00902	EGF	1
Cardiovascular Disease,Organismal Injury and Abnormalities	Susceptibility to coronary artery spasm 1	0.00902	NOS3	1
Cellular Development,Cellular Growth and Proliferation,Nervous System Development and Function,Organ Development,Tissue Development,Visual System Development and Function	Proliferation of Muller glia	0.00902	APLN	1
Hereditary Disorder,Neurological Disease,Organismal Injury and Abnormalities,Psychological Disorders,Skeletal and Muscular Disorders	Parkinson disease 8	0.00902	LRRK2	1
Cell Death and Survival,Hematological System Development and Function	Survival of lymphoblasts	0.00902	EGF	1
Cell Morphology,Nervous System Development and Function,Neurological Disease,Tissue Morphology	Lack of muscle sensory neurons	0.00902	NTF3	1
Nervous System Development and Function,Tissue Morphology	Quantity of D-hair mechanoreceptor sensory neurons	0.00902	NTF3	1
Cardiovascular Disease,Cellular Function and Maintenance,Organismal Injury and Abnormalities	Hyperpolarization of mesenteric artery	0.00902	NOS3	1
Embryonic Development	Replacement of mesenchyme	0.00902	EGF	1
Embryonic Development,Nervous System Development and Function,Organ Development,Organismal Development,Tissue Development	Development of putamen	0.00902	FOXP2	1
Cell Morphology	Polarization of mammary epithelial cells	0.00902	SIM2	1
Embryonic Development,Organismal Development,Tissue Development	Morphogenesis of floor plate	0.00902	NODAL	1
Cell Death and Survival,Nervous System Development and Function	Survival of O2A cells	0.00902	NTF3	1
Cellular Assembly and Organization,DNA Replication, Recombination, and Repair	Delay in initiation of chromosomal congression of chromosomes	0.00902	KIF22	1
Cell Cycle	Arrest in late S/G2/M phase of multipotential hemopoietic progenitor cells	0.00902	PRDM16	1
Cell-To-Cell Signaling and Interaction,Nervous System Development and Function	Activation of medium spiny neurons	0.00902	LRRK2	1
Developmental Disorder,Gastrointestinal Disease,Hepatic System Disease,Hereditary Disorder,Organismal Injury and Abnormalities,Renal and Urological Disease	Nephronophthisis type 11	0.00902	TMEM67	1
Cardiovascular System Development and Function,Cell Cycle	S phase of vascular endothelial cells	0.00902	ANGPT1	1
Cardiovascular Disease,Dermatological Diseases and Conditions,Hereditary Disorder,Organismal Injury and Abnormalities,Skeletal and Muscular Disorders	Familial arrhythmogenic right ventricular dysplasia with mild palmoplantar keratoderma and woolly hair type 11	0.00902	DSC2	1
Embryonic Development,Organ Development,Organismal Development,Reproductive System Development and Function,Tissue Development	Growth of vagina	0.00902	EGF	1
Cellular Development,Cellular Growth and Proliferation,Embryonic Development,Nervous System Development and Function,Organ Development,Organismal Development,Tissue Development,Visual System Development and Function	Generation of blue cone cells	0.00902	NR2E1	1
Neurological Disease	Onset of thermal hypalgesia	0.00902	NTF3	1
Cellular Compromise,Hypersensitivity Response,Inflammatory Response	Degranulation of mucosal mast cells	0.00902	INPP5D	1
Cell Cycle,Gene Expression	Binding of G1 proglucagon element	0.00902	KLRG1	1
Inflammatory Disease,Inflammatory Response,Organismal Injury and Abnormalities,Respiratory Disease	Early-onset persistent asthma	0.00902	IRAK3	1
Cardiovascular Disease,Hereditary Disorder,Organismal Injury and Abnormalities,Skeletal and Muscular Disorders	Arrhythmogenic right ventricular dysplasia familial 10	0.00902	DSG2	1
Nervous System Development and Function	Neuroprotection of induced pluripotent stem cell derived dopaminergic neurons	0.00902	LRRK2	1
Cell Death and Survival,Cellular Development,Embryonic Development,Organismal Development	Regeneration of neuronal progenitor cells	0.00902	NTF3	1
Cellular Movement	Invasion of stromal cell lines	0.00902	EGF	1
Cell Morphology,Reproductive System Development and Function	Keratinization of vagina	0.00902	EGF	1
Developmental Disorder,Hereditary Disorder,Neurological Disease,Organismal Injury and Abnormalities,Renal and Urological Disease,Skeletal and Muscular Disorders	Joubert syndrome type 6	0.00902	TMEM67	1
Cellular Assembly and Organization	Quantity of mucigen granules	0.00902	SYTL2	1
Hematological System Development and Function,Humoral Immune Response,Lymphoid Tissue Structure and Development,Tissue Morphology	Quantity of regulatory B10 cells	0.00902	INPP5D	1
Hereditary Disorder,Neurological Disease,Organismal Injury and Abnormalities	Susceptibility to generalized epilepsy with febrile seizures plus type 5	0.00902	GABRD	1
Nervous System Development and Function,Organ Morphology,Organismal Development	Size of rhinencephalon	0.00902	NR2E1	1
Organismal Functions	Healing by hepatic stellate cells	0.00902	CCR7	1
Cellular Function and Maintenance,Nervous System Development and Function	Regulation of retinal ganglion cells	0.00902	NTF3	1
Cellular Function and Maintenance,Cellular Movement	Mislocalization of neural stem cells	0.00902	NR2E1	1
Cell Death and Survival	Apoptosis of induced pluripotent stem cells	0.00902	LRRK2	1
Cardiovascular System Development and Function,Digestive System Development and Function,Gastrointestinal Disease,Hepatic System Development and Function,Hepatic System Disease,Organismal Development,Organismal Injury and Abnormalities,Tissue Morphology	Pathological dilation of common bile duct	0.00902	EGF	1
Cell-mediated Immune Response,Cellular Movement,Hematological System Development and Function,Immune Cell Trafficking	Emigration of gamma-delta T lymphocytes	0.00902	CCR7	1
Cardiovascular Disease,Hereditary Disorder,Organismal Injury and Abnormalities,Skeletal and Muscular Disorders	Left ventricular noncompaction type 8	0.00902	PRDM16	1
Cellular Movement,Immune Cell Trafficking	Redistribution of dendritic cells	0.00902	CCR7	1
Connective Tissue Disorders,Hereditary Disorder,Organismal Injury and Abnormalities,Respiratory Disease	Autosomal recessive pulmonary alveolar microlithiasis	0.00902	SLC34A2	1
Cell-To-Cell Signaling and Interaction	Priming of neural stem cells	0.00902	EGF	1
Cell Death and Survival,Cellular Compromise,Neurological Disease,Tissue Morphology	Degeneration of noradrenergic neurons	0.00902	NTF3	1
Drug Metabolism,Small Molecule Biochemistry	Bioactivation of olmesartan medoxomil	0.00902	CMBL	1
Connective Tissue Disorders,Hereditary Disorder,Immunological Disease,Inflammatory Disease,Inflammatory Response,Organismal Injury and Abnormalities,Renal and Urological Disease	Progressive hereditary glomerulonephritis without deafness	0.00902	AGTR1	1
Cardiovascular System Development and Function,Cellular Development,Tissue Development	Differentiation of vascular progenitor cells	0.00902	OPRK1	1
Cancer,Hematological Disease,Immunological Disease,Organismal Injury and Abnormalities	Formation of peripheral T-cell lymphoma	0.00902	CDKN2C	1
Cell Morphology,Embryonic Development,Organ Development,Organ Morphology,Organismal Development,Respiratory System Development and Function,Tissue Development,Tissue Morphology	Area of AT2 cells	0.00902	LRRK2	1
Cell Death and Survival,Nervous System Development and Function	Survival of direct pathway medium spiny projection neurons	0.00902	NTF3	1
Auditory Disease,Hereditary Disorder,Neurological Disease,Organismal Injury and Abnormalities	Autosomal recessive deafness type 8	0.00902	TMPRSS3	1
Cellular Development,Hematological System Development and Function,Lymphoid Tissue Structure and Development	Delay in initiation of maturation of bone marrow-derived mast cells	0.00902	INPP5D	1
Skeletal and Muscular System Development and Function,Tissue Morphology	Quantity of bone cell lines	0.00902	EGF	1
Cellular Movement,Hematological System Development and Function,Immune Cell Trafficking,Inflammatory Response	Chemokinesis of monocytes	0.00902	CXCL3	1
Lipid Metabolism,Small Molecule Biochemistry	Modulation of arachidonic acid	0.00902	EGF	1
Nervous System Development and Function,Tissue Morphology	Density of sensory projections	0.00902	NTF3	1
Cell-To-Cell Signaling and Interaction,Nervous System Development and Function	Response of muscle sensory neurons	0.00902	NTF3	1
Cell Morphology	Ruffling of skin cancer cell lines	0.00902	EGF	1
Cellular Movement,Connective Tissue Development and Function,Skeletal and Muscular System Development and Function	Chemotaxis of osteoblasts	0.00902	NOS3	1
Developmental Disorder,Gastrointestinal Disease,Hereditary Disorder,Neurological Disease,Organismal Injury and Abnormalities	Recessive Hirschsprung disease	0.00902	EDNRB	1
DNA Replication, Recombination, and Repair	Hydroxylation of DNA	0.00902	EGF	1
Cardiovascular Disease,Hereditary Disorder,Immunological Disease,Neurological Disease,Organismal Injury and Abnormalities,Psychological Disorders	Immunodeficiency 38 with basal ganglia calcification	0.00902	ISG15	1
Cellular Development,Hematological System Development and Function	Inactivation of blood platelets	0.00902	NOS3	1
Cell Cycle,Gene Expression	Binding of TR4 response element	0.00902	NR2C2AP	1
Carbohydrate Metabolism,Drug Metabolism,Small Molecule Biochemistry	Activation of doxorubicin	0.00902	NOS3	1
Endocrine System Disorders,Hereditary Disorder,Organismal Injury and Abnormalities,Reproductive System Disease	Premature ovarian failure type 2A	0.00902	DIAPH2	1
Auditory and Vestibular System Development and Function,Cellular Development,Cellular Growth and Proliferation,Nervous System Development and Function,Organ Development,Tissue Development	Outgrowth of spiral ganglion cells	0.00902	NTF3	1
Antimicrobial Response,Cell-To-Cell Signaling and Interaction,Inflammatory Response	Delay in antiviral response of cytotoxic T cells	0.00902	CCR7	1
Embryonic Development,Nervous System Development and Function,Organ Development,Organismal Development,Tissue Development	Development of radial glial palisade	0.00902	NR2E1	1
Cell Cycle,Visual System Development and Function	Re-entry into cell cycle progression of retinal progenitor cells	0.00902	NR2E1	1
Embryonic Development,Tissue Development	Interaction of mesenchyme	0.00902	ANGPT1	1
Carbohydrate Metabolism,Lipid Metabolism,Small Molecule Biochemistry	Breakdown of phosphatidylinositol-3,4,5-triphosphate	0.00902	INPP5D	1
Cell-To-Cell Signaling and Interaction	Activation of stomach cancer cell lines	0.00902	EGF	1
Cell Morphology,Cellular Movement	Cell spreading of osteoblasts	0.00902	MAPK3	1
Cardiovascular Disease,Neurological Disease,Ophthalmic Disease,Organismal Injury and Abnormalities	Damage of blood-retinal barrier	0.00902	ANGPT1	1
Cardiovascular Disease,Cardiovascular System Development and Function,Hereditary Disorder,Organ Morphology,Organismal Development,Organismal Injury and Abnormalities,Skeletal and Muscular Disorders	Dilated cardiomyopathy 1BB	0.00902	DSG2	1
Cancer,Cellular Development,Organismal Injury and Abnormalities	Immortalization of pro-T lymphocytes	0.00902	CLEC11A	1
Cellular Assembly and Organization,DNA Replication, Recombination, and Repair	Quantity of spindle fibers	0.00902	NTF3	1
Cell Cycle	Arrest in S phase of hepatoma cell lines	0.00902	SULT2B1	1
Cellular Growth and Proliferation	Inhibition of skin cancer cell lines	0.00902	EGF	1
Skeletal and Muscular System Development and Function,Tissue Development	Attachment of intercostal muscle	0.00902	SIM2	1
Cellular Growth and Proliferation	Expansion of dendritic cell lines	0.00902	INPP5D	1
Cell Cycle,Hematological System Development and Function	Mitogenesis of erythroid precursor cells	0.00902	EGF	1
Carbohydrate Metabolism	Reduction of glycogen	0.00902	EGF	1
Carbohydrate Metabolism,Lipid Metabolism,Small Molecule Biochemistry	Modulation of phosphatidylinositol	0.00902	EGF	1
Cell Morphology	Elongation of dopaminergic neurons	0.00902	EGF	1
Cancer,Cellular Movement,Organismal Injury and Abnormalities,Tumor Morphology	Invasion of fibrosarcoma cells	0.00902	EGF	1
Embryonic Development,Hematological System Development and Function,Lymphoid Tissue Structure and Development,Organ Development,Organismal Development,Tissue Development	Formation of cervical lymph node	0.00902	CCR7	1
Digestive System Development and Function,Gastrointestinal Disease,Organ Morphology,Organismal Development,Organismal Injury and Abnormalities,Respiratory Disease,Respiratory System Development and Function	Abnormal morphology of nasopharynx	0.00902	SIM2	1
Developmental Disorder,Hereditary Disorder,Neurological Disease,Organismal Injury and Abnormalities,Renal and Urological Disease	Meckel syndrome type 3	0.00902	TMEM67	1
Connective Tissue Development and Function,Organ Morphology,Reproductive System Development and Function,Tissue Development	Delay in initiation of regeneration of mammary fat pad	0.00902	SIM2	1
Developmental Disorder,Hereditary Disorder,Metabolic Disease,Ophthalmic Disease,Organismal Injury and Abnormalities	Brown oculocutaneous albinism	0.00902	OCA2	1
Developmental Disorder,Hereditary Disorder,Ophthalmic Disease,Organismal Injury and Abnormalities	Congenital stationary night blindness type 1E	0.00902	GPR179	1
Developmental Disorder,Ophthalmic Disease,Organismal Injury and Abnormalities	Progressive juvenile onset punctate cataract	0.00902	CRYGD	1
Cell Morphology,Nervous System Development and Function,Neurological Disease,Tissue Morphology	Abnormal morphology of cutaneous/subcutaneous mechanoreceptor	0.00902	NTF3	1
Cellular Development,Cellular Growth and Proliferation,Nervous System Development and Function,Tissue Development	Development of sympathetic neuron	0.00902	NTF3	1
Cellular Function and Maintenance,Ophthalmic Disease,Organismal Injury and Abnormalities	Hyperpolarization of lens	0.00902	EGF	1
Cell Cycle	Mitosis of dopaminergic amacrine cells	0.00902	NTF3	1
Organismal Injury and Abnormalities	Scarring of kidney	0.00902	NOS3	1
Auditory Disease,Connective Tissue Disorders,Developmental Disorder,Endocrine System Disorders,Hereditary Disorder,Neurological Disease,Ophthalmic Disease,Organismal Injury and Abnormalities,Renal and Urological Disease,Reproductive System Disease,Skeletal and Muscular Disorders	RHYNS syndrome	0.00902	TMEM67	1
Cell Morphology,Cellular Movement	Cell spreading of hepatocytes	0.00902	EGF	1
Cellular Development,Connective Tissue Development and Function,Tissue Development	Differentiation of white pre-adipocytes	0.00902	PRDM16	1
Cellular Movement,Connective Tissue Development and Function	Chemokinesis of fibroblasts	0.00902	EGF	1
Cell-To-Cell Signaling and Interaction,Hematological System Development and Function,Immune Cell Trafficking,Inflammatory Response	Priming of memory T lymphocytes	0.00902	MGST1	1
Infectious Diseases	Entrance of HIV-2	0.00902	APLN	1
Hematological Disease,Hereditary Disorder,Organismal Injury and Abnormalities	Hereditary persistence of alpha-fetoprotein	0.00902	AFP	1
Auditory Disease,Connective Tissue Disorders,Developmental Disorder,Gastrointestinal Disease,Hereditary Disorder,Neurological Disease,Organismal Development,Organismal Injury and Abnormalities,Skeletal and Muscular Disorders	Microtia, hearing impairment, and cleft palate	0.00902	HOXA2	1
Organismal Injury and Abnormalities,Renal and Urological Disease	Hypercitraturia	0.00902	EDNRB	1
Cancer,Organismal Injury and Abnormalities,Reproductive System Disease	Primary prostate carcinoma	0.00902	GDF15	1
Cell Morphology,Cellular Function and Maintenance	Autophagy of thymoma cell lines	0.00902	DDIT4	1
Cell-To-Cell Signaling and Interaction	Activation of RPE cells	0.00902	APLN	1
Cell-To-Cell Signaling and Interaction,Cellular Growth and Proliferation	Stimulation of squamous cell carcinoma cell lines	0.00902	EGF	1
Cell Morphology,Nervous System Development and Function,Neurological Disease,Tissue Morphology	Abnormal morphology of Merkel nerve endings	0.00902	NTF3	1
Nervous System Development and Function,Organ Morphology,Tissue Morphology,Visual System Development and Function	Number of dopaminergic amacrine cells	0.00902	NTF3	1
Hereditary Disorder,Organismal Injury and Abnormalities	Alpha feto-protein deficiency	0.00902	AFP	1
Behavior,Cellular Assembly and Organization,Cellular Function and Maintenance,Cellular Movement	Locomotion of keratin intermediate filaments	0.00902	EGF	1
Organismal Injury and Abnormalities,Reproductive System Disease	Endometriosis-associated infertility	0.00902	NOS3	1
Tissue Morphology	Deficiency of melanocytes	0.00902	EDNRB	1
Hereditary Disorder,Inflammatory Disease,Inflammatory Response,Organismal Injury and Abnormalities,Respiratory Disease	Susceptibility to asthma-related traits type 5	0.00902	IRAK3	1
Nucleic Acid Metabolism,Small Molecule Biochemistry	Retention of uridine	0.00902	UPP1	1
Connective Tissue Disorders,Developmental Disorder,Gastrointestinal Disease,Hereditary Disorder,Organismal Development,Organismal Injury and Abnormalities,Skeletal and Muscular Disorders	Frontonasal dysplasia type 3	0.00902	ALX1	1
Cellular Compromise,Hypersensitivity Response,Inflammatory Response	Degranulation of MCTC mast cell	0.00902	INPP5D	1
Developmental Disorder,Embryonic Development,Organismal Development,Tissue Morphology	Abnormal morphology of rhombomere 2	0.00902	HOXA2	1
Cellular Movement,Nervous System Development and Function	Rotation of dopaminergic neurons	0.00902	GDF15	1
Cellular Function and Maintenance,Connective Tissue Development and Function,Tissue Development	Function of brown adipocytes	0.00902	PRDM16	1
Cellular Movement,Embryonic Development,Nervous System Development and Function	Migration of enteric neuroblasts	0.00902	EDNRB	1
Developmental Disorder,Organismal Injury and Abnormalities,Respiratory Disease,Skeletal and Muscular Disorders	Hypoplasia of diaphragm	0.00902	SIM2	1
Cardiovascular System Development and Function,Cellular Function and Maintenance	Organization of endothelial cell lines	0.00902	EGF	1
Endocrine System Disorders,Hereditary Disorder,Organismal Injury and Abnormalities,Reproductive System Disease	Spermatogenic failure 22	0.00902	MEIOB	1
Cellular Development,Hematological System Development and Function,Hematopoiesis,Tissue Development	Delay in initiation of maturation of megakaryocytes	0.00902	NBEAL2	1
Cellular Development,Cellular Growth and Proliferation,Nervous System Development and Function	Proliferation of reactive astrocytes	0.00902	EDNRB	1
Hematological System Development and Function,Hematopoiesis,Tissue Development	Accumulation of colony-forming erythroid cells	0.00902	MAPK3	1
Cardiovascular System Development and Function,Lymphoid Tissue Structure and Development	Proliferation of lymph vessel	0.00902	ANGPT1	1
Carbohydrate Metabolism,Molecular Transport,Small Molecule Biochemistry	Exchange of myo-inositol	0.00902	CDIPT	1
Tissue Morphology	Disruption of mesothelium	0.00902	SIM2	1
Cell-mediated Immune Response,Cellular Movement,Hematological System Development and Function,Immune Cell Trafficking	Migration of invariant natural killer T cells	0.00902	CCR7	1
Cell-To-Cell Signaling and Interaction	Adhesion of brain cancer cell lines	0.00902	GDF15	1
Developmental Disorder,Hereditary Disorder,Neurological Disease,Organismal Injury and Abnormalities	Early infantile epileptic encephalopathy type 30	0.00902	SIK1/SIK1B	1
Cardiovascular Disease,Developmental Disorder,Gastrointestinal Disease,Hereditary Disorder,Organismal Injury and Abnormalities	Autosomal 5 visceral heterotaxy	0.00902	NODAL	1
Developmental Disorder,Gastrointestinal Disease,Neurological Disease,Organismal Injury and Abnormalities	Susceptibility to Hirschsprung disease type 2	0.00902	EDNRB	1
Drug Metabolism,Lipid Metabolism,Small Molecule Biochemistry,Vitamin and Mineral Metabolism	Conversion of tretinoin	0.00902	CYP26C1	1
Cardiovascular Disease,Organismal Injury and Abnormalities,Reproductive System Disease	Susceptibility to pregnancy-induced hypertension	0.00902	NOS3	1
Cardiovascular System Development and Function,Cell Morphology,Cellular Development,Organismal Development,Tissue Development	Sprouting of endothelial progenitor cells	0.00902	APLN	1
Cellular Assembly and Organization,Cellular Compromise	Depolymerization of keratin intermediate filaments	0.00902	EGF	1
Endocrine System Development and Function,Lipid Metabolism,Small Molecule Biochemistry	Sulfonation of pregnenolone	0.00902	SULT2B1	1
Inflammatory Response,Neurological Disease	Inflammation of nerves	0.00902	CCR7	1
Connective Tissue Disorders,Developmental Disorder,Hereditary Disorder,Organismal Injury and Abnormalities,Skeletal and Muscular Disorders	Spondyloepimetaphyseal dysplasia with joint laxity type 2	0.00902	KIF22	1
Developmental Disorder,Neurological Disease,Organismal Injury and Abnormalities	Meroanencephaly	0.00902	ALX1	1
Hereditary Disorder,Neurological Disease,Organismal Injury and Abnormalities	Idiopathic generalized epilepsy type 10	0.00902	GABRD	1
Auditory Disease,Developmental Disorder,Hereditary Disorder,Metabolic Disease,Neurological Disease,Organismal Injury and Abnormalities	ABCD syndrome	0.00902	EDNRB	1
Lipid Metabolism,Small Molecule Biochemistry	Lipolysis of oleic acid	0.00902	PLIN2	1
Cellular Compromise	Damage of lung cell lines	0.00902	EGF	1
Cancer,Cell Morphology,Organismal Injury and Abnormalities,Tissue Morphology,Tumor Morphology	Morphology of myeloma cells	0.00902	WNT3A	1
Cancer,Organismal Injury and Abnormalities,Renal and Urological Disease	Grade 1-3 superficial transitional cell carcinoma of the bladder	0.00902	BIRC7	1
Cardiovascular System Development and Function	Perfusion of foot	0.00902	NOS3	1
Endocrine System Development and Function,Lipid Metabolism,Molecular Transport,Small Molecule Biochemistry	Replacement of estrogen	0.00902	EGF	1
Neurological Disease	Glioma-like lesion	0.00902	NR2E1	1
Metabolic Disease,Organismal Injury and Abnormalities,Renal and Urological Disease	Hypophosphaturia	0.00902	SLC34A2	1
Nervous System Development and Function	Protection of projection interneurons	0.00902	NTF3	1
Connective Tissue Disorders,Developmental Disorder,Hereditary Disorder,Organismal Injury and Abnormalities,Skeletal and Muscular Disorders	Brachydactyly type B1	0.00902	ROR2	1
Developmental Disorder,Hereditary Disorder,Metabolic Disease,Organismal Injury and Abnormalities	Glycogen storage disease XI	0.00902	LDHA	1
Cell Morphology,Cellular Function and Maintenance	Permeability of bladder cancer cell lines	0.00902	NOS3	1
Cellular Development,Cellular Growth and Proliferation,Embryonic Development,Organismal Development	Clonal expansion of embryonic stem cells	0.00902	LRRK2	1
Dermatological Diseases and Conditions,Developmental Disorder,Hereditary Disorder,Organismal Injury and Abnormalities	Focal facial dermal dysplasia type 4	0.00902	CYP26C1	1
Hematological Disease,Hereditary Disorder,Organismal Injury and Abnormalities,Renal and Urological Disease	Renal hypomagnesemia 4	0.00902	EGF	1
Digestive System Development and Function	Electrical resistance of jejunum	0.00902	TFF3	1
Hereditary Disorder,Immunological Disease,Organismal Injury and Abnormalities	Immunodeficiency 8	0.00902	CORO1A	1
Hematological System Development and Function,Hematopoiesis,Tissue Development	Accumulation of burst-forming erythroid cells	0.00902	MAPK3	1
Cell Morphology,Cellular Function and Maintenance	Autophagy of thymocytes	0.00902	DDIT4	1
Cell Death and Survival	Degradation of mast cells	0.00902	INPP5D	1
Cell Death and Survival,Cellular Compromise,Neurological Disease,Organismal Injury and Abnormalities,Tissue Morphology	Delay in degeneration of CA1 neuron	0.00902	CXCL3	1
Developmental Disorder,Hereditary Disorder,Ophthalmic Disease,Organismal Injury and Abnormalities	Crystalline aculeiform cataract	0.00902	CRYGD	1
Cellular Assembly and Organization	Formation of spindle pole bodies	0.00902	EGF	1
Cancer,Organismal Injury and Abnormalities,Respiratory Disease	Poorly differentiated non-small cell lung carcinoma	0.00902	MCM2	1
Connective Tissue Disorders,Endocrine System Disorders,Nutritional Disease,Organismal Injury and Abnormalities,Reproductive System Disease	Obesity of epididymal fat	0.00902	AGTR1	1
Cellular Movement,Renal and Urological System Development and Function	Chemotaxis of glomerular cells	0.00902	APLN	1
Cellular Development,Cellular Growth and Proliferation,Embryonic Development,Hair and Skin Development and Function,Nervous System Development and Function,Organ Development,Organismal Development,Tissue Development	Development of Merkel cells	0.00902	NTF3	1
Lipid Metabolism,Small Molecule Biochemistry	Sulfonation of cholesterol	0.00902	SULT2B1	1
Cell-To-Cell Signaling and Interaction,Cellular Growth and Proliferation	Stimulation of breast cancer cell lines	0.00902	EGF	1
Hereditary Disorder,Neurological Disease,Organismal Injury and Abnormalities,Psychological Disorders,Skeletal and Muscular Disorders	Autosomal dominant Parkinson disease type 22	0.00902	CHCHD2	1
Cellular Development,Embryonic Development,Organismal Development,Tissue Development	Differentiation of hemangioblast colony-forming cells	0.00902	APLN	1
Cardiovascular Disease,Cardiovascular System Development and Function,Hereditary Disorder,Organ Morphology,Organismal Development,Organismal Injury and Abnormalities,Skeletal and Muscular Disorders	Dilated cardiomyopathy type 1LL	0.00902	PRDM16	1
Cellular Movement,Digestive System Development and Function	Migration of colon cell lines	0.00902	EGF	1
Developmental Disorder,Ophthalmic Disease,Organismal Injury and Abnormalities	Cataract 4 with microcornea	0.00902	CRYGD	1
Organ Morphology,Tissue Development	Delay in initiation of opening of eye	0.00902	HSD17B2	1
Infectious Diseases,Organismal Development	Growth of vaccinia virus	0.00902	ISG15	1
Cardiovascular System Development and Function,Organ Morphology,Organismal Development	Abnormal size of left ventricle	0.00902	NTF3	1
Cardiovascular Disease,Organismal Injury and Abnormalities,Skeletal and Muscular Disorders	Susceptibility to ischemic cardiomyopathy	0.00902	NOS3	1
Cancer,Cell Cycle,Organismal Injury and Abnormalities	Mitogenesis of mammary tumor cells	0.00902	EGF	1
Cell Morphology,Cell-To-Cell Signaling and Interaction,Cellular Assembly and Organization,Nervous System Development and Function,Neurological Disease,Tissue Morphology	Loss of excitatory synapses	0.00902	CORO1A	1
Connective Tissue Development and Function,Skeletal and Muscular System Development and Function,Tissue Morphology	Deposition of osteoblasts	0.00902	NOS3	1
Tissue Morphology	Number of bronchioalveolar stem cells	0.00902	CDKN2C	1
Hematological System Development and Function,Hematopoiesis,Tissue Development	Accumulation of proerythroblasts	0.00902	MAPK3	1
Cell-To-Cell Signaling and Interaction	Adhesion of endothelioma cell lines	0.00902	GDF15	1
Lipid Metabolism,Small Molecule Biochemistry	Retention of triacylglycerol	0.00902	PLIN2	1
Cellular Development,Cellular Growth and Proliferation,Embryonic Development,Organismal Development	Proliferation of embryoid body cells	0.00902	APLN	1
Developmental Disorder,Hereditary Disorder,Ophthalmic Disease,Organismal Injury and Abnormalities	Onset of retinal dystrophy	0.00902	NR2E1	1
Digestive System Development and Function,Gastrointestinal Disease,Hepatic System Development and Function,Hepatic System Disease,Infectious Diseases,Inflammatory Disease,Inflammatory Response,Organ Development,Organismal Injury and Abnormalities	High grade chronic hepatitis C	0.00902	CCR7	1
Small Molecule Biochemistry	Reduction of heme	0.00902	NOS3	1
Auditory Disease,Hereditary Disorder,Neurological Disease,Organismal Injury and Abnormalities	Autosomal dominant deafness type 70	0.00902	MCM2	1
Nucleic Acid Metabolism,Small Molecule Biochemistry	Homeostasis of uridine	0.00902	UPP1	1
Lipid Metabolism,Small Molecule Biochemistry	Induction of prostanoid	0.00902	EGF	1
Connective Tissue Disorders,Immunological Disease,Inflammatory Disease,Organismal Injury and Abnormalities,Skeletal and Muscular Disorders	Severe lupus-like autoimmune disease	0.00902	INPP5D	1
Cellular Development,Hematological System Development and Function,Lymphoid Tissue Structure and Development	Delay in initiation of maturation of MCTC mast cell	0.00902	INPP5D	1
Cellular Development,Hematological System Development and Function,Lymphoid Tissue Structure and Development	Delay in initiation of maturation of mucosal mast cells	0.00902	INPP5D	1
Ophthalmic Disease,Organismal Injury and Abnormalities	Perforation of cornea	0.00902	TREM1	1
Cellular Development,Cellular Growth and Proliferation,Nervous System Development and Function,Tissue Development	Development of muscle sensory neurons	0.00902	NTF3	1
Cellular Compromise	Retraction of skin cancer cell lines	0.00902	EGF	1
Developmental Disorder,Hereditary Disorder,Neurological Disease,Organismal Injury and Abnormalities	Cerebellar ataxia, mental retardation, and dysequilibrium syndrome type 3	0.00902	CA8	1
Connective Tissue Development and Function,Organ Morphology,Organismal Development,Skeletal and Muscular System Development and Function,Tissue Development	Size of rib	0.00902	SIM2	1
Cell-To-Cell Signaling and Interaction,Cellular Growth and Proliferation	Stimulation of cervical cancer cell lines	0.00902	EGF	1
Auditory and Vestibular System Development and Function,Cell Morphology,Cellular Movement,Nervous System Development and Function	Innervation of vestibular ganglion neurons	0.00902	NTF3	1
Lipid Metabolism,Small Molecule Biochemistry	Metabolism of CDP-diacylglycerol	0.00902	CDIPT	1
Amino Acid Metabolism,Energy Production,Post-Translational Modification,Small Molecule Biochemistry	Oxidation of L-arginine	0.00902	NOS3	1
Cell Death and Survival,Nervous System Development and Function	Survival of muscle sensory neurons	0.00902	NTF3	1
Hair and Skin Development and Function,Organ Development	Activation of hair follicle	0.00902	WNT3A	1
Carbohydrate Metabolism,Lipid Metabolism,Molecular Transport,Small Molecule Biochemistry	Exchange of phosphatidylinositol	0.00902	CDIPT	1
Cardiovascular System Development and Function,Hematological System Development and Function	Pressure of aorta	0.00902	NOS3	1
Cell Morphology	Modulation of fibroblasts	0.00902	IRAK3	1
Neurological Disease	Appendicular dystonia	0.00902	CA8	1
Cellular Movement,Hematological System Development and Function,Hematopoiesis,Hypersensitivity Response,Immune Cell Trafficking,Inflammatory Response	Migration of BMMC cells	0.00902	CLEC11A	1
Developmental Disorder,Hereditary Disorder,Ophthalmic Disease,Organismal Injury and Abnormalities	Peters plus syndrome	0.00902	B3GLCT	1
Auditory and Vestibular System Development and Function,Auditory Disease,Connective Tissue Development and Function,Connective Tissue Disorders,Organ Morphology,Organismal Development,Organismal Injury and Abnormalities,Skeletal and Muscular Disorders,Skeletal and Muscular System Development and Function,Tissue Development	Lack of styloid process of temporal bone	0.00902	HOXA2	1
Cellular Development,Cellular Growth and Proliferation,Digestive System Development and Function,Hepatic System Development and Function,Organ Development,Tissue Development	Outgrowth of hepatocytes	0.00902	EGF	1
Embryonic Development,Nervous System Development and Function,Organ Development,Organismal Development,Tissue Development	Development of caudate nucleus	0.00902	FOXP2	1
Cellular Compromise	Oxidative stress response of renal glomerulus	0.00902	NOS3	1
Developmental Disorder	Hypoplasia of sinus venosus	0.00902	NTF3	1

## Sheet: Upstream regulator
Upstream Regulator	Molecule Type	p-value of overlap	Target Molecules in Dataset	Mechanistic Network
17-alpha-ethinylestradiol	chemical drug	0.000112	CCR7,CXCL3,DSC2,GDF15,NOS3,SLC34A2,SPSB2,TFF3
spironolactone	chemical drug	0.000132	CCR7,EDNRB,MICB,NOS3,PRDM16,ULBP1
cyclosporin A	biologic drug	0.000352	AGTR1,CCR7,DDIT4,EDNRB,EGF,ID3,IRF4,LXN,MICB,NOS3,SLC34A2,UPP1,WNT3A	48 (6)
hemoglobin	complex	0.000601	MGST1,NOS3,PIR
TNF	cytokine	0.000749	AGTR1,ANGPT1,APLN,BIRC7,CCR7,CDKN2C,CLEC11A,CMBL,CRLF1,CXCL3,DLEU1,DSC2,EDNRB,EPHX4,G0S2,GDF15,ID3,IL17RB,INPP5D,IRAK3,IRF4,ISG15,LDHA,LXN,MGST1,MUC5AC,NOS3,PLIN2,TAOK2,TFPI2,TREM1,WNT3A	61 (6)
MYD88	other	0.00115	CXCL3,EDNRB,FANCB,GDF15,INPP5D,ISG15,MCM2,MUC5AC,NOS3	62 (7)
NKX2-3	transcription regulator	0.0012	C1orf74,GDF15,HSD17B2,MMRN1,NOS3,TFF3,TFPI2,TRIM22
TP53	transcription regulator	0.0012	ACSS1,AFP,AGTR1,ANGPT1,CELSR1,CMBL,CORO1A,CXCL3,DBP,DDIT4,EGF,G0S2,GDF15,GPR179,ID3,ISG15,KANK3,KIF22,LDHA,MAPK3,MCM2,MOCOS,NOS3,PGAM2,PPP4C,PVT1,SPN,TFPI2,TRIM22,UPP1,WNT3A,YPEL3
SPI1	transcription regulator	0.00138	CCR7,CD72,ID3,IRAK3,IRF4,ISG15,MUC5AC,TREM1,TRIM22	38 (3)
TMPRSS2-ERG	fusion gene/product	0.00139	ADAMTS12,DDIT4,FOXP2,GDF15,GNG11,ID3
COL18A1	other	0.00153	CDKN2C,DDIT4,EDNRB,ID3,LDHA
KDM5B	transcription regulator	0.00183	CDIPT,HSD17B8,ISG15,MCM2,PIR,WNT3A
indomethacin	chemical drug	0.00212	ANGPT1,GDF15,IL17RB,LXN,PLIN2,SLC34A2,TFPI2,UPP1	40 (4)
TICAM1	other	0.00243	CXCL3,EDNRB,GDF15,ISG15,MCM2,TREM1	39 (4)
TGFB1	growth factor	0.00244	ACSS1,ADAMTS12,AFP,ANGPT1,APLN,ARHGEF19,CCR7,CD72,CDKN2C,CXCL3,DBP,DDIT4,DSC2,DSG2,EDNRB,EGF,GABRD,GDF15,HOXA2,ID3,IL17RB,INPP5D,IRAK3,LDHA,MAPK3,MCM2,MUC5AC,NODAL,NOS3,PGAM2	64 (8)
H2AZ1	other	0.00302	AFP,MCM2,NOS3
fluvoxamine	chemical drug	0.00302	CCR7,NOS3,TFPI2
SP1	transcription regulator	0.00306	ACSS1,AGTR1,CDKN2C,CXCL3,DIAPH2,GDF15,IRAK3,IRF4,MAZ,MUC5AC,NOS3,SPN,TFPI2
NUPR1	transcription regulator	0.00312	ACSS1,CXCL3,EPHA7,FAM72C/FAM72D,GDF15,H3C12,MAP1LC3B2,NEIL3,RAB38,SIK1/SIK1B,SYTL2,UPP1
Vegf	group	0.00322	APLN,BIRC7,CDKN2C,CELSR1,CRLF1,DIAPH2,EPHX4,KIF22,LOC254896,MAZ,MCM2,NOS3
LMNA	other	0.00336	ADAMTS12,AFP,GHDC,GULP1,ID3,KANK3,NOS3,SYT3
PARP14	enzyme	0.00376	ID3,ISG15
Map3k7	kinase	0.00385	AFP,ALX1,CXCL3,ISG15
beta-estradiol	chemical - endogenous mammalian	0.00399	ADM2,AFP,AGTR1,ANGPT1,ANO2,CPA2,CRLF1,CXCL3,DDIT4,ECHDC2,EGF,GDF15,HSD17B2,IRF4,ISG15,KLRG1,LDHA,MAPK3,MCM2,MGST1,MMRN1,NFE2L3,NODAL,NOS3,OPRK1,PLIN2,SIK1/SIK1B,SLC34A2,SPN,SYT3,TFF3,TFPI2,YPEL3	50 (2)
F2	peptidase	0.00403	ANGPT1,CITED4,CXCL3,EDNRB,GABRD,MAPK3,NOS3,TFPI2	49 (4)
Interferon alpha	group	0.00404	AFP,CCR7,CELSR1,CXCL3,DDIT4,IRF4,ISG15,KLRG1,NFE2L3,PRAME,TRIM22	16 (2)
losartan potassium	chemical drug	0.00464	AGTR1,ANGPT1,CXCL3,EGF,NOS3	17 (3)
asoprisnil	chemical drug	0.00464	EGF,G0S2,HSD17B2
BTK	kinase	0.00481	CCR7,CXCL3,IRF4,ISG15,SPN
Tlr	group	0.00499	CCR7,CXCL3,IRAK3,IRF4,TREM1	38 (4)
XDH	enzyme	0.00502	CXCL3,ID3,MUC5AC
Salmonella enterica serotype abortus equi lipopolysaccharide	chemical toxicant	0.00533	CCR7,CXCL3,G0S2,ISG15,PLEKHF2,TFPI2	39 (4)
dexamethasone	chemical drug	0.00536	AFP,ANGPT1,APLN,ARHGEF19,CA8,CDKN2C,CLEC11A,CXCL3,DDIT4,EDNRB,EGF,G0S2,GDF15,GNG11,IL17RB,IRAK3,ISG15,LDHA,LRRK2,MAPK3,MGST1,MUC5AC,NEIL3,NOS3,NPY2R,NTF3,OCA2,PCGF5,PIR,PLIN2,PPP1R14C,SDHAF3,TFPI2	72 (7)
azithromycin	chemical drug	0.00545	CXCL3,TREM1
ALOX12	enzyme	0.00545	CXCL3,NOS3
diaminopimelic acid	chemical - endogenous non-mammalian	0.00545	CXCL3,ISG15
Hif1	complex	0.00546	APLN,DDIT4,LDHA,TFF3
S100A9	other	0.00549	ACSS1,APLN,CORO1A,CXCL3,DDIT4,ISG15
STAT4	transcription regulator	0.00551	ACSS1,ARHGAP15,CXCL3,IRF4,ISG15,PCGF5,PRDM16
mir-155	microRNA	0.00555	AGTR1,INPP5D,IRAK3,IRF4,NOS3	38 (4)
salmonella minnesota R595 lipopolysaccharides	chemical - endogenous non-mammalian	0.00575	CXCL3,EDNRB,GDF15,ISG15,MCM2
SMARCB1	transcription regulator	0.0058	CA8,CDKN2C,CYP39A1,DSC2,DSG2,MCM2
MEOX2	transcription regulator	0.00582	ANGPT1,CXCL3,ID3
BMP7	growth factor	0.0063	DSC2,GNG11,MAPK3,NODAL,PRDM16,WNT3A
APLNR	G-protein coupled receptor	0.0064	AFP,ANGPT1
BPIFA1	other	0.0064	CXCL3,MUC5AC
icatibant	biologic drug	0.0064	AGTR1,NOS3
ibuprofen	chemical drug	0.00716	EDNRB,GDF15,PLIN2
AGT	growth factor	0.00735	AGTR1,ANGPT1,APLN,CCR7,CXCL3,EDNRB,FOXP2,ID3,MGST1,NOS3,PIR	64 (8)
S100A8	other	0.00739	ACSS1,APLN,CORO1A,CXCL3,DDIT4,ISG15
xanthine	chemical - endogenous mammalian	0.00742	ID3,MUC5AC
CG	complex	0.00784	APLN,CXCL3,EPHA7,G0S2,GDF10,MAPK3,NOS3,TFPI2,UPP1
HGF	growth factor	0.00789	AFP,CDKN2C,CELSR1,CRLF1,DIAPH2,ISG15,KIF22,LDHA,LOC254896,MCM2,NOS3
HIF1A	transcription regulator	0.00831	AFP,APLN,CCR7,CORO1A,CXCL3,DDIT4,EDNRB,LDHA,NODAL,NOS3	11 (2)
HOXC9	transcription regulator	0.00851	NOS3,WNT3A
PLAGL1	transcription regulator	0.00851	LDHA,PLIN2
perindopril	chemical drug	0.00851	EGF,NOS3
ERK1/2	group	0.00872	APLN,CCR7,CLEC11A,CXCL3,ID3,MAPK3,MUC5AC,TREM1	61 (7)
stallimycin	biologic drug	0.00921	IRF4,ISG15,NODAL
12(R)-hydroxyeicosatetraenoic acid	chemical - endogenous mammalian	0.00939	MUC5AC
Synuclein	group	0.00939	LRRK2
adenosine deaminase	group	0.00939	CXCL3
clofazimine	chemical drug	0.00939	PLIN2
nomegestrol acetate	chemical drug	0.00939	NOS3
GABARAPL1	other	0.00939	OPRK1
ATG9B	other	0.00939	NOS3
PF-4523655	biologic drug	0.00939	DDIT4
DNAJC14	other	0.00939	AGTR1
mir-3960	microRNA	0.00939	HOXA2
miR-616-3p (miRNAs w/seed GUCAUUG)	mature microRNA	0.00939	TFPI2
NKX2-8	transcription regulator	0.00939	AFP
PKD1L3	ion channel	0.00939	PKD2L1
SEC22B	other	0.00939	NBEAL2
CAVIN2	other	0.00939	NOS3
LEFTY1	growth factor	0.00939	NODAL
Rp-cAMP triethylamine	chemical reagent	0.00939	CXCL3
ethylketocyclazocine	chemical drug	0.00939	OPRK1
lacidipine	chemical drug	0.00939	NOS3
asimadoline	chemical drug	0.00939	OPRK1
lipoamide	chemical - endogenous mammalian	0.00939	NOS3
vitamin K1	chemical - endogenous mammalian	0.00939	AFP
BIM5078	chemical reagent	0.00939	SULT2B1
salvinorin a	chemical drug	0.00939	OPRK1
bremazocine	chemical drug	0.00939	OPRK1
nalfurafine	chemical drug	0.00939	OPRK1
Ins1	other	0.00955	APLN,LDHA,MAPK3,NOS3,NTF3,PLIN2,SYT3,VAMP5
10-nitrooleate	chemical - endogenous mammalian	0.00966	MUC5AC,NOS3
EFNB2	kinase	0.00966	ANGPT1,MAPK3
phenytoin	chemical drug	0.00966	MAPK3,NTF3
thioacetamide	chemical toxicant	0.0102	EDNRB,FANCB,GNG11,KLRG1,LXN,SLC34A2,UPP1
PROC	peptidase	0.0104	ANGPT1,CXCL3,NOS3
PPRC1	transcription regulator	0.0104	DDIT4,GDF15,GNG11
AVP	other	0.0104	APLN,EDNRB,NOS3
IL1B	cytokine	0.0107	AGTR1,ANGPT1,CCR7,CXCL3,DBP,DDIT4,G0S2,GDF15,ID3,IRAK3,IRF4,ISG15,LDHA,MUC5AC,NOS3,TFPI2,TREM1
Sod	group	0.0109	CXCL3,DSC2
LAMA5	other	0.0109	CXCL3,NPY2R
2-bromoethylamine	chemical reagent	0.011	LXN,SLC34A2,UPP1
ADRB	group	0.0111	ACSS1,DDIT4,GDF15,KLHL6,YPEL3
troglitazone	chemical drug	0.0112	AGTR1,ARHGEF19,CDKN2C,CXCL3,G0S2,GDF15,NEIL3,PLIN2,SULT2B1
MITF	transcription regulator	0.0112	BIRC7,C1orf74,EDNRB,IRF4,MCM2,PIR,UPP1
ID3	transcription regulator	0.0115	CCR7,CD72,CDKN2C,ID3,IL17RB,IRF4
TLR4	transmembrane receptor	0.0116	CCR7,CXCL3,EGF,IRAK3,ISG15,LRRK2,MUC5AC,NOS3,TREM1
CSF2	cytokine	0.0119	CCR7,CDKN2C,CXCL3,GDF15,ID3,INPP5D,IRAK3,IRF4,LDHA,TREM1,UPP1
L-triiodothyronine	chemical - endogenous mammalian	0.0121	AFP,AGTRAP,DBP,EGF,GDF15,ID3,MUC5AC,NTF3,PRDM16,TFF3
pomalidomide	chemical drug	0.0122	CDKN2C,IRF4
batimastat	chemical - protease inhibitor	0.0122	CXCL3,EGF
DSCAM	other	0.0124	GABRD,ID3,NTF3,ROR2
miR-125b-5p (and other miRNAs w/seed CCCUGAG)	mature microRNA	0.0124	ACSS1,APLN,ID3,MAZ
IL31	other	0.0135	EGF,MUC5AC
CCKBR	G-protein coupled receptor	0.0135	APLN,MAPK3
TEK	kinase	0.0135	ANGPT1,APLN
EGLN3	enzyme	0.0135	LDHA,NOS3
TREM2	transmembrane receptor	0.0135	CCR7,TREM1
bromodeoxyuridine	chemical drug	0.0136	IRF4,ISG15,NODAL
LDL	complex	0.0136	CCR7,CXCL3,EDNRB,G0S2,IRAK3,NOS3,PLIN2
KDM1A	enzyme	0.014	AFP,ATP8B3,IRAK3,MCM2,NFE2L3,NOS3
NFATC2	transcription regulator	0.014	CCR7,CXCL3,IRF4,ISG15,LDHA,MAPK3
N-nitro-L-arginine methyl ester	chemical drug	0.0142	AGTR1,APLN,CXCL3,NOS3
carbonyl cyanide m-chlorophenyl hydrazone	chemical toxicant	0.0143	DDIT4,GDF15,GNG11
cephaloridine	chemical drug	0.0147	CD72,DDIT4,DSG2,PIR
MSR1	transmembrane receptor	0.0149	CXCL3,ISG15
HULC	other	0.0149	CDKN2C,NOS3
carboplatin	chemical drug	0.015	LXN,SLC34A2,UPP1
uric acid	chemical - endogenous mammalian	0.0152	CXCL3,ISG15,NOS3,TREM1
NS-398	chemical reagent	0.0152	ANGPT1,MUC5AC,TFPI2,TREM1
TP73	transcription regulator	0.0158	AFP,CXCL3,DBP,DDIT4,G0S2,GBX1,KIF22,LDHA,TRIM22
BCOR	transcription regulator	0.0164	IRF4,ISG15
hexachlorobenzene	chemical toxicant	0.0165	LXN,SLC34A2,UPP1
BACH2	transcription regulator	0.0165	ID3,IRF4,KLRG1
SIRT6	enzyme	0.0173	DBP,IRAK3,MAPK3
CpG ODN 1668	chemical reagent	0.0173	CXCL3,IRAK3,ISG15
SIRT1	transcription regulator	0.0174	AFP,AGTRAP,APLN,CD72,CDKN2C,CORO1A,DBP,NOS3,PRDM16
SLC9A3R1	other	0.0179	OPRK1,SLC34A2
telmisartan	chemical drug	0.0181	AGTR1,APLN,NOS3
E. coli B4 lipopolysaccharide	chemical toxicant	0.0185	CA13,CCR7,CXCL3,INPP5D,IRAK3,KLHL6,NOS3
EGLN	group	0.0186	ADM2,APLN,CNFN,LDHA,ULBP1
IFNG	cytokine	0.0187	ACSS1,AGTR1,CD72,CELSR1,CORO1A,CRLF1,CXCL3,DBP,EDNRB,EGF,GDF15,IL17RB,IRF4,ISG15,LDHA,NFE2L3,NOS3,NPY2R,PRAME,RAB38,TREM1,TRIM22
isosorbide dinitrate	chemical drug	0.0187	NOS3
CHCHD10	other	0.0187	CHCHD2
prunetin	chemical - endogenous non-mammalian	0.0187	MUC5AC
EIF4B	translation regulator	0.0187	ISG15
CYP26A1	enzyme	0.0187	WNT3A
DUOX1	enzyme	0.0187	MUC5AC
INK4	group	0.0187	TFPI2
PX 478	chemical drug	0.0187	LDHA
CALU	other	0.0187	GDF15
GABARAP	transporter	0.0187	OPRK1
POLDIP3	other	0.0187	ISG15
GDF3	growth factor	0.0187	NODAL
ELAVL2	other	0.0187	NR2E1
CIDEB	other	0.0187	PLIN2
PCSK6	peptidase	0.0187	NODAL
MTHFR	enzyme	0.0187	NOS3
GRK4	kinase	0.0187	OPRK1
etorphine	chemical drug	0.0187	OPRK1
pyridoxal	chemical - endogenous mammalian	0.0187	MAPK3
indapamide	chemical drug	0.0187	NOS3
SB 559457	chemical reagent	0.0187	DDIT4
BIBX1522	chemical - kinase inhibitor	0.0187	MUC5AC
TAN 67	chemical reagent	0.0187	MAPK3
felodipine	chemical drug	0.0187	NOS3
Cavtratin	chemical - kinase inhibitor	0.0187	NOS3
AGN 190299	chemical drug	0.0187	EGF
isorhamnetin	chemical - endogenous non-mammalian	0.0187	NOS3
17-epiestriol	chemical - endogenous mammalian	0.0187	NOS3
cisplatin	chemical drug	0.0187	BIRC7,CMBL,CXCL3,DDIT4,EGF,G0S2,GDF15,INPP5D,LINC00337,LXN,SLC34A2,TAOK2,TRIM22,UPP1
phenylbutazone	chemical drug	0.0189	LXN,SLC34A2,UPP1
capsaicin	chemical drug	0.0189	CXCL3,GDF15,NOS3
PPARG	ligand-dependent nuclear receptor	0.0192	CCR7,CDKN2C,CXCL3,GDF15,MGST1,MUC5AC,NOS3,PLIN2,TLCD3B,VAMP5
NFkB (complex)	complex	0.0196	CCR7,CITED4,CXCL3,DBP,EDNRB,G0S2,GDF15,IRF4,ISG15,MUC5AC,NTF3,TFPI2
N-acetylmuramyl-L-alanyl-D-isoglutamine	chemical - endogenous non-mammalian	0.0197	CXCL3,TREM1,WNT3A
FOXA1	transcription regulator	0.0204	AFP,DDIT4,MUC5AC,PPP1R14C,TFF3
peptidoglycan	chemical - endogenous non-mammalian	0.0208	CORO1A,CXCL3,MUC5AC,PRAME
dexamethasone phosphate	chemical drug	0.0212	DDIT4,ID3
UCN	other	0.0212	CXCL3,MAPK3
ACE2	peptidase	0.0212	CXCL3,NOS3
gentamicin C	chemical drug	0.0224	LXN,SLC34A2,UPP1
ATP	chemical - endogenous mammalian	0.0227	CCR7,CXCL3,MUC5AC,NOS3
Smad	complex	0.0229	ID3,INPP5D
COMMD1	transporter	0.0229	DDIT4,LDHA
BTG2	transcription regulator	0.0229	CXCL3,DIAPH2
Gm21596/Hmgb1	transcription regulator	0.0229	AFP,CXCL3
ochratoxin A	chemical toxicant	0.0229	DSC2,NOS3
5-azacytidine	chemical drug	0.0229	GDF15,NOS3,PRAME,TFPI2,UPP1
azoxymethane	chemical toxicant	0.0233	AGTR1,CXCL3,FANCB
lomustine	chemical drug	0.0233	LXN,SLC34A2,UPP1
calcimycin	chemical reagent	0.0233	AGTR1,DDIT4,ID3,IRF4
DUSP1	phosphatase	0.024	CXCL3,GDF15,MUC5AC,PLIN2
infliximab	biologic drug	0.0242	DDIT4,G0S2,WNT3A
triamterene	chemical drug	0.0242	LXN,SLC34A2,UPP1
ATP-gamma-S	chemical reagent	0.0252	CCR7,CD72,IRF4
CIP2A	other	0.0252	CRLF1,DSC2,LXN
SHC1	other	0.0252	CCR7,DAPL1,WNT3A
CSF3	cytokine	0.0261	AGTR1,CCR7,CXCL3,NOS3,YPEL3
P38 MAPK	group	0.0262	ANGPT1,CCR7,CXCL3,EDNRB,ID3,MUC5AC,NOS3,TREM1
picrotoxin	chemical toxicant	0.0264	AGTR1,OPRK1
NOTCH4	transcription regulator	0.0264	ANGPT1,NODAL
BMPR1B	kinase	0.0264	ID3,NR2E1
PTPN22	phosphatase	0.0264	IRF4,ISG15
acetylcholine	chemical - endogenous mammalian	0.0264	AGTR1,NOS3
mir-15	microRNA	0.0272	ISG15,MAPK3,WNT3A
FASN	enzyme	0.0272	DDIT4,EDNRB,LRRK2
fenamic acid	chemical reagent	0.0272	LXN,SLC34A2,UPP1
mineralocorticoid	chemical drug	0.0279	APLN
celiprolol	chemical drug	0.0279	NOS3
CFC1/CFC1B	other	0.0279	NODAL
IGF2-AS	other	0.0279	NTF3
PRMT7	enzyme	0.0279	IRF4
STIL	other	0.0279	NODAL
ASH1L	transcription regulator	0.0279	IRAK3
Eotaxin	group	0.0279	MAPK3
BIIB021	chemical drug	0.0279	CDKN2C
TPSG1	peptidase	0.0279	CXCL3
F5	other	0.0279	MMRN1
PKC delta V1-1 peptide 8-17	chemical - kinase inhibitor	0.0279	CXCL3
mir-329	microRNA	0.0279	DDIT4
mir-497	microRNA	0.0279	MAPK3
PYCR2	enzyme	0.0279	NODAL
RBM4	other	0.0279	ULBP1
MKNK2	kinase	0.0279	ISG15
GUCY1A1	enzyme	0.0279	NOS3
MLST8	other	0.0279	ISG15
GCNT1	enzyme	0.0279	SPN
LYPD6	other	0.0279	WNT3A
SNX1	transporter	0.0279	AGTR1
GLUD1	enzyme	0.0279	MAPK3
CLCA1	ion channel	0.0279	MUC5AC
Naip1 (includes others)	other	0.0279	MUC5AC
temocapril	chemical reagent	0.0279	NOS3
gabexate	chemical drug	0.0279	CXCL3
beta-lapachone	chemical drug	0.0279	NOS3
glyceollin	chemical - endogenous non-mammalian	0.0279	ANGPT1
magnesium chloride	chemical drug	0.0279	NOS3
REC2923	chemical reagent	0.0279	LDHA
phosphoramidon	chemical - endogenous non-mammalian	0.0279	EDNRB
D,L-propargylglycine	chemical reagent	0.0279	AGTR1
FLT3LG	cytokine	0.0282	CCR7,CXCL3,SPN
TRIB3	kinase	0.0283	DDIT4,GDF15
SFN	other	0.0283	DSC2,DSG2
arsenic	chemical toxicant	0.0283	CCR7,NOS3
Immunoglobulin	complex	0.0289	APLN,CCR7,CD72,CXCL3,DDIT4,EDNRB,IL17RB,IRF4,MUC5AC,NOS3,PGAM2,PRPS2
IL10	cytokine	0.0289	CCR7,CD72,CXCL3,IL17RB,INPP5D,MCM2,MUC5AC,NOS3,TREM1
PRKCA	kinase	0.0289	CXCL3,GDF15,ID3,MUC5AC
KLF2	transcription regulator	0.0289	APLN,CCR7,ID3,NOS3,TFPI2
IL18	cytokine	0.0289	CCR7,CXCL3,DDIT4,INPP5D,KLRG1
IL33	cytokine	0.0291	CD72,CXCL3,G0S2,IL17RB,IRAK3,PLIN2
metformin	chemical drug	0.0295	BIRC7,DDIT4,NOS3,PGAM2,PLIN2
SPP1	cytokine	0.0301	ANGPT1,CXCL3,CYP39A1,EGF,NOS3
L-arginine	chemical - endogenous mammalian	0.0302	AGTR1,NOS3
IRAK3	kinase	0.0302	CXCL3,INPP5D
carbenoxolone	chemical toxicant	0.0302	MUC5AC,NOS3
stearic acid	chemical - endogenous mammalian	0.0302	NOS3,PLIN2
linoleic acid	chemical - endogenous mammalian	0.0303	NOS3,PLIN2,SULT2B1
GNA14	enzyme	0.0303	AGTR1,CXCL3,MGST1
ZFPM1	transcription regulator	0.0303	EPHA7,IRAK3,KLHL6
ETV6-RUNX1	fusion gene/product	0.0306	CD72,CORO1A,DDIT4,EPHA7,IRF4,ISG15,TRIM7
tacrolimus	chemical drug	0.0311	ANGPT1,GABRD,ID3,IRF4,NOS3,PLIN2
PTGS2	enzyme	0.0313	ANGPT1,CCR7,CDKN2C,CXCL3,NOS3
PAX7	transcription regulator	0.0314	CRLF1,GBX1,ID3
tyrphostin AG 1478	chemical - kinase inhibitor	0.0314	EGF,MUC5AC,TFPI2
U0126	chemical - kinase inhibitor	0.0316	CXCL3,DBP,EDNRB,EGF,G0S2,GDF15,IL17RB,MAPK3,MUC5AC,TFPI2
methylselenic acid	chemical reagent	0.0321	CORO1A,GDF15,ID3,MAPK3,MAZ,MCM2
AGTR2	G-protein coupled receptor	0.0321	AGTR1,NOS3
RPSA	translation regulator	0.0321	CXCL3,ISG15
BCYRN1	other	0.0321	H3-5,H3C12
GNAI2	enzyme	0.0321	CCR7,CXCL3
LTB4R	G-protein coupled receptor	0.0321	CXCL3,EGF
glycyrrhizic acid	chemical drug	0.0321	MUC5AC,NOS3
N(G)-monomethyl-D-arginine	chemical - endogenous mammalian	0.0321	CXCL3,NOS3
E. coli lipopolysaccharide	chemical - endogenous non-mammalian	0.0325	CCR7,CXCL3,TREM1
tetradecanoylphorbol acetate	chemical drug	0.0334	AGTR1,ANGPT1,CA8,CCR7,CXCL3,DBP,DDIT4,EGF,GDF15,HSD17B2,ID3,IRAK3,IRF4,ISG15,MUC5AC,NEIL3,SPN,TFPI2
BTNL2	transmembrane receptor	0.0337	CDKN2C,DAPL1,MBNL3
miR-199a-5p (and other miRNAs w/seed CCAGUGU)	mature microRNA	0.0337	CELSR1,ID3,ISG15
RELA	transcription regulator	0.0341	AFP,CCR7,CXCL3,GDF15,IRF4,ISG15,MUC5AC,TFPI2,TREM1
CLEC7A	transmembrane receptor	0.0342	CCR7,MUC5AC
CNOT7	transcription regulator	0.0342	ISG15,TFF3
VAV2	transcription regulator	0.0342	AGTRAP,EGF
TBX2	transcription regulator	0.0348	CDKN2C,DBP,MCM2
PRDM1	transcription regulator	0.0354	AFP,CCR7,CXCL3,DDIT4,ID3,IRF4
TRPM2	ion channel	0.0362	CXCL3,LDHA
PRKCZ	kinase	0.0362	MAPK3,NOS3
CORT	other	0.0362	CCR7,CXCL3
progesterone	chemical - endogenous mammalian	0.037	AGTR1,DBP,EGF,GABRD,HSD17B2,ID3,LDHA,LXN,MCM2,NOS3,NTF3
3-D-glucosyl-1,2-diacylglycerol	chemical - endogenous non-mammalian	0.037	CXCL3
13(S)-hydroxyoctadecadienoic acid	chemical - endogenous mammalian	0.037	MAPK3
darbepoetin alfa	biologic drug	0.037	NOS3
2-(3-hydroxypropoxy)calcitriol	chemical drug	0.037	SLC34A2
ITPR	group	0.037	MAPK3
nebivolol	chemical drug	0.037	NOS3
DAND5	other	0.037	NODAL
CIRBP	translation regulator	0.037	CXCL3
CUEDC2	other	0.037	LDHA
VLDL	complex	0.037	PLIN2
CHFR	enzyme	0.037	KIF22
CELA2A	peptidase	0.037	MUC5AC
MIR129	group	0.037	MAPK3
miR-516a-3p (and other miRNAs w/seed GCUUCCU)	mature microRNA	0.037	WNT3A
PER3	other	0.037	DBP
CCL25	cytokine	0.037	BIRC7
GGT1	enzyme	0.037	MUC5AC
DYNC2LI1	other	0.037	NODAL
PLAGL2	transcription regulator	0.037	LDHA
ERO1A	enzyme	0.037	CXCL3
cyclooxygenase inhibitor	chemical drug	0.037	GDF15
5,6,7,8-tetrahydrobiopterin	chemical - endogenous mammalian	0.037	NOS3
marimastat	chemical drug	0.037	MICB
PTIO	chemical reagent	0.037	OPRK1
pegintron	biologic drug	0.037	ISG15
tramadol	chemical drug	0.037	NOS3
WZB117	chemical reagent	0.037	CXCL3
[Nle4, D-Phe7] -Alpha-MSH	biologic drug	0.037	WNT3A
nor-binaltorphimine	chemical reagent	0.037	OPRK1
tiotropium	chemical drug	0.037	MUC5AC
cumene hydroperoxide	chemical toxicant	0.037	CXCL3
CCL5	cytokine	0.0372	CXCL3,EGF,MAPK3
SMARCA4	transcription regulator	0.0374	AFP,BIRC7,GULP1,ID3,MICB,NOS3,PLIN2,PPP1R14C,RAB38,TREM1,WNT3A
ALOX15	enzyme	0.0383	ID3,MUC5AC
NRXN1	transporter	0.0383	EPHA7,MMRN1
SFTPA1	transporter	0.0384	CRLF1,CXCL3,PLIN2
(+)-MK-801	chemical drug	0.0384	NOS3,NTF3,SYT3
valproic acid	chemical drug	0.0386	ACSS1,CITED4,CRLF1,CYP39A1,HOXA2,MICB,NOS3,NTF3,ULBP1
PAX3	transcription regulator	0.0387	G0S2,ID3,MICB,PRAME,TFPI2
TREM1	transmembrane receptor	0.0394	CCR7,CXCL3,ISG15,PLEKHF2,TFPI2
GATA6	transcription regulator	0.0394	AFP,CNFN,DPPA4,NODAL,NOS3
Secretase gamma	complex	0.0405	MUC5AC,TFF3
ZBED6	transcription regulator	0.0405	DDIT4,UPP1
GAB2	other	0.0405	ANGPT1,MUC5AC
NR3C2	ligand-dependent nuclear receptor	0.0405	DDIT4,ECHDC2,NOS3,NTF3
apigenin	chemical - endogenous non-mammalian	0.0409	APLN,CXCL3,MUC5AC
SN-38	chemical drug	0.0427	GDF15,GNG11
trichostatin A	chemical drug	0.0435	AFP,ANGPT1,CCR7,CXCL3,DSG2,ID3,IRF4,MCM2,MICB,NOS3,OPRK1,PGAM2,SPN,TFPI2
IRF8	transcription regulator	0.0442	CCR7,ID3,IRF4,ISG15
deferoxamine	chemical drug	0.0446	APLN,CCR7,GDF15,LDHA,TAOK2
SS18	transcription regulator	0.0449	CRLF1,SLC34A2
darusentan	chemical drug	0.0461	NOS3
ATXN8OS	other	0.0461	ANGPT1
RAR-RXR	complex	0.0461	PRDM16
IFN alpha receptor	complex	0.0461	MICB
EGOT	other	0.0461	ISG15
MCOLN2	ion channel	0.0461	CXCL3
C1GALT1	enzyme	0.0461	MUC5AC
GATM	enzyme	0.0461	CXCL3
GPR68	G-protein coupled receptor	0.0461	CCR7
FOXK1	transcription regulator	0.0461	MCM2
GDF7	growth factor	0.0461	WNT3A
CCL22	cytokine	0.0461	CXCL3
HTR4	G-protein coupled receptor	0.0461	ANGPT1
MPO	enzyme	0.0461	EDNRB
TNFAIP8	other	0.0461	CXCL3
SPRY4	other	0.0461	ISG15
Muc1	transmembrane receptor	0.0461	MUC5AC
KMT2B	transcription regulator	0.0461	IRAK3
CHCHD2	other	0.0461	NODAL
U 50488H	chemical reagent	0.0461	OPRK1
mevalonolactone	chemical reagent	0.0461	NOS3
cimetidine	chemical drug	0.0461	GDF15
3-hydroxymorphinan	chemical - endogenous mammalian	0.0461	EGF
cathelicidin-WA	chemical - endogenous mammalian	0.0461	TFF3
myristic acid	chemical - endogenous mammalian	0.0461	PLIN2
levonorgestrel	chemical drug	0.0461	NOS3
IKZF2	transcription regulator	0.0472	IRF4,KLRG1
IFNL1	cytokine	0.0474	CCR7,ISG15,TRIM22
FOS	transcription regulator	0.0475	AGTR1,APLN,CXCL3,IRAK3,MGST1,MMRN1,PGAM2,SULT2B1,TREM1,WNT3A
FGF2	growth factor	0.0476	AFP,ANGPT1,EDNRB,ID3,MUC5AC,NOS3,NTF3,WNT3A
STAT6	transcription regulator	0.0486	CCR7,CD72,CXCL3,IRAK3,IRF4,ISG15,MUC5AC,TFF3
nitrofen	chemical toxicant	0.0495	AGTRAP,NOS3
MBTD1	other	0.0495	CXCL3,PRDM16
TLR5	transmembrane receptor	0.0495	CXCL3,MUC5AC
thalidomide	chemical drug	0.0495	ANGPT1,GDF15
