# Supplementary material for: 16p11.2 deletion is associated with hyperactivation of human iPSC-derived dopaminergic neuron networks and is rescued by RHOA inhibition in vitro
Source: Nat Commun. 2021 May 18;12:2897. doi: 10.1038/s41467-021-23113-z (PMC8131375; doi:10.1038/s41467-021-23113-z)
Supplement: Supplementary file 7 — Supplementary Data 4 [file 41467_2021_23113_MOESM7_ESM.xlsx]

## Sheet: Disease
IPA disease categories of M25
Categories	Diseases or Functions Annotation	p-value	Molecules	# Molecules
Cell-To-Cell Signaling and Interaction,Nervous System Development and Function	Neurotransmission	7.22e-20	ADCY8,AMPH,CACNA1A,CARTPT,CDH8,CHRNA4,CRHBP,CRHR2,DBH,DLGAP3,DRD2,ERC2,FGF14,GLRA2,GPR88,GRIA2,GRIA3,GRIA4,GRIN1,GRM3,HCN4,HCRTR2,HTR3A,HTR3B,KCND2,KCNJ9,KCNK3,KCNMB2,LRRC4C,LRRTM4,NAPB,NBEA,NOVA1,NPTX1,OPRM1,PCDH17,PCDHB5,PCDHB6,PTCHD1,RAB3A,RELN,RIT2,SCN3A,SEZ6,SH3GL2,SH3GL3,SLC12A5,SLC17A6,SLC5A7	49
Cancer,Dermatological Diseases and Conditions,Organismal Injury and Abnormalities	Cutaneous melanoma	6.04e-18	ACSM3,ACTL6B,ADARB2,ADCY8,ADGRA1,ADGRB3,AGAP2,AGBL4,ALOXE3,AMPH,ANKRD46,ATP2C2,ATP8A1,BEND4,BICDL1,BTBD8,C22orf42,C6orf58,CABYR,CACNA1A,CACNG5,CADM3,CAMKV,CARMIL3,CCSER1,CDH10,CDH12,CDH8,CDHR2,CELF4,CHGB,CHRNA4,CHST1,CHST8,CLVS1,CNBD2,CNGB1,CNTN5,CNTNAP5,CRHR2,CRYBG2,CSMD3,DAO,DBH,DDC,DLGAP2,DLGAP3,DNER,DOK6,DRD2,DSCAM,DTX1,DUSP4,DUSP8,DZANK1,EBF3,ELAVL4,EN1,EPB41L4B,EPHA5,EPHB6,ERC2,ERICH3,ESRRB…	241
Cell-To-Cell Signaling and Interaction,Nervous System Development and Function	Synaptic transmission	1.93e-17	ADCY8,AMPH,CACNA1A,CDH8,CHRNA4,CRHBP,DBH,DLGAP3,DRD2,ERC2,FGF14,GLRA2,GRIA2,GRIA3,GRIA4,GRIN1,GRM3,HCN4,HCRTR2,HTR3A,HTR3B,KCND2,KCNJ9,KCNK3,LRRC4C,NAPB,NBEA,NOVA1,NPTX1,PCDH17,PCDHB5,PCDHB6,PTCHD1,RAB3A,RELN,RIT2,SH3GL2,SH3GL3,SLC12A5,SLC17A6,SLC5A7	41
Dermatological Diseases and Conditions,Organismal Injury and Abnormalities	Skin lesion	3.97e-17	ACSM3,ACTL6B,ADARB2,ADCY8,ADGRA1,ADGRB3,ADRA1B,ADRA2A,AGAP2,AGBL4,AKR1C1/AKR1C2,ALOXE3,AMPH,ANKRD46,ATP2C2,ATP8A1,BEND4,BICDL1,BTBD8,C22orf42,C6orf58,CABYR,CACNA1A,CACNG5,CADM3,CAMKV,CARMIL3,CCSER1,CDH10,CDH12,CDH8,CDHR2,CELF4,CHGB,CHRNA4,CHST1,CHST8,CLVS1,CNBD2,CNGB1,CNTN5,CNTNAP5,CRHR2,CRYBG2,CSMD3,DAO,DBH,DDC,DDX25,DLGAP2,DLGAP3,DNER,DOK6,DRD2,DSCAM,DTX1,DUSP4,DUSP8,DZANK1,EBF3,ELAVL4,EN1,EPB4…	250
Cancer,Organismal Injury and Abnormalities	Malignant solid organ tumor	6.02e-17	ACSM3,ACTL6B,ADARB2,ADCY8,ADGRA1,ADGRB3,AGAP2,AGBL4,AKR1C1/AKR1C2,ALOXE3,AMPH,ANKRD46,ATP2C2,ATP8A1,BEND4,BICDL1,BTBD8,C22orf42,C6orf58,CABYR,CACNA1A,CACNG5,CADM3,CAMKV,CAMSAP3,CARMIL3,CCSER1,CDH10,CDH12,CDH8,CDHR2,CELF4,CHGB,CHRNA4,CHST1,CHST8,CLVS1,CNBD2,CNGB1,CNTN5,CNTNAP5,CRHR2,CRYBG2,CSMD3,DAO,DBH,DDC,DDX25,DLGAP2,DLGAP3,DNAJC28,DNER,DOK6,DRD2,DSCAM,DTX1,DUSP4,DUSP8,DZANK1,EBF3,ELAVL4,EN1,EP…	250
Cancer,Dermatological Diseases and Conditions,Organismal Injury and Abnormalities	Skin cancer	6.39e-17	ACSM3,ACTL6B,ADARB2,ADCY8,ADGRA1,ADGRB3,AGAP2,AGBL4,AKR1C1/AKR1C2,ALOXE3,AMPH,ANKRD46,ATP2C2,ATP8A1,BEND4,BICDL1,BTBD8,C22orf42,C6orf58,CABYR,CACNA1A,CACNG5,CADM3,CAMKV,CARMIL3,CCSER1,CDH10,CDH12,CDH8,CDHR2,CELF4,CHGB,CHRNA4,CHST1,CHST8,CLVS1,CNBD2,CNGB1,CNTN5,CNTNAP5,CRHR2,CRYBG2,CSMD3,DAO,DBH,DDC,DDX25,DLGAP2,DLGAP3,DNER,DOK6,DRD2,DSCAM,DTX1,DUSP4,DUSP8,DZANK1,EBF3,ELAVL4,EN1,EPB41L4B,EPHA5,EPH…	247
Cancer,Organismal Injury and Abnormalities	Melanoma	5.66e-16	ACSM3,ACTL6B,ADAMTS17,ADARB2,ADCY8,ADGRA1,ADGRB3,ADRA1B,AGAP2,AGBL4,ALOXE3,AMPH,ANKRD34A,ANKRD46,ATP2C2,ATP8A1,BEND4,BICDL1,BTBD8,C1QTNF4,C22orf42,C6orf58,CABYR,CACNA1A,CACNG5,CADM3,CAMKV,CAMSAP3,CARMIL3,CCSER1,CDH10,CDH12,CDH8,CDHR2,CELF4,CELF5,CHGB,CHRNA4,CHST1,CHST8,CLVS1,CNBD2,CNGB1,CNTN5,CNTNAP5,COCH,CPEB3,CREG2,CRHR2,CRYBG2,CSMD3,DAO,DBH,DDC,DLGAP2,DLGAP3,DNAJC28,DNER,DOK6,DRD2,DSCAM,DTX1,D…	264
Cancer,Organismal Injury and Abnormalities	Extracranial solid tumor	1.08e-15	ACSM3,ACTL6B,ADAMTS17,ADARB2,ADCY8,ADCYAP1,ADGRA1,ADGRB3,ADRA1B,ADRA2A,AGAP2,AGBL4,AJAP1,AKR1C1/AKR1C2,ALOXE3,AMPH,ANKRD34A,ANKRD46,ASGR1,ASIC4,ATP2C2,ATP8A1,ATXN8OS,B9D1,BEND4,BEX2,BICDL1,BTBD8,C1QL4,C1QTNF4,C22orf42,C6orf58,CABYR,CACNA1A,CACNG5,CADM3,CAMK1G,CAMK2N1,CAMK2N2,CAMKV,CAMSAP3,CARMIL3,CARTPT,CCDC112,CCSER1,CDH10,CDH12,CDH8,CDHR2,CELF4,CELF5,CHGB,CHRNA2,CHRNA4,CHST1,CHST8,CLVS1,CNBD2,C…	364
Cancer,Organismal Injury and Abnormalities	Malignant solid tumor	1.49e-15	ACSM3,ACTL6B,ADAMTS17,ADARB2,ADCY8,ADCYAP1,ADGRA1,ADGRB3,ADRA1B,ADRA2A,AGAP2,AGBL4,AJAP1,AKR1C1/AKR1C2,ALOXE3,AMPH,ANKRD34A,ANKRD46,ASGR1,ASIC4,ATP2C2,ATP8A1,ATXN8OS,B9D1,BEND4,BEX2,BICDL1,BTBD8,C1QL4,C1QTNF4,C22orf42,C6orf58,CABYR,CACNA1A,CACNG5,CADM3,CAMK1G,CAMK2N1,CAMK2N2,CAMKV,CAMSAP3,CARMIL3,CARTPT,CCDC112,CCSER1,CDH10,CDH12,CDH8,CDHR2,CELF4,CELF5,CHGB,CHRNA2,CHRNA4,CHST1,CHST8,CLVS1,CNBD2,C…	364
Cancer,Organismal Injury and Abnormalities	Nonhematologic malignant neoplasm	7.16e-15	ACSM3,ACTL6B,ADAMTS17,ADARB2,ADCY8,ADCYAP1,ADGRA1,ADGRB3,ADRA1B,ADRA2A,AGAP2,AGBL4,AJAP1,AKR1C1/AKR1C2,ALOXE3,AMPH,ANKRD34A,ANKRD46,ASGR1,ASIC4,ATP2C2,ATP8A1,B9D1,BEND4,BEX2,BICDL1,BTBD8,C1QL4,C1QTNF4,C22orf42,C6orf58,CABYR,CACNA1A,CACNG5,CADM3,CAMK1G,CAMK2N1,CAMK2N2,CAMKV,CAMSAP3,CARMIL3,CARTPT,CCDC112,CCSER1,CDH10,CDH12,CDH8,CDHR2,CELF4,CELF5,CHGB,CHRNA2,CHRNA4,CHST1,CHST8,CLVS1,CNBD2,CNGB1,CNT…	358
Cancer,Organismal Injury and Abnormalities	Abdominal cancer	1.32e-14	ACSM3,ACTL6B,ADAMTS17,ADARB2,ADCY8,ADCYAP1,ADGRA1,ADGRB3,ADRA1B,ADRA2A,AGAP2,AGBL4,AJAP1,AKR1C1/AKR1C2,ALOXE3,AMPH,ANKRD34A,ASIC4,ATP2C2,ATP8A1,BEND4,BEX2,BICDL1,BTBD8,C1QL4,C1QTNF4,CABYR,CACNA1A,CACNG5,CADM3,CAMK1G,CAMK2N1,CAMK2N2,CAMKV,CAMSAP3,CARMIL3,CARTPT,CCDC112,CCSER1,CDH10,CDH12,CDH8,CDHR2,CELF4,CELF5,CHGB,CHRNA2,CHRNA4,CHST1,CHST8,CLVS1,CNBD2,CNGB1,CNTN5,CNTNAP5,COCH,CPEB3,CREG2,CRHBP,CR…	339
Cancer,Organismal Injury and Abnormalities	Epithelial neoplasm	1.96e-14	ACSM3,ACTL6B,ADAMTS17,ADARB2,ADCY8,ADCYAP1,ADGRA1,ADGRB3,ADRA1B,ADRA2A,AGAP2,AGBL4,AJAP1,AKR1C1/AKR1C2,ALOXE3,AMPH,ANKRD34A,ASGR1,ASIC4,ATP2C2,ATP8A1,B9D1,BEND4,BEX2,BICDL1,BTBD8,C1QL4,C1QTNF4,C22orf42,C6orf58,CABYR,CACNA1A,CACNG5,CADM3,CAMK1G,CAMK2N1,CAMK2N2,CAMKV,CAMSAP3,CARMIL3,CARTPT,CCDC112,CCSER1,CDH10,CDH12,CDH8,CDHR2,CELF4,CELF5,CHGB,CHRNA2,CHRNA4,CHST1,CHST8,CLVS1,CNBD2,CNGB1,CNTN5,CNTNA…	354
Cancer,Organismal Injury and Abnormalities	Abdominal neoplasm	3.29e-14	ACSM3,ACTL6B,ADAMTS17,ADARB2,ADCY8,ADCYAP1,ADGRA1,ADGRB3,ADRA1B,ADRA2A,AGAP2,AGBL4,AJAP1,AKR1C1/AKR1C2,ALOXE3,AMPH,ANKRD34A,ANKRD46,ASIC4,ATP2C2,ATP8A1,BEND4,BEX2,BICDL1,BTBD8,C1QL4,C1QTNF4,CABYR,CACNA1A,CACNG5,CADM3,CAMK1G,CAMK2N1,CAMK2N2,CAMKV,CAMSAP3,CARMIL3,CARTPT,CCDC112,CCSER1,CDH10,CDH12,CDH8,CDHR2,CELF4,CELF5,CHGB,CHRNA2,CHRNA4,CHST1,CHST8,CLVS1,CNBD2,CNGB1,CNTN5,CNTNAP5,COCH,CPEB3,CREG2,…	341
Cancer,Organismal Injury and Abnormalities	Carcinoma	3.92e-14	ACSM3,ACTL6B,ADAMTS17,ADARB2,ADCY8,ADCYAP1,ADGRA1,ADGRB3,ADRA1B,ADRA2A,AGAP2,AGBL4,AJAP1,AKR1C1/AKR1C2,ALOXE3,AMPH,ANKRD34A,ASGR1,ASIC4,ATP2C2,ATP8A1,B9D1,BEND4,BEX2,BICDL1,BTBD8,C1QL4,C1QTNF4,C22orf42,C6orf58,CABYR,CACNA1A,CACNG5,CADM3,CAMK1G,CAMK2N1,CAMK2N2,CAMKV,CAMSAP3,CARMIL3,CARTPT,CCDC112,CCSER1,CDH10,CDH12,CDH8,CDHR2,CELF4,CELF5,CHGB,CHRNA2,CHRNA4,CHST1,CHST8,CLVS1,CNBD2,CNGB1,CNTN5,CNTNA…	353
Cancer,Organismal Injury and Abnormalities	Abdominal adenocarcinoma	4.4e-14	ACSM3,ACTL6B,ADAMTS17,ADARB2,ADCY8,ADCYAP1,ADGRA1,ADGRB3,ADRA1B,ADRA2A,AGAP2,AGBL4,AJAP1,AKR1C1/AKR1C2,ALOXE3,AMPH,ANKRD34A,ASIC4,ATP2C2,ATP8A1,BEND4,BEX2,BTBD8,C1QL4,C1QTNF4,CACNA1A,CACNG5,CADM3,CAMK1G,CAMK2N1,CAMKV,CAMSAP3,CARMIL3,CARTPT,CCDC112,CCSER1,CDH10,CDH12,CDH8,CDHR2,CELF4,CHGB,CHRNA2,CHRNA4,CHST1,CHST8,CLVS1,CNBD2,CNGB1,CNTN5,CNTNAP5,COCH,CPEB3,CREG2,CRHBP,CRHR2,CRYBG2,CSMD3,DBH,DDC,DD…	316
Cancer,Organismal Injury and Abnormalities	Non-melanoma solid tumor	5.03e-14	ACSM3,ACTL6B,ADAMTS17,ADARB2,ADCY8,ADCYAP1,ADGRA1,ADGRB3,ADRA1B,ADRA2A,AGAP2,AGBL4,AJAP1,AKR1C1/AKR1C2,ALOXE3,AMPH,ANKRD34A,ASGR1,ASIC4,ATP2C2,ATP8A1,B9D1,BEND4,BEX2,BICDL1,BTBD8,C1QL4,C1QTNF4,C22orf42,C6orf58,CABYR,CACNA1A,CACNG5,CADM3,CAMK1G,CAMK2N1,CAMK2N2,CAMKV,CAMSAP3,CARMIL3,CARTPT,CCDC112,CCSER1,CDH10,CDH12,CDH8,CDHR2,CELF4,CELF5,CHGB,CHRNA2,CHRNA4,CHST1,CHST8,CLVS1,CNBD2,CNGB1,CNTN5,CNTNA…	355
Neurological Disease,Organismal Injury and Abnormalities	Seizures	5.14e-14	ACTL6B,ADCYAP1,AMPH,BTBD8,CACNA1A,CELF4,CHGB,CHRNA2,CHRNA4,DBH,DRD2,ELAVL4,FRRS1L,GABRE,GABRG3,GNG3,GRIA2,GRIA4,GRIK3,GRIN1,HTR3A,HTR3B,KCND2,KCNIP1,KCNJ9,NAPB,NR4A3,NRN1,PCSK1,PDYN,PTPRN2,RELN,SCG5,SCN3A,SCN4A,SEZ6,SH3GL2,SH3GL3,SLC10A4,SLC12A5,SLC6A12,SSTR1,SYN3,TAC1	44
Cancer,Gastrointestinal Disease,Organismal Injury and Abnormalities	Digestive system cancer	5.92e-14	ACSM3,ACTL6B,ADAMTS17,ADARB2,ADCY8,ADCYAP1,ADGRA1,ADGRB3,ADRA1B,ADRA2A,AGAP2,AGBL4,AJAP1,AKR1C1/AKR1C2,ALOXE3,AMPH,ANKRD34A,ASIC4,ATP2C2,ATP8A1,BEND4,BEX2,BICDL1,BTBD8,C1QL4,C1QTNF4,CABYR,CACNA1A,CACNG5,CADM3,CAMK1G,CAMK2N1,CAMKV,CAMSAP3,CARMIL3,CARTPT,CCDC112,CCSER1,CDH10,CDH12,CDH8,CDHR2,CELF4,CHGB,CHRNA2,CHRNA4,CHST1,CHST8,CLVS1,CNGB1,CNTN5,CNTNAP5,COCH,CPEB3,CREG2,CRHBP,CRHR2,CRYBG2,CSMD3,CTC…	324
Neurological Disease,Organismal Injury and Abnormalities	Seizure disorder	6.38e-14	ACTL6B,ADCYAP1,ADRA1B,AMPH,BTBD8,CACNA1A,CELF4,CHGB,CHRNA2,CHRNA4,DBH,DRD2,ELAVL4,FRRS1L,GABRE,GABRG3,GNG3,GRIA2,GRIA4,GRIK3,GRIN1,HTR3A,HTR3B,KCND2,KCNIP1,KCNJ9,NAPB,NEXMIF,NR4A3,NRN1,OPRM1,PCSK1,PDYN,PTPRN2,RELN,SCG5,SCN3A,SCN4A,SEZ6,SH3GL2,SH3GL3,SLC10A4,SLC12A5,SLC6A12,SSTR1,SYN3,TAC1	47
Cancer,Organismal Injury and Abnormalities	Abdominal carcinoma	1.24e-13	ACSM3,ACTL6B,ADAMTS17,ADARB2,ADCY8,ADCYAP1,ADGRA1,ADGRB3,ADRA1B,ADRA2A,AGAP2,AGBL4,AJAP1,AKR1C1/AKR1C2,ALOXE3,AMPH,ANKRD34A,ASIC4,ATP2C2,ATP8A1,BEND4,BEX2,BICDL1,BTBD8,C1QL4,C1QTNF4,CABYR,CACNA1A,CACNG5,CADM3,CAMK1G,CAMK2N1,CAMK2N2,CAMKV,CAMSAP3,CARMIL3,CARTPT,CCDC112,CCSER1,CDH10,CDH12,CDH8,CDHR2,CELF4,CELF5,CHGB,CHRNA2,CHRNA4,CHST1,CHST8,CLVS1,CNBD2,CNGB1,CNTN5,CNTNAP5,COCH,CPEB3,CREG2,CRHBP,CR…	329
Cancer,Gastrointestinal Disease,Organismal Injury and Abnormalities	Digestive organ tumor	1.59e-13	ACSM3,ACTL6B,ADAMTS17,ADARB2,ADCY8,ADCYAP1,ADGRA1,ADGRB3,ADRA1B,ADRA2A,AGAP2,AGBL4,AJAP1,AKR1C1/AKR1C2,ALOXE3,AMPH,ANKRD34A,ANKRD46,ASIC4,ATP2C2,ATP8A1,BEND4,BEX2,BICDL1,BTBD8,C1QL4,C1QTNF4,CABYR,CACNA1A,CACNG5,CADM3,CAMK1G,CAMK2N1,CAMKV,CAMSAP3,CARMIL3,CARTPT,CCDC112,CCSER1,CDH10,CDH12,CDH8,CDHR2,CELF4,CHGB,CHRNA2,CHRNA4,CHST1,CHST8,CLVS1,CNGB1,CNTN5,CNTNAP5,COCH,CPEB3,CREG2,CRHBP,CRHR2,CRYBG2,C…	327
Cancer,Dermatological Diseases and Conditions,Organismal Injury and Abnormalities	Skin carcinoma	2.39e-13	ADGRB3,AGBL4,AKR1C1/AKR1C2,ATP2C2,C6orf58,CACNA1A,CCSER1,CDH10,CDHR2,CHGB,CHST1,CHST8,CNTN5,CNTNAP5,CSMD3,DDX25,DLGAP2,DSCAM,EPHA5,EPHB6,ERICH3,GPR139,GRIA2,GRIA4,GRIK3,GRM3,GUCY1A1,HECW1,HMGCLL1,HTR3A,KCNB2,KCND2,KCNH7,KCNIP1,KCNIP4,LRRC37A3 (includes others),LRRC3B,LRRC4C,LRRTM1,LRRTM3,LRRTM4,MST1R,MYO16,MYT1L,NBEA,NOL4,NRSN1,NTRK3,NYAP2,OPRM1,PAK5,PAPPA,PCDH11X,PCDHB5,PCDHB6,PLCXD3,POU6F2,PPFI…	77
Cancer,Gastrointestinal Disease,Organismal Injury and Abnormalities	Large intestine neoplasm	2.51e-13	ACTL6B,ADAMTS17,ADARB2,ADCY8,ADCYAP1,ADGRA1,ADGRB3,ADRA1B,ADRA2A,AGAP2,AGBL4,AJAP1,AKR1C1/AKR1C2,ANKRD34A,ASIC4,ATP2C2,ATP8A1,BEND4,BTBD8,C1QL4,C1QTNF4,CACNA1A,CACNG5,CADM3,CAMK1G,CAMK2N1,CAMKV,CAMSAP3,CARMIL3,CARTPT,CCSER1,CDH10,CDH12,CDH8,CDHR2,CELF4,CHGB,CHRNA2,CHRNA4,CHST1,CHST8,CLVS1,CNGB1,CNTN5,CNTNAP5,COCH,CPEB3,CREG2,CRHBP,CRHR2,CRYBG2,CSMD3,CTC_756D13,DBH,DDC,DDX25,DLGAP2,DLGAP3,DNAJC28,…	294
Cancer,Gastrointestinal Disease,Organismal Injury and Abnormalities	Malignant neoplasm of large intestine	2.81e-13	ACTL6B,ADAMTS17,ADARB2,ADCY8,ADCYAP1,ADGRA1,ADGRB3,ADRA1B,ADRA2A,AGAP2,AGBL4,AJAP1,AKR1C1/AKR1C2,ANKRD34A,ASIC4,ATP2C2,ATP8A1,BEND4,BTBD8,C1QL4,C1QTNF4,CACNA1A,CACNG5,CADM3,CAMK1G,CAMK2N1,CAMKV,CAMSAP3,CARMIL3,CARTPT,CCSER1,CDH10,CDH12,CDH8,CDHR2,CELF4,CHGB,CHRNA2,CHRNA4,CHST1,CHST8,CLVS1,CNGB1,CNTN5,CNTNAP5,COCH,CPEB3,CREG2,CRHBP,CRHR2,CRYBG2,CSMD3,CTC_756D13,DBH,DDC,DDX25,DLGAP2,DLGAP3,DNAJC28,…	293
Cancer,Gastrointestinal Disease,Organismal Injury and Abnormalities	Gastrointestinal adenocarcinoma	3.4e-13	ACTL6B,ADAMTS17,ADARB2,ADCY8,ADCYAP1,ADGRA1,ADGRB3,ADRA1B,ADRA2A,AGAP2,AGBL4,AJAP1,AKR1C1/AKR1C2,ANKRD34A,ASIC4,ATP2C2,ATP8A1,BEND4,BEX2,BTBD8,C1QL4,C1QTNF4,CACNA1A,CACNG5,CADM3,CAMK1G,CAMK2N1,CAMKV,CAMSAP3,CARMIL3,CARTPT,CCSER1,CDH10,CDH12,CDH8,CDHR2,CELF4,CHGB,CHRNA2,CHRNA4,CHST1,CHST8,CLVS1,CNGB1,CNTN5,CNTNAP5,COCH,CPEB3,CREG2,CRHBP,CRHR2,CRYBG2,CSMD3,DBH,DDC,DDX25,DLGAP2,DLGAP3,DNAJC28,DNAJC7…	286
Cancer,Gastrointestinal Disease,Organismal Injury and Abnormalities	Gastrointestinal tumor	5.38e-13	ACTL6B,ADAMTS17,ADARB2,ADCY8,ADCYAP1,ADGRA1,ADGRB3,ADRA1B,ADRA2A,AGAP2,AGBL4,AJAP1,AKR1C1/AKR1C2,AMPH,ANKRD34A,ASIC4,ATP2C2,ATP8A1,BEND4,BEX2,BTBD8,C1QL4,C1QTNF4,CACNA1A,CACNG5,CADM3,CAMK1G,CAMK2N1,CAMKV,CAMSAP3,CARMIL3,CARTPT,CCSER1,CDH10,CDH12,CDH8,CDHR2,CELF4,CHGB,CHRNA2,CHRNA4,CHST1,CHST8,CLVS1,CNGB1,CNTN5,CNTNAP5,COCH,CPEB3,CREG2,CRHBP,CRHR2,CRYBG2,CSMD3,CTC_756D13,DBH,DDC,DDX25,DLGAP2,DLGAP…	303
Cancer,Gastrointestinal Disease,Organismal Injury and Abnormalities	Gastrointestinal tract cancer	5.48e-13	ACTL6B,ADAMTS17,ADARB2,ADCY8,ADCYAP1,ADGRA1,ADGRB3,ADRA1B,ADRA2A,AGAP2,AGBL4,AJAP1,AKR1C1/AKR1C2,AMPH,ANKRD34A,ASIC4,ATP2C2,ATP8A1,BEND4,BEX2,BTBD8,C1QL4,C1QTNF4,CACNA1A,CACNG5,CADM3,CAMK1G,CAMK2N1,CAMKV,CAMSAP3,CARMIL3,CARTPT,CCSER1,CDH10,CDH12,CDH8,CDHR2,CELF4,CHGB,CHRNA2,CHRNA4,CHST1,CHST8,CLVS1,CNGB1,CNTN5,CNTNAP5,COCH,CPEB3,CREG2,CRHBP,CRHR2,CRYBG2,CSMD3,CTC_756D13,DBH,DDC,DDX25,DLGAP2,DLGAP…	302
Cancer,Dermatological Diseases and Conditions,Organismal Injury and Abnormalities	Skin squamous cell carcinoma	6.14e-13	ADGRB3,ATP2C2,C6orf58,CACNA1A,CCSER1,CDHR2,CHST8,CNTN5,CNTNAP5,CSMD3,DDX25,DLGAP2,DSCAM,EPHA5,EPHB6,ERICH3,GPR139,GRIA2,GRIA4,GRIK3,GRM3,GUCY1A1,HECW1,HMGCLL1,KCNB2,KCND2,KCNH7,KCNIP1,LRRC3B,LRRC4C,LRRTM1,LRRTM3,LRRTM4,MYO16,MYT1L,NRSN1,NTRK3,NYAP2,PAK5,PAPPA,PCDH11X,PLCXD3,POU6F2,PPFIA2,RUBCNL,RUNX1T1,SGIP1,SLCO5A1,SORCS1,TMEM196,TRPV6,TUBA3C/TUBA3D,UNC79,ZNF441,ZNF534,ZNF804A	56
Cancer,Organismal Injury and Abnormalities	Adenocarcinoma	6.15e-13	ACSM3,ACTL6B,ADAMTS17,ADARB2,ADCY8,ADCYAP1,ADGRA1,ADGRB3,ADRA1B,ADRA2A,AGAP2,AGBL4,AJAP1,AKR1C1/AKR1C2,ALOXE3,AMPH,ANKRD34A,ASIC4,ATP2C2,ATP8A1,BEND4,BEX2,BTBD8,C1QL4,C1QTNF4,CABYR,CACNA1A,CACNG5,CADM3,CAMK1G,CAMK2N1,CAMKV,CAMSAP3,CARMIL3,CARTPT,CCDC112,CCSER1,CDH10,CDH12,CDH8,CDHR2,CELF4,CHGB,CHRNA2,CHRNA4,CHST1,CHST8,CLVS1,CNBD2,CNGB1,CNTN5,CNTNAP5,COCH,CPEB3,CREG2,CRHBP,CRHR2,CRYBG2,CSMD3,DBH,…	318
Cancer,Gastrointestinal Disease,Organismal Injury and Abnormalities	Large intestine adenocarcinoma	6.57e-13	ACTL6B,ADAMTS17,ADARB2,ADCY8,ADCYAP1,ADGRA1,ADGRB3,ADRA1B,ADRA2A,AGAP2,AGBL4,AJAP1,AKR1C1/AKR1C2,ANKRD34A,ASIC4,ATP2C2,ATP8A1,BEND4,BTBD8,C1QL4,C1QTNF4,CACNA1A,CACNG5,CADM3,CAMK1G,CAMK2N1,CAMKV,CAMSAP3,CARMIL3,CARTPT,CCSER1,CDH10,CDH12,CDH8,CDHR2,CELF4,CHGB,CHRNA2,CHRNA4,CHST1,CHST8,CLVS1,CNGB1,CNTN5,CNTNAP5,COCH,CPEB3,CREG2,CRHBP,CRHR2,CRYBG2,CSMD3,DBH,DDC,DDX25,DLGAP2,DLGAP3,DNAJC28,DNAJC7,DNER…	280
Cancer,Endocrine System Disorders,Gastrointestinal Disease,Organismal Injury and Abnormalities	Pancreatic cancer	8.65e-13	ACSM3,ADAMTS17,ADARB2,ADCY8,ADCYAP1,ADGRA1,ADGRB3,ADRA2A,AGAP2,AJAP1,AKR1C1/AKR1C2,ALOXE3,AMPH,ANKRD34A,ATP8A1,CACNA1A,CAMSAP3,CDH10,CDH12,CDH8,CDHR2,CHRNA2,CNTN5,COCH,CSMD3,DBH,DLGAP3,DNAJC7,DNER,DPF1,DRD2,DSCAM,DUSP4,EPHA5,ERC2,ESRRB,FAM241A,FAM241B,GABRE,GABRG3,GLRA2,GPR139,GPR45,GRIA3,GRIK3,GRM3,HCRTR2,HECW1,HS3ST5,HTR3A,HTR3B,ICA1,JAKMIP3,KBTBD3,KCNB2,KCND2,KCNMB2,LIPT2,LRRTM3,MAB21L2,MAST1,…	109
Cancer,Gastrointestinal Disease,Organismal Injury and Abnormalities	Large intestine carcinoma	1.12e-12	ACTL6B,ADAMTS17,ADARB2,ADCY8,ADCYAP1,ADGRA1,ADGRB3,ADRA1B,ADRA2A,AGAP2,AGBL4,AJAP1,AKR1C1/AKR1C2,ANKRD34A,ASIC4,ATP2C2,ATP8A1,BEND4,BTBD8,C1QL4,C1QTNF4,CACNA1A,CACNG5,CADM3,CAMK1G,CAMK2N1,CAMKV,CAMSAP3,CARMIL3,CARTPT,CCSER1,CDH10,CDH12,CDH8,CDHR2,CELF4,CHGB,CHRNA2,CHRNA4,CHST1,CHST8,CLVS1,CNGB1,CNTN5,CNTNAP5,COCH,CPEB3,CREG2,CRHBP,CRHR2,CRYBG2,CSMD3,DBH,DDC,DDX25,DLGAP2,DLGAP3,DNAJC28,DNAJC7,DNER…	281
Cancer,Endocrine System Disorders,Gastrointestinal Disease,Organismal Injury and Abnormalities	Pancreatic tumor	5.12e-12	ACSM3,ADAMTS17,ADARB2,ADCY8,ADCYAP1,ADGRA1,ADGRB3,ADRA2A,AGAP2,AJAP1,AKR1C1/AKR1C2,ALOXE3,AMPH,ANKRD34A,ATP8A1,BEND4,CACNA1A,CAMSAP3,CDH10,CDH12,CDH8,CDHR2,CHRNA2,CNTN5,COCH,CSMD3,DBH,DLGAP3,DNAJC7,DNER,DPF1,DRD2,DSCAM,DUSP4,EPHA5,ERC2,ESRRB,FAM241A,FAM241B,FREM3,GABRE,GABRG3,GARNL3,GLRA2,GPR139,GPR45,GRIA3,GRIK3,GRM3,GUCY1A1,HCRTR2,HECW1,HS3ST5,HTR3A,HTR3B,ICA1,JAKMIP3,KBTBD3,KCNB2,KCND2,KCNMB2,…	116
Cancer,Gastrointestinal Disease,Organismal Injury and Abnormalities	Gastrointestinal carcinoma	5.16e-12	ACTL6B,ADAMTS17,ADARB2,ADCY8,ADCYAP1,ADGRA1,ADGRB3,ADRA1B,ADRA2A,AGAP2,AGBL4,AJAP1,AKR1C1/AKR1C2,AMPH,ANKRD34A,ASIC4,ATP2C2,ATP8A1,BEND4,BEX2,BTBD8,C1QL4,C1QTNF4,CACNA1A,CACNG5,CADM3,CAMK1G,CAMK2N1,CAMKV,CAMSAP3,CARMIL3,CARTPT,CCSER1,CDH10,CDH12,CDH8,CDHR2,CELF4,CHGB,CHRNA2,CHRNA4,CHST1,CHST8,CLVS1,CNGB1,CNTN5,CNTNAP5,COCH,CPEB3,CREG2,CRHBP,CRHR2,CRYBG2,CSMD3,DBH,DDC,DDX25,DLGAP2,DLGAP3,DNAJC28,D…	290
Psychological Disorders, Organismal Injury and Abnormalities	Anxiety Disorders	1.24e-11	ADRA1B,ADRA2A,CACNA1A,CARTPT,CHRNA2,CHRNA4,DBH,DRD2,GABRE,GABRG3,GRIN1,HCRTR2,HTR3A,HTR3B,OPRM1,SCN3A,SCN4A,SLC6A12,SLITRK1,TAC1	20
Cancer,Endocrine System Disorders,Gastrointestinal Disease,Organismal Injury and Abnormalities	Pancreatic carcinoma	1.59e-11	ACSM3,ADAMTS17,ADARB2,ADCY8,ADCYAP1,ADGRA1,ADGRB3,ADRA2A,AGAP2,AJAP1,AKR1C1/AKR1C2,ALOXE3,AMPH,ANKRD34A,ATP8A1,CACNA1A,CAMSAP3,CDH10,CDH12,CDH8,CDHR2,CHRNA2,CNTN5,COCH,CSMD3,DBH,DLGAP3,DNAJC7,DNER,DPF1,DRD2,DSCAM,DUSP4,EPHA5,ERC2,ESRRB,FAM241A,FAM241B,GPR139,GPR45,GRIA3,GRIK3,GRM3,HCRTR2,HECW1,HS3ST5,ICA1,JAKMIP3,KBTBD3,KCNB2,KCND2,KCNMB2,LIPT2,LRRTM3,MAB21L2,MAST1,MINAR2,MTUS2,MYO16,MYT1L,NAP1L3…	101
Neurological Disease,Psychological Disorders	Schizophrenia	3.51e-11	ADRA1B,ADRA2A,AMPH,CACNA1A,CADM3,CHRNA2,CHRNA4,CRHBP,DAO,DRD2,ELAVL4,GABRE,GABRG3,GRIK3,GRIN1,GRM3,H2BC15,HTR3A,HTR3B,KCNH7,NPTX1,OPRM1,PCSK1,PHOX2B,RELN,RIT2,RTN1,SCG5,SCN3A,SCN4A,SEZ6,SLC12A5,SLC5A7,SYN3,SYT4,TAC1,TLR5,ZNF804A	38
Cancer,Organismal Injury and Abnormalities	Cancer of secretory structure	4.95e-11	ACSM3,ADAMTS17,ADARB2,ADCY8,ADCYAP1,ADGRA1,ADGRB3,ADRA1B,ADRA2A,AGAP2,AGBL4,AJAP1,AKR1C1/AKR1C2,ALOXE3,AMPH,ANKRD34A,ASGR1,ASIC4,ATP2C2,ATP8A1,B9D1,BEND4,BEX2,BICDL1,BTBD8,C1QL4,C1QTNF4,C22orf42,C6orf58,CACNA1A,CACNG5,CADM3,CAMK1G,CAMK2N1,CAMK2N2,CAMKV,CAMSAP3,CARMIL3,CCDC112,CCSER1,CDH10,CDH12,CDH8,CDHR2,CELF4,CELF5,CHGB,CHRNA2,CHRNA4,CHST1,CNBD2,CNGB1,CNTN5,CNTNAP5,COCH,CPEB3,CREG2,CRHBP,CRHR2,…	307
Psychological Disorders	Schizophrenia spectrum disorder	5.46e-11	ADRA1B,ADRA2A,AMPH,CACNA1A,CADM3,CHRNA2,CHRNA4,CRHBP,DAO,DRD2,ELAVL4,GABRE,GABRG3,GRIK3,GRIN1,GRM3,H2BC15,HTR3A,HTR3B,KCNH7,NPTX1,OPRM1,PCSK1,PHOX2B,PTCHD1,RELN,RIT2,RTN1,SCG5,SCN3A,SCN4A,SEZ6,SLC12A5,SLC5A7,SYN3,SYT4,TAC1,TLR5,ZNF804A	39
Cancer,Gastrointestinal Disease,Organismal Injury and Abnormalities	Pancreatobiliary tumor	5.86e-11	ACSM3,ADAMTS17,ADARB2,ADCY8,ADCYAP1,ADGRA1,ADGRB3,ADRA2A,AGAP2,AGBL4,AJAP1,AKR1C1/AKR1C2,ALOXE3,AMPH,ANKRD34A,ATP8A1,BEND4,CACNA1A,CAMSAP3,CCDC112,CDH10,CDH12,CDH8,CDHR2,CHRNA2,CHST8,CNTN5,COCH,CSMD3,DBH,DLGAP2,DLGAP3,DNAJC7,DNER,DPF1,DRD2,DSCAM,DUSP4,EPHA5,ERC2,ESRRB,FAM241A,FAM241B,FREM3,GABRE,GABRG3,GARNL3,GATD3A/GATD3B,GLRA2,GPR139,GPR45,GRIA3,GRIK3,GRM3,GUCY1A1,HCRTR2,HECW1,HS3ST5,HTR3A,HTR3…	125
Behavior	Emotional behavior	8.76e-11	ADCYAP1,ADRA1B,ADRA2A,ASIC4,CARTPT,CHRNA4,CRHR2,DBH,DLGAP2,DLGAP3,DRD2,GRIA2,GRIN1,HTR3A,KCNH7,LMTK3,LRRTM1,OPRM1,PAK5,PDYN,PTCHD1,PTPRN2,RAB3A,RAB3C,SCN3A,SCN4A,SLC17A6,SLITRK1,SYN3	29
Psychological Disorders	Severe psychological disorder	9.65e-11	ACTL6B,ADRA1B,ADRA2A,AMPH,B9D1,CACNA1A,CADM3,CHRNA2,CHRNA4,CRHBP,CRHR2,DAO,DBH,DDC,DRD2,ELAVL4,GABRE,GABRG3,GRIA2,GRIA3,GRIK3,GRIN1,GRM3,H2BC15,HCRTR2,HTR3A,HTR3B,KCNH7,NPTX1,OPRM1,PCSK1,PDE11A,PDYN,PHOX2B,RELN,RIT2,RTN1,SCG5,SCN3A,SCN4A,SEZ6,SLC12A5,SLC5A7,SYN3,SYT4,TAC1,TLR5,ZNF804A	48
Behavior	Learning	1.63e-10	ADCY8,ADCYAP1,ADGRB3,ADRA1B,ADRA2A,AMPH,ATP8A1,CPEB3,CRHBP,CRHR2,DBH,DLGAP2,DRD2,DUSP4,ELAVL4,EN1,GPR88,GRIA2,GRIA4,GRIN1,LRRTM1,NRN1,NTRK3,OPRM1,PAK5,PDE11A,PDYN,PTCHD1,PTPRN2,RELN,RNF180,SEZ6,SLC12A5,SLC8A2,SYT4,TAC1,TAFA2	37
Neurological Disease	Epilepsy or neurodevelopmental disorder	4.11e-10	ACTL6B,ADCYAP1,ADRA1B,ADRA2A,BTBD8,CACNA1A,CHGB,CHRNA2,CHRNA4,CNTN5,DDC,DRD2,DSCAM,EBF3,FRRS1L,GABRE,GABRG3,GRIA4,GRIN1,HTR3A,HTR3B,KCND2,MAST1,NEXMIF,NR4A3,NRN1,OPRM1,PCSK1,PDYN,PHOX2B,RELN,SCN3A,SCN4A,SLC12A5,SLC6A12,SSTR1,TAC1,ZNF804A	38
Cancer,Organismal Injury and Abnormalities	Malignant neoplasm of retroperitoneum	4.14e-10	ACSM3,ADAMTS17,ADARB2,ADCY8,ADCYAP1,ADGRA1,ADGRB3,ADRA2A,AGAP2,AJAP1,AKR1C1/AKR1C2,ALOXE3,AMPH,ANKRD34A,ATP8A1,CACNA1A,CAMSAP3,CDH10,CDH12,CDH8,CDHR2,CHRNA2,CNTN5,COCH,CSMD3,DBH,DLGAP3,DNAJC7,DNER,DPF1,DRD2,DSCAM,DUSP4,EBF3,EPHA5,EPHB6,ERC2,ESRRB,FAM241A,FAM241B,FREM3,GABRE,GABRG3,GLRA2,GPR139,GPR45,GRIA3,GRIK3,GRM3,HCRTR2,HECW1,HS3ST5,HTR3A,HTR3B,ICA1,JAKMIP3,KBTBD3,KCNB2,KCND2,KCNMB2,LIPT2,LRRT…	127
Behavior	Cognition	6.86e-10	ADCY8,ADCYAP1,ADGRB3,ADRA1B,ADRA2A,AMPH,ATP8A1,CHRNA4,CPEB3,CRHBP,CRHR2,DBH,DLGAP2,DRD2,DUSP4,ELAVL4,EN1,GPR88,GRIA2,GRIA4,GRIN1,LRRTM1,NRN1,NTRK3,OPRM1,PAK5,PDE11A,PDYN,PTCHD1,PTPRN2,RELN,RNF180,SEZ6,SLC12A5,SLC8A2,SYT4,TAC1,TAFA2	38
Cancer,Gastrointestinal Disease,Organismal Injury and Abnormalities	Hepatobiliary carcinoma	7.16e-10	ACSM3,ADAMTS17,ADARB2,ADCY8,ADCYAP1,ADGRA1,ADGRB3,ADRA2A,AGBL4,AJAP1,AKR1C1/AKR1C2,AMPH,ASIC4,ATP2C2,ATP8A1,BEND4,BICDL1,C1QL4,CABYR,CACNA1A,CACNG5,CADM3,CAMK2N1,CAMSAP3,CARMIL3,CCDC112,CCSER1,CDH10,CDH8,CDHR2,CHRNA4,CHST8,CLVS1,CNTN5,CNTNAP5,COCH,CPEB3,CRHBP,CRHR2,CSMD3,DDC,DLGAP2,DLGAP3,DPF1,DSCAM,DUSP4,DUSP8,DZANK1,EFR3B,EPB41L4B,EPHA5,EPHB6,ERC2,ERICH3,ERICH6B,ESRRB,FBP1,FREM3,FSTL4,GABRE,GAB…	169
Cancer,Gastrointestinal Disease,Hepatic System Disease,Organismal Injury and Abnormalities	Liver carcinoma	1.23e-09	ACSM3,ADAMTS17,ADARB2,ADCY8,ADCYAP1,ADGRA1,ADGRB3,ADRA2A,AGBL4,AJAP1,AKR1C1/AKR1C2,AMPH,ASIC4,ATP2C2,ATP8A1,BEND4,BICDL1,C1QL4,CABYR,CACNA1A,CACNG5,CADM3,CAMK2N1,CAMSAP3,CARMIL3,CCDC112,CCSER1,CDH10,CDH8,CDHR2,CHRNA4,CLVS1,CNTN5,CNTNAP5,COCH,CPEB3,CRHBP,CRHR2,CSMD3,DDC,DLGAP2,DLGAP3,DPF1,DSCAM,DUSP4,DUSP8,DZANK1,EFR3B,EPB41L4B,EPHA5,EPHB6,ERC2,ERICH3,ERICH6B,ESRRB,FBP1,FSTL4,GABRE,GARNL3,GGN,GLRA…	161
Gastrointestinal Disease,Hepatic System Disease,Organismal Injury and Abnormalities	Liver lesion	1.36e-09	ACSM3,ADAMTS17,ADARB2,ADCY8,ADCYAP1,ADGRA1,ADGRB3,ADRA2A,AGBL4,AJAP1,AKR1C1/AKR1C2,AMPH,ANKRD46,ASIC4,ATP2C2,ATP8A1,BEND4,BICDL1,BTBD8,C1QL4,CABYR,CACNA1A,CACNG5,CADM3,CAMK2N1,CAMSAP3,CARMIL3,CCDC112,CCSER1,CDH10,CDH8,CDHR2,CHRNA4,CHST8,CLVS1,CNTN5,CNTNAP5,COCH,CPEB3,CRHBP,CRHR2,CRYBG2,CSMD3,DDC,DLGAP2,DLGAP3,DNER,DPF1,DRD2,DSCAM,DTX1,DUSP4,DUSP8,DZANK1,EFR3B,EN1,EPB41L4B,EPHA5,EPHB6,ERC2,ERICH3,…	191
Cancer,Organismal Injury and Abnormalities	Extraadrenal retroperitoneal tumor	1.46e-09	ACSM3,ADAMTS17,ADARB2,ADCY8,ADCYAP1,ADGRA1,ADGRB3,ADRA2A,AGAP2,AJAP1,AKR1C1/AKR1C2,ALOXE3,AMPH,ANKRD34A,ATP8A1,BEND4,CACNA1A,CAMSAP3,CDH10,CDH12,CDH8,CDHR2,CHRNA2,CNTN5,COCH,CSMD3,DBH,DLGAP3,DNAJC7,DNER,DPF1,DRD2,DSCAM,DUSP4,EBF3,ELAVL4,EPHA5,EPHB6,ERC2,ESRRB,FAM241A,FAM241B,FREM3,GABRE,GABRG3,GARNL3,GLRA2,GPR139,GPR45,GRIA3,GRIK3,GRM3,GUCY1A1,HCRTR2,HECW1,HS3ST5,HTR3A,HTR3B,ICA1,JAKMIP3,KBTBD3,K…	133
Cancer,Endocrine System Disorders,Gastrointestinal Disease,Organismal Injury and Abnormalities	Pancreatic ductal adenocarcinoma	1.57e-09	ACSM3,ADAMTS17,ADARB2,ADCY8,ADCYAP1,ADGRA1,ADGRB3,ADRA2A,AGAP2,AJAP1,ALOXE3,AMPH,ANKRD34A,ATP8A1,CACNA1A,CAMSAP3,CDH10,CDH12,CDH8,CHRNA2,CNTN5,COCH,CSMD3,DBH,DLGAP3,DNAJC7,DNER,DPF1,DSCAM,EPHA5,ERC2,ESRRB,FAM241A,FAM241B,GPR139,GPR45,GRIA3,GRIK3,GRM3,HECW1,HS3ST5,ICA1,JAKMIP3,KBTBD3,KCNB2,KCND2,KCNMB2,LIPT2,LRRTM3,MAB21L2,MAST1,MINAR2,MTUS2,MYO16,MYT1L,NAP1L3,NBEA,NLRP3,NSG1,NTRK3,OPRM1,PCDHB6,PI…	90
Organismal Injury and Abnormalities	Extraintestinal functional disorder	1.64e-09	ADRA1B,ADRA2A,CACNA1A,CARTPT,CHGB,CHRNA2,CHRNA4,DBH,DLGAP3,DRD2,DSCAM,GABRE,GABRG3,GLRA2,GRIN1,HCRTR2,HTR3A,HTR3B,KCNB2,OPRM1,PHOX2B,PTCHD1,RAB3A,RAB3C,SCG5,SCN3A,SCN4A,SH3GL2,SH3GL3,SLC6A12,SLITRK1,TAC1,TUBA3C/TUBA3D	33
Cellular Development,Cellular Growth and Proliferation,Nervous System Development and Function,Tissue Development	Development of neurons	1.76e-09	ACTL6B,ADCYAP1,ADGRB3,AGAP2,BICDL1,BTBD8,CACNA1A,CAMK1G,CDH10,CPEB3,CSMD3,DLGAP3,DNER,DRD2,DSCAM,EBF3,ELAVL4,EN1,EPHA5,ERC2,GRIN1,LRRC4C,LRRTM1,LRRTM3,LRRTM4,MARCO,MYO16,MYT1L,NGB,NRN1,NSG1,NTRK3,NYAP2,ONECUT1,OPRM1,PCDHB5,PCDHB6,PHOX2A,PHOX2B,PLPPR5,RAB33A,RAB3A,RELN,RIT2,SEMA4A,SEZ6,SH3GL2,SHOX2,SLC12A5,SLC17A6,SLC5A7,SLITRK1,TRIM46	53
Cancer,Organismal Injury and Abnormalities	Development of carcinoma	1.84e-09	ACSM3,ACTL6B,ADARB2,ADCY8,ADGRA1,ADGRB3,ADRA1B,AGAP2,AGBL4,AJAP1,AKR1C1/AKR1C2,ALOXE3,ASIC4,ATP2C2,ATP8A1,BEND4,BEX2,BTBD8,C1QL4,CABYR,CACNA1A,CADM3,CAMK1G,CAMK2N1,CAMKV,CAMSAP3,CARMIL3,CCDC112,CCSER1,CDH10,CDH12,CDH8,CDHR2,CELF4,CHRNA2,CHRNA4,CHST1,CHST8,CLVS1,CNBD2,CNTN5,CNTNAP5,COCH,CPEB3,CRHBP,CRHR2,CRYBG2,CSMD3,DBH,DLGAP2,DLGAP3,DNAJC28,DNAJC7,DNER,DOK6,DPF1,DRD2,DSCAM,DTX1,DUSP26,DUSP4,DZAN…	241
Cancer,Endocrine System Disorders,Gastrointestinal Disease,Organismal Injury and Abnormalities	Pancreatic adenocarcinoma	2.56e-09	ACSM3,ADAMTS17,ADARB2,ADCY8,ADCYAP1,ADGRA1,ADGRB3,ADRA2A,AGAP2,AJAP1,ALOXE3,AMPH,ANKRD34A,ATP8A1,CACNA1A,CAMSAP3,CDH10,CDH12,CDH8,CDHR2,CHRNA2,CNTN5,COCH,CSMD3,DBH,DLGAP3,DNAJC7,DNER,DPF1,DSCAM,EPHA5,ERC2,ESRRB,FAM241A,FAM241B,GPR139,GPR45,GRIA3,GRIK3,GRM3,HECW1,HS3ST5,ICA1,JAKMIP3,KBTBD3,KCNB2,KCND2,KCNMB2,LIPT2,LRRTM3,MAB21L2,MAST1,MINAR2,MTUS2,MYO16,MYT1L,NAP1L3,NBEA,NLRP3,NSG1,NTRK3,OPRM1,PCD…	91
Psychological Disorders	Alcoholism	3.01e-09	ADRA1B,ADRA2A,CACNA1A,CARTPT,CHRNA2,CHRNA4,DBH,DRD2,GABRE,GABRG3,GRIN1,HTR3A,HTR3B,OPRM1,SCN3A,SCN4A	16
Psychological Disorders	Drug dependence	3.45e-09	ADRA1B,ADRA2A,CACNA1A,CARTPT,CHRNA2,CHRNA4,DBH,DDC,DRD2,GABRE,GABRG3,GRIN1,HTR3A,HTR3B,OPRM1,SCN3A,SCN4A	17
Cancer,Gastrointestinal Disease,Hepatic System Disease,Organismal Injury and Abnormalities	Liver tumor	3.46e-09	ACSM3,ADAMTS17,ADARB2,ADCY8,ADCYAP1,ADGRA1,ADGRB3,ADRA2A,AGBL4,AJAP1,AKR1C1/AKR1C2,AMPH,ANKRD46,ASIC4,ATP2C2,ATP8A1,BEND4,BICDL1,BTBD8,C1QL4,CABYR,CACNA1A,CACNG5,CADM3,CAMK2N1,CAMSAP3,CARMIL3,CCDC112,CCSER1,CDH10,CDH8,CDHR2,CHRNA4,CHST8,CLVS1,CNTN5,CNTNAP5,COCH,CPEB3,CRHBP,CRHR2,CRYBG2,CSMD3,DDC,DLGAP2,DLGAP3,DNER,DPF1,DSCAM,DUSP4,DUSP8,DZANK1,EFR3B,EN1,EPB41L4B,EPHA5,EPHB6,ERC2,ERICH3,ERICH6B,ES…	184
Psychological Disorders	Depressive disorder	3.64e-09	ACTL6B,ADRA1B,ADRA2A,B9D1,CACNA1A,CARTPT,CHRNA2,CHRNA4,CRHR2,DBH,DDC,DRD2,GABRE,GABRG3,GRIA3,GRIN1,GRM3,HCRTR2,HTR3A,HTR3B,OPRM1,PDE11A,PDYN,SCN3A,SCN4A,TAC1	26
Cancer,Organismal Injury and Abnormalities	Development of malignant tumor	5.07e-09	ACSM3,ACTL6B,ADARB2,ADCY8,ADGRA1,ADGRB3,ADRA1B,AGAP2,AGBL4,AJAP1,AKR1C1/AKR1C2,ALOXE3,ASIC4,ATP2C2,ATP8A1,BEND4,BEX2,BTBD8,C1QL4,CABYR,CACNA1A,CADM3,CAMK1G,CAMK2N1,CAMKV,CAMSAP3,CARMIL3,CCDC112,CCSER1,CDH10,CDH12,CDH8,CDHR2,CELF4,CHRNA2,CHRNA4,CHST1,CHST8,CLVS1,CNBD2,CNTN5,CNTNAP5,COCH,CPEB3,CRHBP,CRHR2,CRYBG2,CSMD3,DBH,DLGAP2,DLGAP3,DNAJC28,DNAJC7,DNER,DOK6,DPF1,DRD2,DSCAM,DTX1,DUSP26,DUSP4,DZAN…	242
Behavior	Anxiety	5.11e-09	ADCY8,ADCYAP1,ADRA2A,CARTPT,CHRNA4,CPEB3,CRHBP,CRHR2,DAO,DBH,DLGAP3,DRD2,ELAVL4,GRIA4,GRIN1,LMTK3,PDYN,PTPRN2,RNF180,SLITRK1,TAC1,TAFA2	22
Cancer,Organismal Injury and Abnormalities	Tumorigenesis of epithelial neoplasm	5.28e-09	ACSM3,ACTL6B,ADARB2,ADCY8,ADGRA1,ADGRB3,ADRA1B,AGAP2,AGBL4,AJAP1,AKR1C1/AKR1C2,ALOXE3,ASIC4,ATP2C2,ATP8A1,BEND4,BEX2,BTBD8,C1QL4,CABYR,CACNA1A,CADM3,CAMK1G,CAMK2N1,CAMKV,CAMSAP3,CARMIL3,CCDC112,CCSER1,CDH10,CDH12,CDH8,CDHR2,CELF4,CHRNA2,CHRNA4,CHST1,CHST8,CLVS1,CNBD2,CNTN5,CNTNAP5,COCH,CPEB3,CRHBP,CRHR2,CRYBG2,CSMD3,DBH,DLGAP2,DLGAP3,DNAJC28,DNAJC7,DNER,DOK6,DPF1,DRD2,DSCAM,DTX1,DUSP26,DUSP4,DZAN…	242
Neurological Disease,Psychological Disorders	Major depression	5.8e-09	ACTL6B,ADRA1B,ADRA2A,B9D1,CHRNA2,CHRNA4,CRHR2,DDC,DRD2,GABRE,GABRG3,GRIA3,GRIN1,GRM3,HCRTR2,HTR3A,HTR3B,OPRM1,PDE11A,PDYN,SCN3A,SCN4A	22
Cell-To-Cell Signaling and Interaction,Nervous System Development and Function	Excitatory postsynaptic potential	7.34e-09	CACNA1A,CELF4,DLGAP2,DLGAP3,GRIA2,GRIA3,GRIA4,GRIN1,LRRTM4,NRN1,OPRM1,RELN,SEZ6,SH3GL2,SH3GL3,SLC12A5	16
Gastrointestinal Disease	Nausea	9.85e-09	ADRA1B,ADRA2A,CHRNA2,CHRNA4,DRD2,GABRE,GABRG3,GRIN1,HTR3A,HTR3B,OPRM1,PDE11A,SSTR1,TAC1	14
Psychological Disorders	Mood Disorders	1e-08	ACTL6B,ADRA1B,ADRA2A,B9D1,CACNA1A,CARTPT,CHRNA2,CHRNA4,CRHBP,CRHR2,DAO,DBH,DDC,DRD2,GABRE,GABRG3,GRIA2,GRIA3,GRIN1,GRM3,HCRTR2,HTR3A,HTR3B,KCNH7,OPRM1,PDE11A,PDYN,RELN,SCN3A,SCN4A,SYN3,TAC1	32
Cancer,Gastrointestinal Disease,Hepatic System Disease,Organismal Injury and Abnormalities	Hepatobiliary system cancer	1.17e-08	ACSM3,ADAMTS17,ADARB2,ADCY8,ADCYAP1,ADGRA1,ADGRB3,ADRA2A,AGBL4,AJAP1,AKR1C1/AKR1C2,AMPH,ASIC4,ATP2C2,ATP8A1,BEND4,BICDL1,C1QL4,CABYR,CACNA1A,CACNG5,CADM3,CAMK2N1,CAMSAP3,CARMIL3,CCDC112,CCSER1,CDH10,CDH8,CDHR2,CHRNA4,CHST8,CLVS1,CNTN5,CNTNAP5,COCH,CPEB3,CRHBP,CRHR2,CSMD3,DDC,DLGAP2,DLGAP3,DPF1,DSCAM,DUSP4,DUSP8,DZANK1,EFR3B,EPB41L4B,EPHA5,EPHB6,ERC2,ERICH3,ERICH6B,ESRRB,FBP1,FREM3,FSTL4,GABRE,GAB…	169
Cell-To-Cell Signaling and Interaction,Molecular Transport,Small Molecule Biochemistry	Release of neurotransmitter	1.19e-08	ADRA1B,ADRA2A,CARTPT,CHRNA4,CRHR2,DAO,DRD2,EN1,GRIN1,KCNJ9,OPRM1,RAB3A,RAB3C,SLC17A6,SYN3,SYT4,TAC1	17
Cancer,Gastrointestinal Disease,Organismal Injury and Abnormalities	Gastro-esophageal carcinoma	1.24e-08	ADCY8,ADGRA1,ADGRB3,AGAP2,AGBL4,AJAP1,ATP8A1,BEX2,CACNA1A,CDH10,CDH12,CDHR2,CELF4,CHRNA2,CHRNA4,CHST1,CHST8,CNTNAP5,CSMD3,DLGAP2,DSCAM,EPHA5,ERICH3,ESRRB,FAM13C,FREM3,FSTL4,GGN,GPR68,GRM3,HCRTR2,HECW1,HYLS1,ICA1,KCNA3,KCNB2,KCND2,KCNIP1,KCNMB2,MICU3,MST1R,MTUS2,MYO16,NAP1L5,NEXMIF,NGB,NR4A3,NTRK3,OPRM1,PAK5,PAPPA,PCDH17,PCDHB6,PDIA2,POU6F2,PPFIA2,PTCHD1,RALYL,RELN,RP11_247A127,RP1L1,RTN1,SCN4A,SE…	81
Cancer,Organismal Injury and Abnormalities	Ductal carcinoma	1.26e-08	ACSM3,ADAMTS17,ADARB2,ADCY8,ADCYAP1,ADGRA1,ADGRB3,ADRA2A,AGAP2,AGBL4,AJAP1,ALOXE3,AMPH,ANKRD34A,ATP8A1,CACNA1A,CAMSAP3,CCDC112,CCSER1,CDH10,CDH12,CDH8,CHRNA2,CHST8,CNTN5,COCH,CSMD3,DBH,DLGAP2,DLGAP3,DNAJC7,DNER,DPF1,DSCAM,EPHA5,ERC2,ESRRB,FAM241A,FAM241B,FREM3,GABRE,GABRG3,GATD3A/GATD3B,GPR139,GPR45,GRIA3,GRIK3,GRM3,HECW1,HS3ST5,ICA1,JAKMIP3,KBTBD3,KCNB2,KCND2,KCNMB2,LIPT2,LRRTM3,LRRTM4,MAB21L2,M…	107
Cancer,Gastrointestinal Disease,Organismal Injury and Abnormalities	Gastroesophageal cancer	1.42e-08	ADCY8,ADGRA1,ADGRB3,ADRA1B,ADRA2A,AGAP2,AGBL4,AJAP1,ATP8A1,BEX2,CACNA1A,CDH10,CDH12,CDHR2,CELF4,CHRNA2,CHRNA4,CHST1,CHST8,CNTNAP5,CSMD3,DDC,DLGAP2,DSCAM,EPHA5,ERICH3,ESRRB,FAM13C,FREM3,FSTL4,GGN,GPR68,GRM3,HCRTR2,HECW1,HYLS1,ICA1,KCNA3,KCNB2,KCND2,KCNIP1,KCNMB2,LINC00324,MICU3,MST1R,MTUS2,MYO16,MYT1L,NAP1L5,NEXMIF,NGB,NR4A3,NTRK3,OPRM1,PAK5,PAPPA,PCDH17,PCDHB6,PDIA2,POU6F2,PPFIA2,PTCHD1,RALYL,REL…	86
Behavior	Locomotion	1.69e-08	ADCY8,ADCYAP1,ADRA1B,AGAP2,CACNA1A,CARTPT,CHRNA4,DBH,DRD2,DSCAM,ELAVL4,EN1,FGF14,GPR88,GRIA2,GRIA3,GRIN1,GRM3,KCND2,KCNJ9,LRRTM1,NOVA1,OPRM1,PAK5,PDE11A,RELN,SEZ6,SLC17A6,SORCS1	29
Cancer,Organismal Injury and Abnormalities	Frequency of tumor	2.01e-08	ACSM3,ACTL6B,ADARB2,ADCY8,ADGRA1,ADGRB3,ADRA1B,AGAP2,AGBL4,AJAP1,AKR1C1/AKR1C2,ALOXE3,ASIC4,ATP2C2,ATP8A1,BEND4,BEX2,BTBD8,C1QL4,CABYR,CACNA1A,CADM3,CAMK1G,CAMK2N1,CAMKV,CAMSAP3,CARMIL3,CCDC112,CCSER1,CDH10,CDH12,CDH8,CDHR2,CELF4,CHRNA2,CHRNA4,CHST1,CHST8,CLVS1,CNBD2,CNTN5,CNTNAP5,COCH,CPEB3,CRHBP,CRHR2,CRYBG2,CSMD3,DBH,DLGAP2,DLGAP3,DNAJC28,DNAJC7,DNER,DOK6,DPF1,DRD2,DSCAM,DTX1,DUSP26,DUSP4,DZAN…	243
Cancer,Organismal Injury and Abnormalities,Reproductive System Disease	Endometrial carcinoma	2.32e-08	ACSM3,ADARB2,ADGRB3,AGBL4,AJAP1,AKR1C1/AKR1C2,BTBD8,CADM3,CARMIL3,CCDC112,CDH10,CDH12,CDH8,CNTN5,CNTNAP5,CSMD3,DLGAP2,DNAJC7,DNER,DOK6,DRD2,DSCAM,DUSP26,EBF3,EPHB6,ERICH3,ESRRB,FREM3,GABRE,GDF9,GNG3,GPR146,GRIA2,GRIA3,GRIA4,GRM3,H2BC5,HCRTR2,HECW1,HYLS1,KBTBD3,KCNA3,KCNB2,KCND2,KLB,KLHL32,LRRC75B,LRRTM3,MAB21L2,MAST1,MST1R,MTMR7,MTUS2,MYO16,MYT1L,NAP1L2,NBEA,NEXMIF,NLRP3,NOL4,NSG1,NTRK3,NYAP2,OPR…	109
Cancer,Organismal Injury and Abnormalities	Breast or pancreatic cancer	2.34e-08	ACSM3,ACTL6B,ADAMTS17,ADARB2,ADCY8,ADCYAP1,ADGRA1,ADGRB3,ADRA1B,ADRA2A,AGAP2,AGBL4,AJAP1,AKR1C1/AKR1C2,ALOXE3,AMPH,ANKRD34A,ASGR1,ASIC4,ATP2C2,ATP8A1,ATXN8OS,BEX2,CACNA1A,CAMK2N2,CAMKV,CAMSAP3,CCSER1,CDH10,CDH12,CDH8,CDHR2,CELF4,CHRNA2,CHST8,CLVS1,CNBD2,CNGB1,CNTN5,CNTNAP5,COCH,CREG2,CRHBP,CRYBG2,CSMD3,DAO,DBH,DLGAP3,DNAJC7,DNER,DPF1,DRD2,DSCAM,DUSP4,DZANK1,EBF3,EN1,EPHA5,EPHB6,ERC2,ERICH3,ESRRB,…	171
Organismal Injury and Abnormalities	Postoperative pain	2.41e-08	ADRA1B,ADRA2A,CACNA1A,CHRNA2,CHRNA4,DRD2,GABRE,GABRG3,GRIN1,HTR3A,HTR3B,OPRM1,SCN4A	13
Cell-To-Cell Signaling and Interaction,Nervous System Development and Function	Synaptic transmission of nervous tissue	2.91e-08	CACNA1A,CHRNA4,DLGAP3,DRD2,ERC2,GRIA2,GRIA3,GRIN1,PCDH17,RAB3A,SH3GL2,SH3GL3,SLC17A6,SLC5A7	14
Neurological Disease,Organismal Injury and Abnormalities,Psychological Disorders	Post-traumatic stress disorder	3.04e-08	ADRA1B,ADRA2A,CACNA1A,CHRNA4,DRD2,GABRE,GABRG3,GRIN1,HCRTR2,HTR3A,HTR3B,OPRM1,TAC1	13
Psychological Disorders	Drug abuse	3.76e-08	ADRA1B,ADRA2A,CARTPT,CHRNA4,DRD2,GABRE,GABRG3,GRIN1,HTR3A,OPRM1	10
Cancer,Gastrointestinal Disease,Organismal Injury and Abnormalities	Gastric adenocarcinoma	4.54e-08	ADCY8,ADGRA1,AJAP1,ATP8A1,BEX2,CACNA1A,CDH12,CDHR2,CELF4,CHRNA2,CHRNA4,CHST1,CHST8,CNTNAP5,CSMD3,DLGAP2,DSCAM,EPHA5,ERICH3,FAM13C,FSTL4,GGN,GRM3,HCRTR2,HYLS1,ICA1,KCNA3,KCNB2,KCND2,KCNIP1,KCNMB2,MICU3,MTUS2,MYO16,NEXMIF,NGB,NR4A3,NTRK3,OPRM1,PAK5,PAPPA,PCDH17,PCDHB6,PDIA2,POU6F2,PTCHD1,RALYL,RELN,RP11_247A127,RTN1,SHISA3,SLCO5A1,SLITRK1,SYT9,TEK,TLR5,TMEM196,TUBA3C/TUBA3D,UNC79,ZFR2,ZNF785,ZNF883…	63
Gastrointestinal Disease	Vomiting	4.8e-08	ADRA1B,ADRA2A,CHRNA2,CHRNA4,DRD2,GABRE,GABRG3,GRIN1,HTR3A,HTR3B,OPRM1,PDE11A,SSTR1,TAC1	14
Cell-To-Cell Signaling and Interaction,Drug Metabolism,Molecular Transport,Small Molecule Biochemistry	Release of dopamine	5.42e-08	CARTPT,CHRNA4,CRHR2,DAO,DRD2,EN1,GRIN1,KCNJ9,OPRM1,SLC17A6,SYN3	11
Cancer,Gastrointestinal Disease,Organismal Injury and Abnormalities	Non-colon gastrointestinal cancer	5.87e-08	ADAMTS17,ADCY8,ADGRA1,ADGRB3,ADRA1B,ADRA2A,AGAP2,AGBL4,AJAP1,AKR1C1/AKR1C2,AMPH,ATP2C2,ATP8A1,BEX2,CACNA1A,CARMIL3,CCSER1,CDH10,CDH12,CDH8,CDHR2,CELF4,CHRNA2,CHRNA4,CHST1,CHST8,CNTNAP5,CPEB3,CSMD3,DDC,DLGAP2,DSCAM,DTX1,EBF3,EPHA5,ERC2,ERICH3,ERICH6B,ESRRB,FAM13C,FREM3,FSTL4,GGN,GPR68,GRIA2,GRIA4,GRIN1,GRM3,GUCY1A1,HCRTR2,HECW1,HYLS1,ICA1,KBTBD3,KCNA3,KCNB2,KCND2,KCNIP1,KCNMB2,KRTAP5-2,LINC00324,L…	125
Gastrointestinal Disease	Nausea and vomiting	6.25e-08	ADRA1B,ADRA2A,DRD2,GABRE,GABRG3,GRIN1,HTR3A,HTR3B,OPRM1,SSTR1,TAC1	11
Neurological Disease,Organismal Injury and Abnormalities	Epilepsy	6.29e-08	ACTL6B,ADCYAP1,ADRA1B,BTBD8,CACNA1A,CHGB,CHRNA2,CHRNA4,FRRS1L,GABRE,GABRG3,GRIN1,HTR3A,HTR3B,KCND2,NEXMIF,NR4A3,NRN1,OPRM1,PCSK1,PDYN,RELN,SCN3A,SCN4A,SLC12A5,SLC6A12,SSTR1,TAC1	28
Cancer,Organismal Injury and Abnormalities	Incidence of tumor	6.44e-08	ACSM3,ACTL6B,ADARB2,ADCY8,ADGRA1,ADGRB3,ADRA1B,ADRA2A,AGAP2,AGBL4,AJAP1,AKR1C1/AKR1C2,ALOXE3,ASIC4,ATP2C2,ATP8A1,BEND4,BEX2,BTBD8,C1QL4,CABYR,CACNA1A,CADM3,CAMK1G,CAMK2N1,CAMKV,CAMSAP3,CARMIL3,CCDC112,CCSER1,CDH10,CDH12,CDH8,CDHR2,CELF4,CHRNA2,CHRNA4,CHST1,CHST8,CLVS1,CNBD2,CNTN5,CNTNAP5,COCH,CPEB3,CRHBP,CRHR2,CRYBG2,CSMD3,DBH,DLGAP2,DLGAP3,DNAJC28,DNAJC7,DNER,DOK6,DPF1,DRD2,DSCAM,DTX1,DUSP26,DUS…	247
Molecular Transport,Small Molecule Biochemistry	Release of catecholamine	6.6e-08	ADRA2A,CARTPT,CHGB,CHRNA4,CRHR2,DAO,DRD2,EN1,GRIN1,KCNJ9,OPRM1,SLC17A6,SYN3	13
Organismal Injury and Abnormalities,Reproductive System Disease	Abnormal growth in endometrium	6.68e-08	ACSM3,ADARB2,ADGRB3,AGBL4,AJAP1,AKR1C1/AKR1C2,BTBD8,CADM3,CARMIL3,CCDC112,CDH10,CDH12,CDH8,CNTN5,CNTNAP5,CSMD3,DLGAP2,DNAJC7,DNER,DOK6,DRD2,DSCAM,DUSP26,EBF3,EPHB6,ERICH3,ESRRB,FREM3,GABRE,GDF9,GNG3,GPR146,GRIA2,GRIA3,GRIA4,GRM3,GUCY1A1,H2BC5,HCRTR2,HECW1,HYLS1,INA,JAKMIP3,KBTBD3,KCNA3,KCNB2,KCND2,KLB,KLHL32,LRRC75B,LRRTM3,MAB21L2,MAST1,MST1R,MTMR7,MTUS2,MYO16,MYT1L,NAP1L2,NAP1L3,NBEA,NEXMIF,NLRP…	114
Neurological Disease,Psychological Disorders	Attention deficit hyperactivity disorder	7.18e-08	ADRA1B,ADRA2A,CARTPT,CHRNA4,DRD2,GABRE,GABRG3,GRIN1,HTR3A,OPRM1,SLITRK1	11
Organismal Injury and Abnormalities,Reproductive System Disease	Abnormality of endometrium	7.51e-08	ACSM3,ADARB2,ADGRB3,AGBL4,AJAP1,AKR1C1/AKR1C2,BTBD8,CADM3,CARMIL3,CCDC112,CDH10,CDH12,CDH8,CNTN5,CNTNAP5,CSMD3,DLGAP2,DNAJC7,DNER,DOK6,DRD2,DSCAM,DUSP26,EBF3,EPHB6,ERICH3,ESRRB,FREM3,GABRE,GDF9,GNG3,GPR146,GRIA2,GRIA3,GRIA4,GRM3,GUCY1A1,H2BC5,HCRTR2,HECW1,HYLS1,INA,JAKMIP3,KBTBD3,KCNA3,KCNB2,KCND2,KLB,KLHL32,LRRC75B,LRRTM3,MAB21L2,MAST1,MST1R,MTMR7,MTUS2,MYO16,MYT1L,NAP1L2,NAP1L3,NBEA,NEXMIF,NLRP…	114
Cancer,Organismal Injury and Abnormalities,Reproductive System Disease	Endometrial cancer	7.64e-08	ACSM3,ADARB2,ADGRB3,AGBL4,AJAP1,AKR1C1/AKR1C2,BTBD8,CADM3,CARMIL3,CCDC112,CDH10,CDH12,CDH8,CNTN5,CNTNAP5,CSMD3,DLGAP2,DNAJC7,DNER,DOK6,DRD2,DSCAM,DUSP26,EBF3,EPHB6,ERICH3,ESRRB,FREM3,GABRE,GDF9,GNG3,GPR146,GRIA2,GRIA3,GRIA4,GRM3,GUCY1A1,H2BC5,HCRTR2,HECW1,HYLS1,INA,KBTBD3,KCNA3,KCNB2,KCND2,KLB,KLHL32,LRRC75B,LRRTM3,MAB21L2,MAST1,MST1R,MTMR7,MTUS2,MYO16,MYT1L,NAP1L2,NAP1L3,NBEA,NEXMIF,NLRP3,NOL4,N…	113
Neurological Disease	Motor dysfunction or movement disorder	8.5e-08	ADRA1B,ADRA2A,AGAP2,ATXN8OS,CACNA1A,CARTPT,CHGB,CHRNA2,CHRNA4,COCH,DBH,DDC,DPY19L2P2,DRD2,EBF3,EN1,FGF14,FRRS1L,GABRE,GABRG3,GNG3,GPR88,GRIA2,GRIA3,GRIN1,HCRTR2,HPCA,HTR3A,HTR3B,ICA1,KCNA3,KCNB2,KCND2,KCNH7,KCNIP1,MYT1L,NAP1L5,NAPB,NBEA,NSG2,NTRK3,OPRM1,PDE11A,PDYN,PTCHD1,RAB3A,RELN,RTN1,SCAMP5,SCN3A,SCN4A,SEZ6,SH3GL2,SLC12A5,SLC17A6,SLC30A10,SLITRK1,ST8SIA3,TAC1,TUBA3C/TUBA3D,UNC79	61
Cancer,Gastrointestinal Disease,Organismal Injury and Abnormalities	Upper gastrointestinal tract cancer	9.47e-08	ADAMTS17,ADCY8,ADGRA1,ADGRB3,ADRA1B,ADRA2A,AGAP2,AGBL4,AJAP1,AMPH,ATP2C2,ATP8A1,BEX2,CACNA1A,CARMIL3,CCSER1,CDH10,CDH12,CDH8,CDHR2,CELF4,CHRNA2,CHRNA4,CHST1,CHST8,CNTNAP5,CPEB3,CSMD3,DDC,DLGAP2,DSCAM,DTX1,EBF3,EPHA5,ERICH3,ERICH6B,ESRRB,FAM13C,FREM3,FSTL4,GGN,GPR68,GRIA2,GRIA4,GRIN1,GRM3,GUCY1A1,HCRTR2,HECW1,HYLS1,ICA1,KBTBD3,KCNA3,KCNB2,KCND2,KCNIP1,KCNMB2,KRTAP5-2,LINC00324,LRRC37A3 (includes o…	116
Cancer,Gastrointestinal Disease,Organismal Injury and Abnormalities	Gastroesophageal adenocarcinoma	9.84e-08	ADCY8,ADGRA1,ADGRB3,AGBL4,AJAP1,ATP8A1,BEX2,CACNA1A,CDH10,CDH12,CDHR2,CELF4,CHRNA2,CHRNA4,CHST1,CHST8,CNTNAP5,CSMD3,DLGAP2,DSCAM,EPHA5,ERICH3,FAM13C,FSTL4,GGN,GPR68,GRM3,HCRTR2,HECW1,HYLS1,ICA1,KCNA3,KCNB2,KCND2,KCNIP1,KCNMB2,MICU3,MTUS2,MYO16,NAP1L5,NEXMIF,NGB,NR4A3,NTRK3,OPRM1,PAK5,PAPPA,PCDH17,PCDHB6,PDIA2,POU6F2,PTCHD1,RALYL,RELN,RP11_247A127,RTN1,SEMA4A,SGIP1,SHISA3,SLCO5A1,SLITRK1,SYT9,TCTE…	72
Behavior	Coping response	1.04e-07	LMTK3,OPRM1,PCDH17,RNF180,SLITRK1,TAC1,TAFA2	7
Behavior	Conditioning	1.04e-07	ADCY8,ADRA1B,AMPH,CACNA1A,CARTPT,CHRNA4,CPEB3,DBH,DRD2,GRIA2,GRIN1,KLB,LRRTM1,NRN1,OPRM1,PDYN,PTCHD1,SLC17A6,SYN3,SYT4	20
Cancer,Gastrointestinal Disease,Organismal Injury and Abnormalities	Gastric carcinoma	1.19e-07	ADCY8,ADGRA1,AJAP1,ATP8A1,BEX2,CACNA1A,CDH12,CDHR2,CELF4,CHRNA2,CHRNA4,CHST1,CHST8,CNTNAP5,CSMD3,DLGAP2,DSCAM,EPHA5,ERICH3,FAM13C,FSTL4,GGN,GRM3,HCRTR2,HYLS1,ICA1,KCNA3,KCNB2,KCND2,KCNIP1,KCNMB2,MICU3,MST1R,MTUS2,MYO16,NEXMIF,NGB,NR4A3,NTRK3,OPRM1,PAK5,PAPPA,PCDH17,PCDHB6,PDIA2,POU6F2,PTCHD1,RALYL,RELN,RP11_247A127,RTN1,SHISA3,SLCO5A1,SLITRK1,SYT9,TEK,TLR5,TMEM196,TUBA3C/TUBA3D,UNC79,ZFR2,ZNF785,…	64
Psychological Disorders	Opioid dependence	1.38e-07	ADRA1B,ADRA2A,CHRNA4,DRD2,GABRE,GABRG3,GRIN1,HTR3A,HTR3B,OPRM1	10
Cell-To-Cell Signaling and Interaction,Nervous System Development and Function	Potentiation of synapse	1.42e-07	ADCY8,CACNA1A,CHRNA2,CRHR2,DAO,DRD2,DUSP4,GRIA2,GRIA3,GRIA4,GRIK3,GRIN1,GRM3,GUCY1A1,LRRTM1,NPTX1,NTRK3,OPRM1,RAB3A,RELN,SLC12A5,SLC8A2,SYT12,TAC1	24
Psychological Disorders	Major affective disorder	1.46e-07	ACTL6B,ADRA1B,ADRA2A,B9D1,CHRNA2,CHRNA4,CRHBP,CRHR2,DAO,DDC,DRD2,GABRE,GABRG3,GRIA2,GRIA3,GRIN1,GRM3,HCRTR2,HTR3A,HTR3B,OPRM1,PDE11A,PDYN,RELN,SCN3A,SCN4A,SYN3	27
Cancer,Gastrointestinal Disease,Organismal Injury and Abnormalities	Gastric cancer	1.82e-07	ADCY8,ADGRA1,ADRA1B,ADRA2A,AJAP1,ATP8A1,BEX2,CACNA1A,CDH12,CDHR2,CELF4,CHRNA2,CHRNA4,CHST1,CHST8,CNTNAP5,CSMD3,DDC,DLGAP2,DSCAM,EPHA5,ERICH3,FAM13C,FSTL4,GGN,GRM3,HCRTR2,HYLS1,ICA1,KCNA3,KCNB2,KCND2,KCNIP1,KCNMB2,LINC00324,MICU3,MST1R,MTUS2,MYO16,MYT1L,NEXMIF,NGB,NR4A3,NTRK3,OPRM1,PAK5,PAPPA,PCDH17,PCDHB6,PDIA2,POU6F2,PTCHD1,RALYL,RELN,RP11_247A127,RTN1,SHISA3,SLCO5A1,SLITRK1,SYT9,TEK,TLR5,TMEM19…	69
Cell-To-Cell Signaling and Interaction,Nervous System Development and Function	Action potential of cells	1.98e-07	CACNA1A,CHRNA4,CRHR2,DLGAP3,GPR88,GRIA2,GRIA3,GRIA4,KCND2,KCNK3,KCNMB2,LRRTM4,OPRM1,SCN3A,SEZ6,SLC12A5	16
Cancer,Gastrointestinal Disease,Organismal Injury and Abnormalities	Upper gastrointestinal carcinoma	2.49e-07	ADAMTS17,ADCY8,ADGRA1,ADGRB3,AGAP2,AGBL4,AJAP1,AMPH,ATP2C2,ATP8A1,BEX2,CACNA1A,CARMIL3,CCSER1,CDH10,CDH12,CDH8,CDHR2,CELF4,CHRNA2,CHRNA4,CHST1,CHST8,CNTNAP5,CPEB3,CSMD3,DLGAP2,DSCAM,EBF3,EPHA5,ERICH3,ERICH6B,ESRRB,FAM13C,FREM3,FSTL4,GGN,GPR68,GRIA2,GRIA4,GRIN1,GRM3,GUCY1A1,HCRTR2,HECW1,HYLS1,ICA1,KBTBD3,KCNA3,KCNB2,KCND2,KCNIP1,KCNMB2,KRTAP5-2,LRRC37A3 (includes others),MICU3,MST1R,MTMR7,MTUS2,MY…	110
Psychological Disorders	Heroin dependence	2.49e-07	ADRA1B,ADRA2A,CHRNA4,DRD2,GRIN1,HTR3A,HTR3B,OPRM1	8
Neurological Disease	Movement Disorders	2.58e-07	ADRA1B,ADRA2A,AGAP2,ATXN8OS,CACNA1A,CARTPT,CHGB,CHRNA2,CHRNA4,COCH,DBH,DDC,DPY19L2P2,DRD2,EBF3,EN1,FGF14,FRRS1L,GABRE,GABRG3,GNG3,GPR88,GRIA2,GRIA3,GRIN1,HCRTR2,HPCA,HTR3A,HTR3B,ICA1,KCNA3,KCNB2,KCND2,KCNH7,KCNIP1,MYT1L,NAP1L5,NAPB,NBEA,NSG2,NTRK3,OPRM1,PDE11A,PDYN,PTCHD1,RAB3A,RELN,RTN1,SCAMP5,SCN3A,SCN4A,SEZ6,SH3GL2,SLC30A10,SLITRK1,ST8SIA3,TAC1,TUBA3C/TUBA3D,UNC79	59
Neurological Disease	Neurological signs	2.83e-07	ADCY8,ADRA1B,ADRA2A,CACNA1A,CHGB,CHRNA2,CHRNA4,COCH,CPEB3,DBH,DDC,DRD2,FGF14,FRRS1L,GABRE,GABRG3,GNG3,GPR88,GRIA2,GRIA4,GRIN1,HPCA,HTR3A,ICA1,KCND2,KCNH7,KCNIP1,LRRTM1,MYT1L,NAP1L5,NBEA,NTRK3,OPRM1,RAB3A,SCAMP5,SCN3A,SCN4A,SEZ6,SSTR1,ST8SIA3,TAC1,TAFA2	42
Respiratory System Development and Function	Respiration of mice	2.84e-07	DRD2,DSCAM,GRIN1,KCNK3,OPRM1,PHOX2A,PHOX2B,SCG5,SLC12A5,SLC5A7	10
Neurological Disease,Organismal Injury and Abnormalities,Psychological Disorders	Obsessive-compulsive spectrum disorder	3.27e-07	ADRA1B,ADRA2A,CACNA1A,CARTPT,DRD2,GABRE,GABRG3,GRIN1,HTR3A,HTR3B,SLITRK1	11
Cancer,Organismal Injury and Abnormalities	Development of adenocarcinoma	3.9e-07	ACSM3,ADGRB3,ADRA1B,AGAP2,AGBL4,AJAP1,AKR1C1/AKR1C2,ALOXE3,ATP2C2,ATP8A1,BEND4,CABYR,CACNA1A,CAMKV,CARMIL3,CCDC112,CDH10,CDH12,CDH8,CELF4,CHRNA4,CHST8,CLVS1,CNBD2,CNTN5,CNTNAP5,COCH,CRHBP,CRYBG2,CSMD3,DBH,DLGAP2,DNER,DPF1,DRD2,DSCAM,DTX1,DUSP26,DZANK1,EBF3,EPHA5,EPHB6,ERICH3,ESRRB,FAM13C,FREM3,GABRE,GABRG3,GADL1,GATD3A/GATD3B,GDAP1L1,GDF9,GNG3,GPR146,GPRIN3,GRIA2,GRIA3,GRIA4,GRIK3,GRM3,GUCY1A1,H2…	163
Psychological Disorders	Alcohol use disorder	4e-07	ADRA1B,ADRA2A,CACNA1A,DBH,DRD2,GABRE,GABRG3,GRIN1,HTR3A,HTR3B,OPRM1,PDE11A,SCN3A,SCN4A	14
Cancer,Organismal Injury and Abnormalities,Reproductive System Disease	Uterine carcinoma	4.2e-07	ACSM3,ADARB2,ADGRB3,AGBL4,AJAP1,AKR1C1/AKR1C2,BTBD8,CADM3,CARMIL3,CCDC112,CDH10,CDH12,CDH8,CNTN5,CNTNAP5,CSMD3,DLGAP2,DNAJC7,DNER,DOK6,DRD2,DSCAM,DUSP26,EBF3,EPHB6,ERICH3,ESRRB,FREM3,GABRE,GDF9,GNG3,GPR146,GRIA2,GRIA3,GRIA4,GRM3,H2BC5,HCRTR2,HECW1,HYLS1,KBTBD3,KCNA3,KCNB2,KCND2,KLB,KLHL32,LRRC75B,LRRTM3,MAB21L2,MAST1,MB21D2,MST1R,MTMR7,MTUS2,MYO16,MYT1L,NAP1L2,NBEA,NEXMIF,NLRP3,NOL4,NSG1,NTRK3,NY…	110
Organismal Injury and Abnormalities	Discomfort	4.21e-07	ADRA1B,ADRA2A,CACNA1A,CHRNA2,CHRNA4,DAO,DRD2,GABRE,GABRG3,GRIN1,GUCY1A1,HTR3A,HTR3B,KCNH7,KCNK3,OPRM1,PDE11A,PDYN,SCN3A,SCN4A,SLC17A6,TAC1,TEK,TUBA3C/TUBA3D	24
Cancer,Endocrine System Disorders,Organismal Injury and Abnormalities	Endocrine gland tumor	4.49e-07	ACSM3,ADAMTS17,ADARB2,ADCY8,ADCYAP1,ADGRA1,ADGRB3,ADRA1B,ADRA2A,AGAP2,AGBL4,AJAP1,ALOXE3,AMPH,ASGR1,ASIC4,ATP2C2,ATP8A1,B9D1,BEND4,BEX2,BICDL1,BTBD8,C1QL4,C1QTNF4,C22orf42,C6orf58,CACNA1A,CACNG5,CADM3,CAMK1G,CAMK2N1,CAMK2N2,CAMKV,CAMSAP3,CARMIL3,CARTPT,CCDC112,CCSER1,CDH10,CDH12,CDH8,CDHR2,CELF4,CELF5,CHRNA4,CHST1,CNBD2,CNGB1,CNTN5,CNTNAP5,COCH,CPEB3,CREG2,CRHR2,CRYBG2,CSMD3,DAO,DBH,DDC,DDX25,DLG…	275
Cell Morphology,Cellular Assembly and Organization,Cellular Development,Cellular Function and Maintenance,Cellular Growth and Proliferation,Nervous System Development and Function,Organismal Development,Tissue Development	Neuritogenesis	4.68e-07	ACTL6B,ADCYAP1,ADGRB3,AGAP2,BICDL1,BTBD8,CACNA1A,CAMK1G,CDH10,CPEB3,CSMD3,DNER,DRD2,DSCAM,ELAVL4,ERC2,GRIN1,LRRC4C,LRRTM1,MARCO,MYO16,NGB,NRN1,NSG1,NTRK3,NYAP2,OPRM1,PLPPR5,RAB33A,RAB3A,RELN,RIT2,SEMA4A,SEZ6,SH3GL2,SHOX2,SLC12A5,SLITRK1,TRIM46	39
Cell-To-Cell Signaling and Interaction,Nervous System Development and Function	Long-term potentiation	4.8e-07	ADCY8,CACNA1A,CHRNA2,CRHR2,DAO,DRD2,DUSP4,GRIA2,GRIA3,GRIA4,GRIK3,GRIN1,GRM3,GUCY1A1,LRRTM1,NPTX1,NTRK3,OPRM1,RAB3A,RELN,SLC12A5,SLC8A2,SYT12	23
Neurological Disease,Organismal Injury and Abnormalities,Psychological Disorders	Delirium	6.39e-07	ADRA1B,ADRA2A,CACNA1A,CHRNA2,CHRNA4,DRD2,GABRE,GABRG3,GRIN1,HTR3A,OPRM1	11
Cancer,Endocrine System Disorders,Organismal Injury and Abnormalities	Nonpituitary endocrine tumor	6.79e-07	ACSM3,ADAMTS17,ADARB2,ADCY8,ADCYAP1,ADGRA1,ADGRB3,ADRA1B,ADRA2A,AGAP2,AGBL4,AJAP1,ALOXE3,AMPH,ASGR1,ASIC4,ATP2C2,ATP8A1,B9D1,BEND4,BEX2,BICDL1,BTBD8,C1QL4,C1QTNF4,C22orf42,C6orf58,CACNA1A,CACNG5,CADM3,CAMK1G,CAMK2N1,CAMK2N2,CAMKV,CAMSAP3,CARMIL3,CARTPT,CCDC112,CCSER1,CDH10,CDH12,CDH8,CDHR2,CELF4,CELF5,CHRNA4,CHST1,CNBD2,CNGB1,CNTN5,CNTNAP5,COCH,CPEB3,CREG2,CRHR2,CRYBG2,CSMD3,DAO,DBH,DDC,DDX25,DLG…	273
Neurological Disease,Psychological Disorders	Bipolar disorder	8.46e-07	ADRA1B,ADRA2A,CHRNA4,CRHBP,DAO,DRD2,GABRE,GABRG3,GRIA2,GRIA3,GRIN1,HCRTR2,HTR3A,HTR3B,OPRM1,PDYN,RELN,SCN3A,SCN4A,SYN3	20
Organismal Injury and Abnormalities,Skeletal and Muscular Disorders	Fibromyalgia	8.49e-07	ADRA1B,ADRA2A,CACNA1A,DRD2,GABRE,GABRG3,OPRM1,SCN3A,SCN4A	9
Cancer,Gastrointestinal Disease,Organismal Injury and Abnormalities	Development of digestive organ tumor	9.3e-07	ACTL6B,ADCY8,ADGRA1,ADGRB3,ADRA1B,AJAP1,AKR1C1/AKR1C2,ASIC4,ATP2C2,ATP8A1,BEND4,BEX2,BTBD8,C1QL4,CACNA1A,CADM3,CAMK1G,CAMK2N1,CAMSAP3,CARMIL3,CCSER1,CDH10,CDH12,CDH8,CDHR2,CELF4,CHRNA2,CHRNA4,CHST1,CHST8,CNTN5,CNTNAP5,CPEB3,CRHR2,CRYBG2,CSMD3,DBH,DLGAP2,DLGAP3,DNAJC28,DNAJC7,DSCAM,DTX1,DUSP4,DZANK1,EBF3,EN1,EPHA5,EPHB6,ERC2,ERICH3,ERICH6B,FAM13C,FAM241B,FRS3,FSTL4,GARNL3,GATD3A/GATD3B,GDAP1L1,GGN…	170
Cell-To-Cell Signaling and Interaction,Nervous System Development and Function	Action potential of neurons	1.24e-06	CACNA1A,DLGAP3,GPR88,GRIA2,GRIA3,GRIA4,KCND2,KCNK3,KCNMB2,LRRTM4,OPRM1,SCN3A,SEZ6,SLC12A5	14
Psychological Disorders	Impulse control disorder	1.29e-06	ADRA1B,ADRA2A,DDC,DRD2,GABRE,GABRG3,GRIN1,OPRM1,SLITRK1	9
Cancer,Organismal Injury and Abnormalities,Reproductive System Disease	Development of genital tumor	1.42e-06	ACSM3,ADARB2,ADGRB3,ADRA1B,ADRA2A,AGAP2,AGBL4,AJAP1,AKR1C1/AKR1C2,ALOXE3,ATP2C2,ATP8A1,BTBD8,CACNA1A,CADM3,CARMIL3,CCDC112,CDH10,CDH12,CDH8,CELF4,CHST8,CLVS1,CNBD2,CNTN5,CNTNAP5,CRHBP,CRYBG2,CSMD3,DBH,DLGAP2,DNAJC7,DNER,DOK6,DRD2,DSCAM,DUSP26,EBF3,EPHA5,EPHB6,ERICH3,ESRRB,FREM3,GABRE,GATD3A/GATD3B,GDAP1L1,GDF9,GNG3,GPR146,GPR68,GRIA2,GRIA3,GRIA4,GRM3,GUCY1A1,H2BC5,HCRTR2,HECW1,HYLS1,INA,KBTBD3,KC…	145
Cardiovascular Disease	Hemodynamic instability	1.43e-06	ADRA1B,ADRA2A,CHRNA2,CHRNA4,GABRE,GABRG3,HTR3A,HTR3B,KCNK3,OPRM1	10
Cancer,Organismal Injury and Abnormalities	Malignant genitourinary solid tumor	1.44e-06	ACSM3,ACTL6B,ADARB2,ADCY8,ADCYAP1,ADGRA1,ADGRB3,ADRA1B,ADRA2A,AGAP2,AGBL4,AJAP1,AKR1C1/AKR1C2,ALOXE3,AMPH,ANKRD34A,ASGR1,ASIC4,ATP2C2,ATP8A1,ATXN8OS,BEX2,BTBD8,CACNA1A,CACNG5,CADM3,CAMK2N2,CAMKV,CARMIL3,CCDC112,CCSER1,CDH10,CDH12,CDH8,CELF4,CELF5,CHGB,CHRNA2,CHRNA4,CHST8,CLVS1,CNBD2,CNGB1,CNTN5,CNTNAP5,COCH,CREG2,CRHBP,CRHR2,CRYBG2,CSMD3,DAO,DBH,DDC,DLGAP2,DLGAP3,DNAJC7,DNER,DOK6,DPF1,DRD2,DSCAM,…	235
Neurological Disease,Organismal Injury and Abnormalities	Generalized seizures	1.5e-06	ACTL6B,AMPH,CACNA1A,CELF4,FRRS1L,GABRE,GABRG3,GNG3,GRIA2,GRIN1,HTR3A,HTR3B,SCN3A,SLC12A5,SYN3	15
Cancer,Organismal Injury and Abnormalities,Reproductive System Disease	Uterine cancer	1.53e-06	ACSM3,ADARB2,ADGRB3,AGBL4,AJAP1,AKR1C1/AKR1C2,BTBD8,CADM3,CARMIL3,CCDC112,CDH10,CDH12,CDH8,CNTN5,CNTNAP5,CSMD3,DLGAP2,DNAJC7,DNER,DOK6,DRD2,DSCAM,DUSP26,EBF3,EPHB6,ERICH3,ESRRB,FREM3,GABRE,GDF9,GNG3,GPR146,GRIA2,GRIA3,GRIA4,GRM3,GUCY1A1,H2BC5,HCRTR2,HECW1,HYLS1,INA,KBTBD3,KCNA3,KCNB2,KCND2,KLB,KLHL32,LRRC75B,LRRTM3,MAB21L2,MAST1,MB21D2,MST1R,MTMR7,MTUS2,MYO16,MYT1L,NAP1L2,NAP1L3,NBEA,NEXMIF,NLRP3…	115
Organismal Injury and Abnormalities,Skeletal and Muscular Disorders	Musculoskeletal pain	1.6e-06	ADRA1B,ADRA2A,CACNA1A,DRD2,GABRE,GABRG3,GRIN1,OPRM1,SCN3A,SCN4A	10
Cancer,Organismal Injury and Abnormalities	Anogenital cancer	1.68e-06	ACSM3,ACTL6B,ADARB2,ADCY8,ADCYAP1,ADGRA1,ADGRB3,ADRA1B,ADRA2A,AGAP2,AGBL4,AJAP1,AKR1C1/AKR1C2,ALOXE3,AMPH,ASGR1,ASIC4,ATP2C2,ATP8A1,ATXN8OS,BEX2,BTBD8,CACNA1A,CACNG5,CADM3,CAMK2N2,CAMKV,CARMIL3,CCDC112,CCSER1,CDH10,CDH12,CDH8,CELF4,CHGB,CHRNA4,CHST8,CLVS1,CNBD2,CNGB1,CNTN5,CNTNAP5,COCH,CREG2,CRHBP,CRHR2,CRYBG2,CSMD3,DAO,DBH,DLGAP2,DLGAP3,DNAJC7,DNER,DOK6,DRD2,DSCAM,DUSP26,DUSP4,DZANK1,EBF3,EN1,EP…	220
Neurological Disease	Convulsion	1.93e-06	ACTL6B,CACNA1A,CELF4,CHRNA2,FRRS1L,GABRE,GABRG3,GNG3,GRIA2,GRIN1,HTR3A,HTR3B,SCN3A,SLC12A5,SYN3	15
Cancer,Organismal Injury and Abnormalities	Head and neck tumor	1.94e-06	ACSM3,ADAMTS17,ADARB2,ADCY8,ADCYAP1,ADGRA1,ADGRB3,ADRA2A,AGAP2,AGBL4,AJAP1,ALOXE3,AMPH,ASGR1,ASIC4,ATP2C2,ATP8A1,B9D1,BEND4,BEX2,BICDL1,BTBD8,C1QL4,C1QTNF4,C22orf42,C6orf58,CABYR,CACNA1A,CACNG5,CADM3,CAMK1G,CAMK2N1,CAMK2N2,CAMKV,CAMSAP3,CARMIL3,CCDC112,CCSER1,CDH10,CDH12,CDH8,CDHR2,CELF4,CELF5,CHRNA4,CHST1,CNBD2,CNGB1,CNTN5,CNTNAP5,COCH,CPEB3,CREG2,CRHR2,CRYBG2,CSMD3,DAO,DBH,DDC,DDX25,DLGAP2,DLGA…	283
Neurological Disease,Organismal Injury and Abnormalities	Acute encephalopathy	1.96e-06	ADRA1B,ADRA2A,CACNA1A,CHRNA2,CHRNA4,DRD2,GABRE,GABRG3,GRIN1,HTR3A,OPRM1,PDE11A	12
Cell-To-Cell Signaling and Interaction	Synaptic depression	2.01e-06	ADCY8,CACNA1A,CPEB3,DLGAP3,DRD2,GRIA2,GRIA3,GRIN1,GRM3,PCDH17,RAB3A,SH3GL2,SH3GL3,SYN3	14
Neurological Disease,Organismal Injury and Abnormalities	Epileptic seizure	2.02e-06	ADCYAP1,BTBD8,CHGB,CHRNA2,GABRE,GABRG3,GRIN1,HTR3A,HTR3B,KCND2,NR4A3,NRN1,PCSK1,PDYN,SLC12A5,SSTR1,TAC1	17
Cancer,Organismal Injury and Abnormalities	Pelvic cancer	2.14e-06	ACSM3,ADARB2,ADCY8,ADCYAP1,ADGRB3,ADRA1B,ADRA2A,AGAP2,AGBL4,AJAP1,AKR1C1/AKR1C2,ALOXE3,ANKRD34A,ATP2C2,ATP8A1,BTBD8,CACNA1A,CACNG5,CADM3,CAMK2N2,CARMIL3,CCDC112,CDH10,CDH12,CDH8,CELF4,CELF5,CHGB,CHRNA2,CHRNA4,CHST8,CLVS1,CNBD2,CNTN5,CNTNAP5,COCH,CRHBP,CRHR2,CRYBG2,CSMD3,DBH,DDC,DLGAP2,DLGAP3,DNAJC7,DNER,DOK6,DRD2,DSCAM,DUSP26,DUSP4,EBF3,ELAVL4,EN1,EPHA5,EPHB6,ERC2,ERICH3,ERICH6B,ESRRB,FAM13C,FBLL…	211
Organismal Injury and Abnormalities,Psychological Disorders	Generalized anxiety disorder	2.17e-06	ADRA1B,ADRA2A,CACNA1A,DRD2,GABRE,GABRG3,GRIN1,HTR3A,SLC6A12	9
Gastrointestinal Disease	Postoperative nausea and vomiting	2.17e-06	ADRA1B,ADRA2A,DRD2,GABRE,GABRG3,GRIN1,HTR3A,HTR3B,OPRM1	9
Neurological Disease	Early-onset neurological disorder	2.32e-06	ACTL6B,ADRA1B,CACNA1A,CHRNA2,CHRNA4,DRD2,ESRRB,FRRS1L,GABRE,GABRG3,GRIN1,HTR3A,HTR3B,KCND2,LIPT2,RELN,SCN3A,SEZ6,SLC12A5,TUBA3C/TUBA3D	20
Organismal Injury and Abnormalities,Psychological Disorders	Social anxiety disorder	2.73e-06	ADRA1B,ADRA2A,DRD2,GABRE,GABRG3,GRIN1,HTR3A,SCN3A,SCN4A,SLC6A12	10
Neurological Disease	Dyskinesia	2.85e-06	ADRA1B,ADRA2A,CACNA1A,CHGB,CHRNA2,CHRNA4,COCH,DBH,DDC,DRD2,FGF14,FRRS1L,GABRE,GABRG3,GNG3,GPR88,GRIA2,GRIN1,HPCA,HTR3A,ICA1,KCND2,KCNH7,KCNIP1,MYT1L,NAP1L5,NBEA,OPRM1,RAB3A,SCAMP5,SCN3A,SCN4A,SEZ6,ST8SIA3,TAC1	35
Cancer,Endocrine System Disorders,Organismal Injury and Abnormalities	Endocrine carcinoma	2.94e-06	ACSM3,ADAMTS17,ADARB2,ADCY8,ADCYAP1,ADGRA1,ADGRB3,ADRA2A,AGAP2,AGBL4,AJAP1,ALOXE3,AMPH,ASGR1,ASIC4,ATP2C2,ATP8A1,B9D1,BEND4,BEX2,BICDL1,BTBD8,C1QL4,C1QTNF4,C22orf42,C6orf58,CACNA1A,CACNG5,CADM3,CAMK1G,CAMK2N1,CAMK2N2,CAMKV,CAMSAP3,CARMIL3,CCDC112,CCSER1,CDH10,CDH12,CDH8,CDHR2,CELF4,CELF5,CHRNA4,CHST1,CNBD2,CNGB1,CNTN5,CNTNAP5,COCH,CPEB3,CREG2,CRHR2,CRYBG2,CSMD3,DAO,DBH,DDC,DDX25,DLGAP2,DLGAP3,DNA…	268
Organismal Injury and Abnormalities	Backache	3.03e-06	ADRA1B,ADRA2A,CACNA1A,DRD2,GABRE,GABRG3,GRIN1,OPRM1,SCN4A,TAC1	10
Cancer,Organismal Injury and Abnormalities,Reproductive System Disease	Uterine tumor	3.05e-06	ACSM3,ADARB2,ADGRB3,ADRA1B,ADRA2A,AGBL4,AJAP1,AKR1C1/AKR1C2,BTBD8,CADM3,CARMIL3,CCDC112,CDH10,CDH12,CDH8,CNTN5,CNTNAP5,CSMD3,DLGAP2,DNAJC7,DNER,DOK6,DRD2,DSCAM,DUSP26,EBF3,EPHB6,ERICH3,ESRRB,FREM3,GABRE,GDF9,GNG3,GPR146,GRIA2,GRIA3,GRIA4,GRM3,GUCY1A1,H2BC5,HCRTR2,HECW1,HYLS1,INA,KBTBD3,KCNA3,KCNB2,KCND2,KLB,KLHL32,LRRC75B,LRRTM3,MAB21L2,MAST1,MB21D2,MST1R,MTMR7,MTUS2,MYO16,MYT1L,NAP1L2,NAP1L3,NBE…	118
Cell-To-Cell Signaling and Interaction,Nervous System Development and Function	Synaptic transmission of cells	3.2e-06	DLGAP3,DRD2,ERC2,GRIA2,GRIA3,GRIN1,KCND2,NBEA,PCDH17,SH3GL2,SH3GL3,SLC12A5,SLC17A6	13
Neurological Disease,Organismal Injury and Abnormalities,Psychological Disorders	Sleep Disorders	3.2e-06	ADRA1B,ADRA2A,CACNA1A,CHRNA4,DLGAP3,DRD2,GABRE,GABRG3,GLRA2,HCRTR2,KCNB2,PHOX2B,PTCHD1	13
Behavior	Exploratory behavior	3.32e-06	ADCYAP1,ADRA1B,CHRNA4,CRHBP,DRD2,ERC2,GRIA2,GRIA4,KCNB2,LRRTM1,PAK5	11
Neurological Disease,Organismal Injury and Abnormalities	Tonic-clonic seizure	3.39e-06	ACTL6B,CACNA1A,CELF4,FRRS1L,GABRE,GABRG3,GNG3,GRIA2,GRIN1,HTR3A,HTR3B,SCN3A,SLC12A5,SYN3	14
Cancer,Organismal Injury and Abnormalities,Reproductive System Disease	Female genital tract cancer	3.64e-06	ACSM3,ADARB2,ADGRB3,AGAP2,AGBL4,AJAP1,AKR1C1/AKR1C2,ALOXE3,ATP2C2,ATP8A1,BTBD8,CACNA1A,CADM3,CAMK2N2,CARMIL3,CCDC112,CDH10,CDH12,CDH8,CELF4,CHST8,CLVS1,CNBD2,CNTN5,CNTNAP5,CRHBP,CRYBG2,CSMD3,DBH,DLGAP2,DNAJC7,DNER,DOK6,DRD2,DSCAM,DUSP26,DUSP4,EBF3,EPHA5,EPHB6,ERICH3,ESRRB,FREM3,GABRE,GATD3A/GATD3B,GDAP1L1,GDF9,GNG3,GPR146,GRIA2,GRIA3,GRIA4,GRM3,GSTA1,GUCY1A1,H2BC5,HCRTR2,HECW1,HYLS1,INA,KBTBD3,KC…	144
Cancer,Organismal Injury and Abnormalities,Reproductive System Disease	Genital tract cancer	3.66e-06	ACSM3,ADARB2,ADCY8,ADCYAP1,ADGRB3,ADRA1B,ADRA2A,AGAP2,AGBL4,AJAP1,AKR1C1/AKR1C2,ALOXE3,ATP2C2,ATP8A1,BTBD8,CACNA1A,CACNG5,CADM3,CAMK2N2,CARMIL3,CCDC112,CDH10,CDH12,CDH8,CELF4,CHGB,CHRNA4,CHST8,CLVS1,CNBD2,CNTN5,CNTNAP5,COCH,CRHBP,CRHR2,CRYBG2,CSMD3,DBH,DLGAP2,DLGAP3,DNAJC7,DNER,DOK6,DRD2,DSCAM,DUSP26,DUSP4,EBF3,EPHA5,EPHB6,ERICH3,ERICH6B,ESRRB,FAM13C,FBLL1,FREM3,GABRE,GADL1,GARNL3,GATD3A/GATD3B,G…	198
Cancer,Organismal Injury and Abnormalities	Head and neck carcinoma	3.87e-06	ACSM3,ADAMTS17,ADARB2,ADCY8,ADCYAP1,ADGRA1,ADGRB3,ADRA2A,AGAP2,AGBL4,AJAP1,ALOXE3,AMPH,ASGR1,ASIC4,ATP2C2,ATP8A1,B9D1,BEND4,BEX2,BICDL1,BTBD8,C1QL4,C1QTNF4,C22orf42,C6orf58,CACNA1A,CACNG5,CADM3,CAMK1G,CAMK2N1,CAMK2N2,CAMKV,CAMSAP3,CARMIL3,CCDC112,CCSER1,CDH10,CDH12,CDH8,CDHR2,CELF4,CELF5,CHRNA4,CHST1,CNBD2,CNGB1,CNTN5,CNTNAP5,COCH,CPEB3,CREG2,CRHR2,CRYBG2,CSMD3,DAO,DBH,DDC,DDX25,DLGAP2,DLGAP3,DNA…	278
Behavior	Place preference	3.89e-06	ADCY8,ADRA1B,CARTPT,CHRNA4,DRD2,GRIA2,OPRM1,PDYN	8
Cancer,Organismal Injury and Abnormalities,Reproductive System Disease	Endometrial adenocarcinoma	3.92e-06	ACSM3,ADGRB3,AGBL4,AJAP1,AKR1C1/AKR1C2,CCDC112,CDH10,CDH12,CDH8,CNTN5,CNTNAP5,CSMD3,DLGAP2,DNER,DRD2,DSCAM,DUSP26,EBF3,EPHB6,ESRRB,FREM3,GABRE,GDF9,GNG3,GPR146,GRIA2,GRIA3,GRIA4,GRM3,H2BC5,HCRTR2,HECW1,HYLS1,KBTBD3,KCNA3,KCND2,KLB,KLHL32,LRRC75B,LRRTM3,MAB21L2,MAST1,MST1R,MTMR7,MTUS2,MYO16,NAP1L2,NBEA,NLRP3,NOL4,NSG1,NTRK3,NYAP2,OPRM1,PAK5,PCDH17,PCDHB5,PCDHB6,PDZRN4,POU6F2,PPFIA2,PSD2,RELN,RIIAD…	90
Ophthalmic Disease,Organismal Injury and Abnormalities	Glaucoma	3.95e-06	ADRA1B,ADRA2A,CACNA1A,CHRNA2,CHRNA4,COCH,GRIA2,GRIN1,HTR3A,PDE11A,TEK	11
Developmental Disorder,Neurological Disease	Neurodevelopmental disorder	4.03e-06	ACTL6B,ADRA1B,ADRA2A,CACNA1A,CNTN5,DDC,DRD2,DSCAM,EBF3,FRRS1L,GRIA4,GRIN1,HTR3A,HTR3B,MAST1,PHOX2B,SCN3A,SLC12A5,ZNF804A	19
Cancer,Organismal Injury and Abnormalities	Mixed neoplasia	4.16e-06	ADARB2,ADGRB3,AGAP2,AKR1C1/AKR1C2,ALOXE3,ATP8A1,BTBD8,CADM3,CARMIL3,CDH10,CELF4,CLVS1,CNTNAP5,CRHBP,CRYBG2,CSMD3,DBH,DLGAP2,DNAJC7,DOK6,EBF3,EPHA5,ERICH3,FREM3,GABRE,GATD3A/GATD3B,GDAP1L1,GRIA4,HECW1,KCNB2,MST1R,MTUS2,MYO16,MYT1L,NAT16,NBEA,NEXMIF,NLRP3,NTRK3,PCDH11X,PDYN,POU6F2,PRRG1,PTCHD1,PTPRN2,RAB9B,RHOV,RNF180,RP1L1,SCN3A,SCN4A,SLC12A5,SLITRK1,STAT4,SYN3,TEK,TLR5,TUBA3C/TUBA3D,UNC79,VMO1,ZF…	64
Nutritional Disease,Psychological Disorders	Eating Disorders	4.19e-06	ADRA1B,ADRA2A,CARTPT,CHRNA4,DRD2,GABRE,GABRG3,GRIN1,HTR3A,HTR3B,OPRM1,SCG5,SSTR1,TLR5,TUBA3C/TUBA3D	15
Cancer,Organismal Injury and Abnormalities	Head and neck cancer	4.37e-06	ACSM3,ADAMTS17,ADARB2,ADCY8,ADCYAP1,ADGRA1,ADGRB3,ADRA2A,AGAP2,AGBL4,AJAP1,ALOXE3,AMPH,ASGR1,ASIC4,ATP2C2,ATP8A1,B9D1,BEND4,BEX2,BICDL1,BTBD8,C1QL4,C1QTNF4,C22orf42,C6orf58,CABYR,CACNA1A,CACNG5,CADM3,CAMK1G,CAMK2N1,CAMK2N2,CAMKV,CAMSAP3,CARMIL3,CCDC112,CCSER1,CDH10,CDH12,CDH8,CDHR2,CELF4,CELF5,CHRNA4,CHST1,CNBD2,CNGB1,CNTN5,CNTNAP5,COCH,CPEB3,CREG2,CRHR2,CRYBG2,CSMD3,DAO,DBH,DDC,DDX25,DLGAP2,DLGA…	279
Psychological Disorders	Recurrent mood disorder	4.47e-06	ADRA1B,ADRA2A,DRD2,GABRE,GABRG3,GRIN1,HTR3A,HTR3B	8
Neurological Disease,Organismal Injury and Abnormalities,Psychological Disorders	Traumatic brain injury	4.68e-06	ADRA1B,ADRA2A,CHRNA2,CHRNA4,DRD2,GABRE,GABRG3,GRIN1,HTR3A,KCNH7,SCN4A	11
Neurological Disease,Organismal Injury and Abnormalities,Psychological Disorders	Postoperative delirium	4.99e-06	ADRA1B,ADRA2A,CHRNA2,CHRNA4,DRD2,GABRE,GABRG3,GRIN1,OPRM1	9
Cancer,Organismal Injury and Abnormalities	Endometrioid carcinoma	5.1e-06	ACSM3,ADGRB3,AGAP2,AGBL4,AJAP1,AKR1C1/AKR1C2,ALOXE3,ATP8A1,CCDC112,CDH10,CDH12,CDH8,CELF4,CLVS1,CNTN5,CNTNAP5,CRHBP,CRYBG2,CSMD3,DBH,DLGAP2,DNER,DRD2,DSCAM,DUSP26,EBF3,EPHA5,EPHB6,ESRRB,FREM3,GABRE,GATD3A/GATD3B,GDAP1L1,GDF9,GNG3,GPR146,GRIA2,GRIA3,GRIA4,GRM3,H2BC5,HCRTR2,HECW1,HYLS1,KBTBD3,KCNA3,KCND2,KLB,KLHL32,LRRC75B,LRRTM3,MAB21L2,MST1R,MTMR7,MTUS2,MYO16,MYT1L,NAP1L2,NAT16,NBEA,NLRP3,NOL4,NS…	106
Neurological Disease,Organismal Injury and Abnormalities,Psychological Disorders	Parkinsonism	5.17e-06	ADRA1B,ADRA2A,ATXN8OS,CHRNA2,CHRNA4,DDC,DPY19L2P2,DRD2,GABRE,GABRG3,GRIN1,HTR3A,KCNH7,NSG2,PDE11A,RTN1,SCN3A,SH3GL2,SLC30A10,TAC1	20
Dermatological Diseases and Conditions,Neurological Disease,Organismal Injury and Abnormalities	Hyperesthesia	5.23e-06	ADRA2A,ALOXE3,DBH,GABRE,GABRG3,GRIA2,GRIN1,HTR3A,NPTX1,OPRM1,PDYN,SCN3A,SLC17A6,TAC1	14
Cancer,Endocrine System Disorders,Organismal Injury and Abnormalities	Thyroid carcinoma	5.24e-06	ACSM3,ADAMTS17,ADARB2,ADCY8,ADCYAP1,ADGRA1,ADGRB3,ADRA2A,AGAP2,AGBL4,AJAP1,ALOXE3,AMPH,ASGR1,ASIC4,ATP2C2,ATP8A1,B9D1,BEND4,BEX2,BICDL1,BTBD8,C1QL4,C1QTNF4,C22orf42,C6orf58,CACNA1A,CACNG5,CADM3,CAMK1G,CAMK2N1,CAMK2N2,CAMKV,CAMSAP3,CARMIL3,CCDC112,CCSER1,CDH10,CDH12,CDH8,CDHR2,CELF4,CELF5,CHRNA4,CHST1,CNBD2,CNGB1,CNTN5,CNTNAP5,COCH,CPEB3,CREG2,CRHR2,CRYBG2,CSMD3,DAO,DBH,DDC,DDX25,DLGAP2,DLGAP3,DNA…	266
Cancer,Organismal Injury and Abnormalities	Pelvic adenocarcinoma	5.33e-06	ACSM3,ADARB2,ADCY8,ADCYAP1,ADGRB3,ADRA1B,ADRA2A,AGAP2,AGBL4,AJAP1,AKR1C1/AKR1C2,ALOXE3,ATP2C2,ATP8A1,CACNA1A,CACNG5,CARMIL3,CCDC112,CDH10,CDH12,CDH8,CELF4,CHRNA4,CHST8,CLVS1,CNBD2,CNTN5,CNTNAP5,CRHBP,CRHR2,CRYBG2,CSMD3,DBH,DLGAP2,DLGAP3,DNAJC7,DNER,DOK6,DRD2,DSCAM,DUSP26,EBF3,EPHA5,EPHB6,ERICH6B,ESRRB,FBLL1,FREM3,GABRE,GADL1,GARNL3,GATD3A/GATD3B,GDAP1L1,GDF9,GNG3,GPR146,GPRIN3,GRIA2,GRIA3,GRIA4,G…	173
Cancer,Organismal Injury and Abnormalities,Reproductive System Disease	Tumorigenesis of reproductive tract	5.51e-06	ACSM3,ADARB2,ADGRB3,ADRA1B,ADRA2A,AGAP2,AGBL4,AJAP1,AKR1C1/AKR1C2,ALOXE3,ATP2C2,ATP8A1,BTBD8,CACNA1A,CADM3,CAMK2N2,CARMIL3,CCDC112,CDH10,CDH12,CDH8,CELF4,CHST8,CLVS1,CNBD2,CNTN5,CNTNAP5,CRHBP,CRYBG2,CSMD3,DBH,DLGAP2,DNAJC7,DNER,DOK6,DRD2,DSCAM,DUSP26,DUSP4,EBF3,EPHA5,EPHB6,ERICH3,ESRRB,FREM3,GABRE,GATD3A/GATD3B,GDAP1L1,GDF9,GNG3,GPR146,GRIA2,GRIA3,GRIA4,GRM3,GSTA1,GUCY1A1,H2BC5,HCRTR2,HECW1,HYLS1…	147
Cell Morphology,Cell-To-Cell Signaling and Interaction,Cellular Assembly and Organization,Nervous System Development and Function,Tissue Morphology	Morphology of synapse	5.53e-06	CACNA1A,CDH10,DLGAP2,ERC2,LRRTM1,NPTX1,NRN1,SH3GL2,SH3GL3,SLC12A5,TAFA2	11
Behavior,Nervous System Development and Function	Memory	5.59e-06	ADCY8,ADCYAP1,CPEB3,CRHR2,DBH,DRD2,DUSP4,GRIA2,GRIA4,GRIN1,LRRTM1,NTRK3,PAK5,PDE11A,PDYN,PTCHD1,RELN,SLC8A2,SYT4,TAC1,TAFA2	21
Cancer,Organismal Injury and Abnormalities	Neck neoplasm	5.79e-06	ACSM3,ADAMTS17,ADARB2,ADCY8,ADCYAP1,ADGRA1,ADGRB3,ADRA2A,AGAP2,AGBL4,AJAP1,ALOXE3,AMPH,ASGR1,ASIC4,ATP2C2,ATP8A1,B9D1,BEND4,BEX2,BICDL1,BTBD8,C1QL4,C1QTNF4,C22orf42,C6orf58,CACNA1A,CACNG5,CADM3,CAMK1G,CAMK2N1,CAMK2N2,CAMKV,CAMSAP3,CARMIL3,CCDC112,CCSER1,CDH10,CDH12,CDH8,CDHR2,CELF4,CELF5,CHRNA4,CHST1,CNBD2,CNGB1,CNTN5,CNTNAP5,COCH,CPEB3,CREG2,CRHR2,CRYBG2,CSMD3,DAO,DBH,DDC,DDX25,DLGAP2,DLGAP3,DNA…	269
Cell-To-Cell Signaling and Interaction	Quantity of neurotransmitter	6.2e-06	ADCYAP1,ADRA1B,ADRA2A,CACNA1A,CARTPT,DBH,DDC,DRD2,EN1,ERC2,PTPRN2,RNF180,SCG5,SLITRK1,TAC1	15
Neurological Disease,Psychological Disorders	Bipolar II disorder	6.32e-06	ADRA1B,ADRA2A,CHRNA4,DRD2,GRIN1,HTR3A	6
Cancer,Organismal Injury and Abnormalities,Reproductive System Disease	Female genital neoplasm	6.33e-06	ACSM3,ADARB2,ADGRB3,ADRA1B,ADRA2A,AGAP2,AGBL4,AJAP1,AKR1C1/AKR1C2,ALOXE3,ATP2C2,ATP8A1,BTBD8,CACNA1A,CADM3,CAMK2N2,CARMIL3,CCDC112,CDH10,CDH12,CDH8,CELF4,CHST8,CLVS1,CNBD2,CNTN5,CNTNAP5,CRHBP,CRYBG2,CSMD3,DBH,DLGAP2,DNAJC7,DNER,DOK6,DRD2,DSCAM,DUSP26,DUSP4,EBF3,EPHA5,EPHB6,ERICH3,ESRRB,FREM3,GABRE,GATD3A/GATD3B,GDAP1L1,GDF9,GNG3,GPR146,GRIA2,GRIA3,GRIA4,GRM3,GSTA1,GUCY1A1,H2BC5,HCRTR2,HECW1,HYLS1…	147
Developmental Disorder,Neurological Disease,Psychological Disorders	Pervasive developmental disorder	6.42e-06	ACTL6B,ADRA1B,ADRA2A,CADM3,CAMK1G,CHRNA4,DRD2,GABRE,GABRG3,GRIN1,HTR3A,HTR3B,PTCHD1,SCAMP5,SLC12A5,SLC17A6,SLC6A7	17
Cell-To-Cell Signaling and Interaction,Nervous System Development and Function	Activation of neurons	6.5e-06	ADCYAP1,CACNA1A,CARTPT,CHRNA4,ERC2,GRIA2,GRM3,PDE11A,PDYN,RAB3A,TAC1	11
Cancer,Organismal Injury and Abnormalities	Upper aerodigestive tract carcinoma	6.78e-06	ADAMTS17,ADGRA1,ADGRB3,AGAP2,AGBL4,AJAP1,AMPH,ATP2C2,C6orf58,CACNA1A,CARMIL3,CCSER1,CDH10,CDH8,CDHR2,CELF4,CNTN5,CNTNAP5,CPEB3,CSMD3,DOK6,DSCAM,DZANK1,EBF3,EPHA5,ERICH3,ERICH6B,ESRRB,FREM3,GLRA2,GPR68,GRIA2,GRIA4,GRIN1,GRM3,GUCY1A1,HECW1,KBTBD3,KCNA3,KCND2,KRTAP5-2,LRRC37A3 (includes others),LRRC4C,LRRTM1,LRRTM4,MST1R,MTMR7,MYT1L,NAP1L5,NOVA1,NTRK3,PAPPA,PCDH11X,PCDH17,PHOX2A,PHOX2B,PLCXD3,POU6F2…	86
Cellular Assembly and Organization,Cellular Function and Maintenance	Depolarization of plasma membrane	7.19e-06	ADCYAP1,GRIA2,GRIA3,GRIA4,TAC1	5
Cancer,Organismal Injury and Abnormalities,Reproductive System Disease	Female genital tract adenocarcinoma	7.31e-06	ACSM3,ADGRB3,AGAP2,AGBL4,AJAP1,AKR1C1/AKR1C2,ALOXE3,ATP2C2,ATP8A1,CACNA1A,CCDC112,CDH10,CDH12,CDH8,CELF4,CHST8,CLVS1,CNBD2,CNTN5,CNTNAP5,CRHBP,CRYBG2,CSMD3,DBH,DLGAP2,DNER,DRD2,DSCAM,DUSP26,EBF3,EPHA5,EPHB6,ESRRB,FREM3,GABRE,GATD3A/GATD3B,GDAP1L1,GDF9,GNG3,GPR146,GRIA2,GRIA3,GRIA4,GRM3,GUCY1A1,H2BC5,HCRTR2,HECW1,HYLS1,INA,KBTBD3,KCNA3,KCND2,KLB,KLHL32,LRRC75B,LRRTM1,LRRTM3,MAB21L2,MARCO,MAST1,MST…	122
Neurological Disease,Organismal Injury and Abnormalities	Early-onset epilepsy	8.13e-06	ACTL6B,CACNA1A,CHRNA2,FRRS1L,GABRE,GABRG3,GRIN1,HTR3A,HTR3B,KCND2,RELN,SCN3A,SLC12A5	13
Cancer,Organismal Injury and Abnormalities	Pelvic carcinosarcoma	8.16e-06	ADARB2,BTBD8,CADM3,CARMIL3,CSMD3,DLGAP2,DNAJC7,DOK6,ERICH3,FREM3,GABRE,KCNB2,MTUS2,MYO16,MYT1L,NBEA,NEXMIF,NTRK3,PCDH11X,PDYN,PTCHD1,RNF180,RP1L1,SCN4A,SYN3,TLR5,TUBA3C/TUBA3D,UNC79,VMO1,ZFR2,ZNF311,ZNF785	32
Cancer,Organismal Injury and Abnormalities,Reproductive System Disease	Malignant mixed Mullerian tumor	8.37e-06	ADARB2,BTBD8,CADM3,CARMIL3,CSMD3,DLGAP2,DNAJC7,DOK6,ERICH3,FREM3,GABRE,KCNB2,MTUS2,MYO16,MYT1L,NBEA,NEXMIF,NTRK3,PCDH11X,PDYN,PTCHD1,RNF180,RP1L1,SCN4A,SYN3,TLR5,TUBA3C/TUBA3D,UNC79,VMO1,ZFR2,ZNF311,ZNF785	32
Cell-To-Cell Signaling and Interaction,Nervous System Development and Function	Excitatory postsynaptic current	8.55e-06	CACNA1A,CHRNA2,DNER,DRD2,RAB3A,RAB3C,SEZ6,SLC17A6,SYN3	9
Neurological Disease,Psychological Disorders	Bipolar spectrum disorder	9.75e-06	ADRA1B,ADRA2A,CHRNA4,DRD2,GABRE,GABRG3,GRIN1,HTR3A	8
Cancer,Gastrointestinal Disease,Organismal Injury and Abnormalities	Colorectal adenocarcinoma	1.02e-05	ACTL6B,ADCY8,ADGRA1,ADGRB3,ADRA1B,AJAP1,AKR1C1/AKR1C2,ASIC4,ATP2C2,ATP8A1,BEND4,BTBD8,C1QL4,CACNA1A,CADM3,CAMK1G,CAMK2N1,CAMSAP3,CARMIL3,CCSER1,CDH10,CDH12,CDH8,CELF4,CNTN5,CNTNAP5,CPEB3,CRHR2,CRYBG2,CSMD3,DBH,DLGAP2,DLGAP3,DNAJC28,DNAJC7,DSCAM,DTX1,DZANK1,EBF3,EN1,EPHA5,EPHB6,ERC2,ERICH3,ERICH6B,FAM13C,FAM241B,FRS3,FSTL4,GARNL3,GATD3A/GATD3B,GDAP1L1,GLRA2,GPR139,GPR68,GRIA4,GRIK3,GRIN1,GUCY1A1,H…	145
Cancer,Organismal Injury and Abnormalities,Reproductive System Disease	Uterine endometrioid carcinoma	1.04e-05	ACSM3,ADGRB3,AGBL4,AJAP1,AKR1C1/AKR1C2,CCDC112,CDH10,CDH12,CDH8,CNTN5,CNTNAP5,CSMD3,DLGAP2,DNER,DRD2,DSCAM,DUSP26,EBF3,EPHB6,ESRRB,FREM3,GABRE,GDF9,GNG3,GPR146,GRIA2,GRIA3,GRIA4,GRM3,H2BC5,HCRTR2,HECW1,HYLS1,KBTBD3,KCNA3,KCND2,KLB,KLHL32,LRRC75B,LRRTM3,MAB21L2,MST1R,MTMR7,MTUS2,MYO16,NAP1L2,NBEA,NLRP3,NOL4,NSG1,NTRK3,NYAP2,OPRM1,PAK5,PCDH17,PCDHB5,PCDHB6,PDZRN4,POU6F2,PPFIA2,PSD2,RELN,RIIAD1,RP1L…	86
Neurological Disease,Psychological Disorders	Schizoaffective disorder	1.04e-05	ADRA1B,ADRA2A,CHRNA2,CHRNA4,DRD2,GABRE,GABRG3,GRIN1,OPRM1,SCN3A,SCN4A	11
Organismal Injury and Abnormalities	Chronic pain	1.04e-05	ADRA2A,CACNA1A,DRD2,GRIN1,GUCY1A1,HTR3A,HTR3B,KCNK3,OPRM1,PDE11A,SCN4A	11
Neurological Disease,Organismal Injury and Abnormalities	Early-onset encephalopathy	1.11e-05	ACTL6B,CACNA1A,CHRNA2,CHRNA4,FRRS1L,GABRE,GABRG3,GRIN1,HTR3A,HTR3B,KCND2,LIPT2,RELN,SCN3A,SLC12A5,TUBA3C/TUBA3D	16
Cancer,Organismal Injury and Abnormalities	Genitourinary adenocarcinoma	1.12e-05	ACSM3,ADARB2,ADCY8,ADCYAP1,ADGRB3,ADRA1B,ADRA2A,AGAP2,AGBL4,AJAP1,AKR1C1/AKR1C2,ALOXE3,AMPH,ATP2C2,ATP8A1,CACNA1A,CACNG5,CARMIL3,CCDC112,CCSER1,CDH10,CDH12,CDH8,CELF4,CHRNA4,CHST8,CLVS1,CNBD2,CNTN5,CNTNAP5,COCH,CRHBP,CRHR2,CRYBG2,CSMD3,DBH,DLGAP2,DLGAP3,DNAJC7,DNER,DOK6,DPF1,DRD2,DSCAM,DUSP26,EBF3,EPHA5,EPHB6,ERICH6B,ESRRB,FBLL1,FREM3,GABRE,GABRG3,GADL1,GARNL3,GATD3A/GATD3B,GDAP1L1,GDF9,GNG3,GPR1…	186
Neurological Disease,Organismal Injury and Abnormalities,Psychological Disorders,Skeletal and Muscular Disorders	Parkinson's disease	1.15e-05	ADRA1B,ADRA2A,ATXN8OS,CHRNA2,CHRNA4,DDC,DPY19L2P2,DRD2,GABRE,GABRG3,GRIN1,HTR3A,KCNH7,NSG2,PDE11A,RTN1,SCN3A,SH3GL2,TAC1	19
Dermatological Diseases and Conditions,Neurological Disease,Organismal Injury and Abnormalities	Hyperalgesia	1.16e-05	DBH,GABRE,GABRG3,GRIA2,GRIN1,HTR3A,NPTX1,OPRM1,PDYN,SCN3A,SLC17A6,TAC1	12
Gastrointestinal Disease	Chemotherapy sickness	1.16e-05	ADRA1B,DRD2,GABRE,GABRG3,HTR3A,HTR3B,TAC1	7
Gastrointestinal Disease,Organismal Injury and Abnormalities	Postoperative ileus	1.16e-05	ADRA2A,GABRE,GABRG3,GRIN1,HTR3A,HTR3B,OPRM1	7
Neurological Disease,Organismal Injury and Abnormalities	Headache	1.18e-05	ADRA1B,ADRA2A,CACNA1A,CHRNA4,DRD2,GABRE,GABRG3,GRIN1,HTR3A,HTR3B,OPRM1,SCN3A,SCN4A	13
Cell Morphology,Cell-To-Cell Signaling and Interaction,Cellular Assembly and Organization,Nervous System Development and Function,Neurological Disease,Tissue Morphology	Abnormal morphology of synapse	1.22e-05	CACNA1A,DLGAP2,ERC2,LRRTM1,NPTX1,NRN1,SH3GL2,SH3GL3,SLC12A5,TAFA2	10
Cancer,Organismal Injury and Abnormalities,Reproductive System Disease	Breast or gynecological cancer	1.24e-05	ACSM3,ACTL6B,ADARB2,ADCYAP1,ADGRA1,ADGRB3,ADRA1B,AGAP2,AGBL4,AJAP1,AKR1C1/AKR1C2,ALOXE3,AMPH,ASGR1,ASIC4,ATP2C2,ATP8A1,ATXN8OS,BEX2,BTBD8,CACNA1A,CADM3,CAMK2N2,CAMKV,CARMIL3,CCDC112,CCSER1,CDH10,CDH12,CDH8,CELF4,CHST8,CLVS1,CNBD2,CNGB1,CNTN5,CNTNAP5,COCH,CREG2,CRHBP,CRYBG2,CSMD3,DAO,DBH,DLGAP2,DNAJC7,DNER,DOK6,DRD2,DSCAM,DUSP26,DUSP4,DZANK1,EBF3,EN1,EPHA5,EPHB6,ERICH3,ESRRB,FREM3,GABRE,GATD3A/GAT…	174
Cancer,Organismal Injury and Abnormalities	Malignant soft tissue neoplasm	1.24e-05	ADARB2,ADGRA1,BTBD8,CACNA1A,CADM3,CAMSAP3,CARMIL3,CDH8,CSMD3,DLGAP2,DNAJC28,DNAJC7,DOK6,ERICH3,FREM3,GABRE,GGN,JAKMIP3,KCNB2,KLB,MST1R,MTUS2,MYO16,MYT1L,NBEA,NEXMIF,NR4A3,NTRK3,PAPPA,PCDH11X,PDYN,POU6F2,PTCHD1,RNF180,RP1L1,RUNX1T1,SCN4A,SYN3,TEK,TLR5,TTLL2,TUBA3C/TUBA3D,UNC79,VMO1,ZFR2,ZNF311,ZNF717,ZNF785	48
Cancer,Organismal Injury and Abnormalities,Reproductive System Disease	Endometrial carcinosarcoma	1.29e-05	ADARB2,BTBD8,CADM3,CARMIL3,CSMD3,DLGAP2,DNAJC7,DOK6,ERICH3,FREM3,GABRE,KCNB2,MTUS2,MYO16,MYT1L,NBEA,NEXMIF,PCDH11X,PDYN,PTCHD1,RNF180,RP1L1,SCN4A,SYN3,TLR5,TUBA3C/TUBA3D,UNC79,VMO1,ZFR2,ZNF311,ZNF785	31
Developmental Disorder,Hereditary Disorder,Metabolic Disease,Organismal Injury and Abnormalities	Dopamine beta-hydroxylase deficiency	1.31e-05	ADRA1B,ADRA2A,DBH,DDC,DRD2	5
Psychological Disorders	Non-affective psychosis	1.39e-05	ADRA1B,ADRA2A,CHRNA4,DRD2,GABRE,GABRG3,GRIN1,OPRM1	8
Cancer,Organismal Injury and Abnormalities,Reproductive System Disease	Genital tumor	1.46e-05	ACSM3,ADARB2,ADCY8,ADCYAP1,ADGRB3,ADRA1B,ADRA2A,AGAP2,AGBL4,AJAP1,AKR1C1/AKR1C2,ALOXE3,ATP2C2,ATP8A1,BTBD8,CACNA1A,CACNG5,CADM3,CAMK2N2,CARMIL3,CCDC112,CDH10,CDH12,CDH8,CELF4,CHGB,CHRNA4,CHST8,CLVS1,CNBD2,CNTN5,CNTNAP5,COCH,CRHBP,CRHR2,CRYBG2,CSMD3,DBH,DLGAP2,DLGAP3,DNAJC7,DNER,DOK6,DRD2,DSCAM,DUSP26,DUSP4,EBF3,EPHA5,EPHB6,ERICH3,ERICH6B,ESRRB,FAM13C,FBLL1,FREM3,GABRE,GADL1,GARNL3,GATD3A/GATD3B,G…	198
Hereditary Disorder,Neurological Disease,Organismal Injury and Abnormalities	Tourette syndrome	1.56e-05	ADRA1B,ADRA2A,DRD2,OPRM1,PDYN,SCN3A,SCN4A,SLITRK1	8
Organismal Injury and Abnormalities	Acute pain	1.56e-05	ADRA1B,ADRA2A,CACNA1A,GABRE,GABRG3,GRIN1,OPRM1,SCN4A	8
Cancer,Organismal Injury and Abnormalities,Reproductive System Disease	Endometrioid endometrial adenocarcinoma	1.66e-05	ACSM3,ADGRB3,AGBL4,AJAP1,AKR1C1/AKR1C2,CCDC112,CDH10,CDH12,CDH8,CNTN5,CNTNAP5,CSMD3,DLGAP2,DNER,DRD2,DSCAM,DUSP26,EBF3,ESRRB,FREM3,GABRE,GDF9,GNG3,GPR146,GRIA2,GRIA3,GRIA4,GRM3,HCRTR2,HECW1,HYLS1,KBTBD3,KCNA3,KCND2,KLB,KLHL32,LRRC75B,LRRTM3,MAB21L2,MST1R,MTMR7,MTUS2,MYO16,NAP1L2,NBEA,NLRP3,NOL4,NSG1,NTRK3,NYAP2,OPRM1,PAK5,PCDH17,PCDHB5,PCDHB6,PDZRN4,POU6F2,PPFIA2,PSD2,RELN,RIIAD1,RP1L1,RUNDC3B,RU…	84
Cancer,Organismal Injury and Abnormalities,Reproductive System Disease	Sarcoma of the female genital tract	1.69e-05	ADARB2,BTBD8,CADM3,CARMIL3,CSMD3,DLGAP2,DNAJC7,DOK6,ERICH3,FREM3,GABRE,KCNB2,MTUS2,MYO16,MYT1L,NBEA,NEXMIF,NTRK3,PCDH11X,PDYN,PTCHD1,RNF180,RP1L1,SCN4A,SYN3,TLR5,TUBA3C/TUBA3D,UNC79,VMO1,ZFR2,ZNF311,ZNF785	32
Organismal Injury and Abnormalities,Psychological Disorders	Panic disorder	1.79e-05	ADRA1B,ADRA2A,DRD2,GABRE,GABRG3,GRIN1,HCRTR2	7
Cancer,Organismal Injury and Abnormalities	Soft tissue sarcoma of trunk	1.82e-05	ADARB2,BTBD8,CADM3,CARMIL3,CSMD3,DLGAP2,DNAJC7,DOK6,ERICH3,FREM3,GABRE,KCNB2,MTUS2,MYO16,MYT1L,NBEA,NEXMIF,NTRK3,PCDH11X,PDYN,PTCHD1,RNF180,RP1L1,SCN4A,SYN3,TLR5,TUBA3C/TUBA3D,UNC79,VMO1,ZFR2,ZNF311,ZNF785	32
Cell-To-Cell Signaling and Interaction,Molecular Transport,Small Molecule Biochemistry	Secretion of catecholamine	1.87e-05	ADCYAP1,ADRA2A,CARTPT,CHRNA4,CRHR2,DRD2,PTPRN2,RAB3A,SYT4	9
Cancer,Organismal Injury and Abnormalities,Reproductive System Disease	Malignant mixed Mullerian tumor in endometrium	1.89e-05	ADARB2,BTBD8,CADM3,CARMIL3,CSMD3,DLGAP2,DNAJC7,DOK6,ERICH3,FREM3,GABRE,KCNB2,MTUS2,MYO16,MYT1L,NBEA,NEXMIF,PCDH11X,PDYN,PTCHD1,RNF180,RP1L1,SCN4A,SYN3,TLR5,UNC79,VMO1,ZFR2,ZNF311,ZNF785	30
Cellular Assembly and Organization,Nervous System Development and Function,Tissue Morphology	Quantity of synaptic vesicles	2.05e-05	ERC2,NTRK3,PCDH17,PTPRN2,SH3GL2,SH3GL3,SLC17A6	7
Psychological Disorders	Psychosis	2.15e-05	ADRA1B,ADRA2A,CHRNA4,DBH,DRD2,GABRE,GABRG3,GRIN1,OPRM1,TAC1	10
Cancer,Organismal Injury and Abnormalities	Genitourinary carcinoma	2.39e-05	ACSM3,ADARB2,ADCY8,ADCYAP1,ADGRB3,ADRA1B,ADRA2A,AGAP2,AGBL4,AJAP1,AKR1C1/AKR1C2,ALOXE3,AMPH,ANKRD34A,ATP2C2,ATP8A1,BTBD8,CACNA1A,CACNG5,CADM3,CAMK2N2,CARMIL3,CCDC112,CCSER1,CDH10,CDH12,CDH8,CELF4,CELF5,CHRNA4,CHST8,CLVS1,CNBD2,CNTN5,CNTNAP5,COCH,CRHBP,CRHR2,CRYBG2,CSMD3,DBH,DDC,DLGAP2,DLGAP3,DNAJC7,DNER,DOK6,DPF1,DRD2,DSCAM,DUSP26,EBF3,ELAVL4,EN1,EPHA5,EPHB6,ERICH3,ERICH6B,ESRRB,FBLL1,FREM3,GABRE…	204
Neurological Disease,Organismal Injury and Abnormalities	Migraines	2.5e-05	ADRA1B,ADRA2A,CACNA1A,DRD2,GABRE,GABRG3,GRIN1,HTR3A,HTR3B,OPRM1,SCN3A,SCN4A	12
Cancer,Organismal Injury and Abnormalities	Soft tissue sarcoma	2.57e-05	ADARB2,ADGRA1,BTBD8,CACNA1A,CADM3,CAMSAP3,CARMIL3,CDH8,CSMD3,DLGAP2,DNAJC28,DNAJC7,DOK6,ERICH3,FREM3,GABRE,GGN,JAKMIP3,KCNB2,KLB,MTUS2,MYO16,MYT1L,NBEA,NEXMIF,NR4A3,NTRK3,PAPPA,PCDH11X,PDYN,POU6F2,PTCHD1,RNF180,RP1L1,RUNX1T1,SCN4A,SYN3,TEK,TLR5,TTLL2,TUBA3C/TUBA3D,UNC79,VMO1,ZFR2,ZNF311,ZNF717,ZNF785	47
Cancer,Gastrointestinal Disease,Organismal Injury and Abnormalities	Colon adenocarcinoma	2.8e-05	ACTL6B,ADCY8,ADGRA1,ADGRB3,ADRA1B,AJAP1,ASIC4,ATP2C2,BEND4,BTBD8,C1QL4,CACNA1A,CADM3,CAMK1G,CAMK2N1,CAMSAP3,CARMIL3,CCSER1,CDH10,CDH12,CDH8,CELF4,CNTN5,CNTNAP5,CPEB3,CRHR2,CRYBG2,CSMD3,DBH,DLGAP2,DLGAP3,DNAJC28,DNAJC7,DSCAM,DTX1,DZANK1,EBF3,EN1,EPHA5,EPHB6,ERC2,ERICH3,ERICH6B,FAM13C,FAM241B,FRS3,FSTL4,GARNL3,GATD3A/GATD3B,GDAP1L1,GLRA2,GPR139,GRIA4,GRIK3,GRIN1,GUCY1A1,HCN4,HCRTR2,HECW1,ICA1,JAKMI…	138
Respiratory Disease	Sleep disordered breathing	2.92e-05	ADRA2A,ASIC4,DDC,DRD2,GABRE,GABRG3,GRIN1,HTR3A,HTR3B,OPRM1	10
Organismal Injury and Abnormalities	Low back pain	2.98e-05	CACNA1A,DRD2,GABRE,GABRG3,GRIN1,OPRM1,SCN4A,TAC1	8
Cell Morphology,Cell-To-Cell Signaling and Interaction,Cellular Assembly and Organization	Morphology of intercellular junctions	2.99e-05	CACNA1A,CDH10,DLGAP2,ERC2,LRRTM1,NPTX1,NRN1,SH3GL2,SH3GL3,SLC12A5,SLC5A7,TAFA2	12
Behavior,Psychological Disorders	Irritable behavior	3.03e-05	ADRA1B,ADRA2A,DRD2,GRIN1,KCNH7,SCN3A,SCN4A	7
Respiratory Disease	Respiratory depression	3.03e-05	ADRA2A,GABRE,GABRG3,GRIN1,HTR3A,HTR3B,OPRM1	7
Cancer,Gastrointestinal Disease,Organismal Injury and Abnormalities	Colorectal carcinoma	3.18e-05	ACTL6B,ADCY8,ADGRA1,ADGRB3,ADRA1B,AJAP1,AKR1C1/AKR1C2,ASIC4,ATP2C2,ATP8A1,BEND4,BTBD8,C1QL4,CACNA1A,CADM3,CAMK1G,CAMK2N1,CAMSAP3,CARMIL3,CCSER1,CDH10,CDH12,CDH8,CELF4,CNTN5,CNTNAP5,CPEB3,CRHR2,CRYBG2,CSMD3,DBH,DLGAP2,DLGAP3,DNAJC28,DNAJC7,DSCAM,DTX1,DUSP4,DZANK1,EBF3,EN1,EPHA5,EPHB6,ERC2,ERICH3,ERICH6B,FAM13C,FAM241B,FRS3,FSTL4,GARNL3,GATD3A/GATD3B,GDAP1L1,GLRA2,GPR139,GPR68,GRIA4,GRIK3,GRIN1,GUC…	146
Cell-To-Cell Signaling and Interaction,Nervous System Development and Function	Neurotransmission of brain cells	3.29e-05	CARTPT,DRD2,ERC2,GRIA2,GRIA3,GRIN1,SH3GL2,SH3GL3	8
Behavior	Rearing	3.39e-05	ADCYAP1,ADRA2A,CHRNA4,CRHR2,DRD2,GRIA4,LMTK3,LRRTM1,OPRM1,SEZ6	10
Neurological Disease,Psychological Disorders	Single major depressive episode	3.43e-05	ADRA1B,ADRA2A,DRD2,GRIN1,HTR3A,OPRM1	6
Cell-To-Cell Signaling and Interaction,Nervous System Development and Function	Excitatory postsynaptic potential of neurons	3.64e-05	CACNA1A,DLGAP3,GRIA2,GRIA3,GRIA4,LRRTM4,OPRM1,SEZ6	8
Neurological Disease,Organismal Injury and Abnormalities	Subarachnoid hemorrhage	4.02e-05	ADRA2A,CACNA1A,CHRNA2,CHRNA4,GABRE,GABRG3,GRIN1,SCN4A	8
Cancer,Gastrointestinal Disease,Organismal Injury and Abnormalities	Colon cancer	4.09e-05	ACTL6B,ADCY8,ADGRA1,ADGRB3,ADRA1B,AJAP1,ASIC4,ATP2C2,BEND4,BTBD8,C1QL4,CACNA1A,CADM3,CAMK1G,CAMK2N1,CAMSAP3,CARMIL3,CCSER1,CDH10,CDH12,CDH8,CELF4,CNTN5,CNTNAP5,CPEB3,CRHR2,CRYBG2,CSMD3,DBH,DLGAP2,DLGAP3,DNAJC28,DNAJC7,DSCAM,DTX1,DZANK1,EBF3,EN1,EPHA5,EPHB6,ERC2,ERICH3,ERICH6B,FAM13C,FAM241B,FRS3,FSTL4,GARNL3,GATD3A/GATD3B,GDAP1L1,GLRA2,GPR139,GRIA4,GRIK3,GRIN1,GUCY1A1,H2BC5,HCN4,HCRTR2,HECW1,ICA1…	145
Cell-To-Cell Signaling and Interaction,Molecular Transport,Small Molecule Biochemistry	Secretion of neurotransmitter	4.24e-05	ADCYAP1,ADRA2A,CACNA1A,CHRNA4,CRHR2,DRD2,PDYN,PPFIA2,PTPRN2,RAB3A,SLC5A7,SYN3,SYT4	13
Neurological Disease,Skeletal and Muscular Disorders	Progressive neuromuscular disease	4.33e-05	ADRA1B,ADRA2A,ATXN8OS,CHRNA2,CHRNA4,DDC,DPY19L2P2,DRD2,GABRE,GABRG3,GRIN1,HCRTR2,HTR3A,KCNA3,KCNB2,KCND2,KCNH7,NLRP3,NSG2,PDE11A,RTN1,SCN3A,SCN4A,SH3GL2,TAC1	25
Developmental Disorder,Neurological Disease,Organismal Injury and Abnormalities	Developmental epilepsy	4.41e-05	ACTL6B,CACNA1A,FRRS1L,GABRE,GABRG3,GRIN1,HTR3A,HTR3B,KCND2,SCN3A,SLC12A5	11
Neurological Disease,Organismal Injury and Abnormalities,Psychological Disorders	Cocaine-related disorder	4.42e-05	ADRA1B,ADRA2A,CARTPT,CHRNA2,DBH,DRD2,GRIN1,OPRM1	8
Molecular Transport	Transport of ion	4.54e-05	ADRA2A,ATP2C2,ATP8A1,CACNA1A,CHRNA4,CNGB1,DRD2,FGF14,GABRE,GLRA2,GRIN1,HCN4,KCNA3,KCNB2,KCND2,KCNH7,KCNK3,KCNMB2,LRRC26,MICU3,SCN4A,SLC12A5,SLC17A6,SLC25A27,SLC37A1,SLC5A7,SLC8A2,TRPV6,UNC79,ZACN	30
Cancer,Organismal Injury and Abnormalities,Reproductive System Disease	Prostatic adenocarcinoma	4.63e-05	ADARB2,ADCY8,ADCYAP1,ADGRB3,ADRA1B,ADRA2A,AGAP2,ATP2C2,CACNA1A,CACNG5,CARMIL3,CDH12,CDH8,CELF4,CHRNA4,CNTN5,CNTNAP5,CRHBP,CRHR2,CSMD3,DBH,DLGAP3,DNAJC7,DNER,DOK6,DSCAM,ERICH6B,FBLL1,FREM3,GADL1,GARNL3,GATD3A/GATD3B,GDAP1L1,GPR146,GPRIN3,GRIA4,GRIK3,GRIN1,GRM3,HCN4,HECW1,HS3ST5,KCNB2,KCND2,LMTK3,LRRC4C,LRRC75B,LRRTM1,MAB21L2,MARCO,MAST1,MCMDC2,MST1R,MTUS2,MYO16,MYT1L,NAP1L5,NBEA,NLRP3,NOVA1,NR4A3,…	109
Ophthalmic Disease,Organismal Injury and Abnormalities	Ocular motility disorder	4.84e-05	ADRA2A,GABRE,GABRG3,HTR3A,HTR3B,PHOX2A,PHOX2B,SCN3A,SCN4A,TUBA3C/TUBA3D	10
Cancer,Organismal Injury and Abnormalities	Breast or colorectal cancer	4.85e-05	ACTL6B,ADARB2,ADCY8,ADCYAP1,ADGRA1,ADGRB3,ADRA1B,AJAP1,AKR1C1/AKR1C2,AMPH,ASGR1,ASIC4,ATP2C2,ATP8A1,ATXN8OS,BEND4,BEX2,BTBD8,C1QL4,CACNA1A,CADM3,CAMK1G,CAMK2N1,CAMKV,CAMSAP3,CARMIL3,CCSER1,CDH10,CDH12,CDH8,CELF4,CNGB1,CNTN5,CNTNAP5,COCH,CPEB3,CREG2,CRHR2,CRYBG2,CSMD3,CTC_756D13,DAO,DBH,DLGAP2,DLGAP3,DNAJC28,DNAJC7,DPP10-AS1,DSCAM,DTX1,DUSP4,DZANK1,EBF3,EN1,EPHA5,EPHB6,ERC2,ERICH3,ERICH6B,FAM13C,F…	190
Molecular Transport	Transmembrane transport of ion	4.92e-05	ATP2C2,ATP8A1,CACNA1A,GLRA2,HCN4,KCNA3,KCNB2,KCND2,KCNK3,LRRC26,SCN4A,SLC25A27,SLC37A1,SLC8A2,TRPV6,UNC79,ZACN	17
Cancer,Gastrointestinal Disease,Organismal Injury and Abnormalities	Colon tumor	5.14e-05	ACTL6B,ADCY8,ADGRA1,ADGRB3,ADRA1B,AJAP1,ASIC4,ATP2C2,BEND4,BTBD8,C1QL4,CACNA1A,CADM3,CAMK1G,CAMK2N1,CAMSAP3,CARMIL3,CCSER1,CDH10,CDH12,CDH8,CELF4,CNTN5,CNTNAP5,CPEB3,CRHR2,CRYBG2,CSMD3,DBH,DLGAP2,DLGAP3,DNAJC28,DNAJC7,DSCAM,DTX1,DZANK1,EBF3,EN1,EPHA5,EPHB6,ERC2,ERICH3,ERICH6B,FAM13C,FAM241B,FRS3,FSTL4,GARNL3,GATD3A/GATD3B,GDAP1L1,GLRA2,GPR139,GRIA4,GRIK3,GRIN1,GRM3,GUCY1A1,H2BC5,HCN4,HCRTR2,HECW1…	146
Neurological Disease,Skeletal and Muscular Disorders	Neuromuscular disease	5.19e-05	ADRA1B,ADRA2A,ATXN8OS,CACNA1A,CHGB,CHRNA2,CHRNA4,COCH,DDC,DPY19L2P2,DRD2,GABRE,GABRG3,GNG3,GPR88,GRIN1,GUCY1A1,HCRTR2,HPCA,HTR3A,ICA1,KCNA3,KCNB2,KCND2,KCNH7,KCNIP1,MYT1L,NAP1L5,NBEA,NLRP3,NSG2,OPRM1,PDE11A,RAB3A,RTN1,SCAMP5,SCN3A,SCN4A,SEZ6,SH3GL2,SLC12A5,SLC5A7,ST8SIA3,TAC1	44
Cell-To-Cell Signaling and Interaction,Cellular Assembly and Organization,Cellular Development,Cellular Function and Maintenance,Cellular Growth and Proliferation,Nervous System Development and Function,Tissue Development	Developmental process of synapse	5.36e-05	ACTL6B,ADGRB3,CACNA1A,DLGAP3,GRIN1,LRRTM1,LRRTM3,LRRTM4,NRN1,NTRK3,ONECUT1,PCDHB5,PCDHB6,SEZ6,SLC5A7,SLITRK1	16
Ophthalmic Disease,Organismal Injury and Abnormalities	Strabismus	5.43e-05	ADRA2A,GABRE,GABRG3,HTR3A,HTR3B,PHOX2B	6
Psychological Disorders	Alcohol abuse	5.49e-05	ADRA1B,ADRA2A,DRD2,GRIN1,OPRM1,SCN3A,SCN4A	7
Molecular Transport	Transport of K+	5.64e-05	ADRA2A,HCN4,KCNA3,KCNB2,KCND2,KCNH7,KCNK3,KCNMB2,LRRC26,SCN4A,SLC12A5	11
Cardiovascular Disease	Disorder of blood pressure	6.08e-05	ADRA1B,ADRA2A,ASGR1,ASIC4,ATP6V0E2-AS1,CACNA1A,CELF4,CHRNA2,CHRNA4,CNTNAP5,CRHR2,DBH,DDC,DICER1-AS1,DOK6,DRD2,GABRE,GABRG3,GLRA2,GRIA4,GUCY1A1,HCRTR2,HENMT1,HTR3A,HTR3B,KCNIP1,KCNK3,ME3,MYO16,NTRK3,OPRM1,PDE11A,PDYN,PRRG1,RBP5,RUNX1T1,TLR5,TMSB15B	38
Gastrointestinal Disease,Organismal Injury and Abnormalities	Obstruction of intestine	6.36e-05	ADRA2A,CNTN5,DSCAM,GABRE,GABRG3,GRIN1,HTR3A,HTR3B,OPRM1,PHOX2B	10
Neurological Disease	Dystonia	6.41e-05	ADRA2A,CACNA1A,CHRNA4,DRD2,HPCA,SCN3A,SCN4A,SLC30A10	8
Behavior,Nervous System Development and Function	Long-term memory	6.41e-05	ADCY8,CPEB3,DRD2,GRIN1,PTCHD1,RELN,TAC1,TAFA2	8
Cancer,Gastrointestinal Disease,Organismal Injury and Abnormalities	Colorectal cancer	6.47e-05	ACTL6B,ADCY8,ADGRA1,ADGRB3,ADRA1B,AJAP1,AKR1C1/AKR1C2,ASIC4,ATP2C2,ATP8A1,BEND4,BTBD8,C1QL4,CACNA1A,CADM3,CAMK1G,CAMK2N1,CAMSAP3,CARMIL3,CCSER1,CDH10,CDH12,CDH8,CELF4,CNTN5,CNTNAP5,CPEB3,CRHR2,CRYBG2,CSMD3,CTC_756D13,DBH,DLGAP2,DLGAP3,DNAJC28,DNAJC7,DPP10-AS1,DSCAM,DTX1,DUSP4,DZANK1,EBF3,EN1,EPHA5,EPHB6,ERC2,ERICH3,ERICH6B,FAM13C,FAM241B,FRS3,FSTL4,GARNL3,GATD3A/GATD3B,GDAP1L1,GLRA2,GPR139,GPR68,…	163
Cellular Assembly and Organization,Cellular Function and Maintenance	Depolarization of cellular membrane	6.57e-05	ADCYAP1,CACNA1A,CHRNA4,GRIA2,GRIA3,GRIA4,HCN4,KCNK3,TAC1	9
Developmental Disorder,Neurological Disease,Psychological Disorders	Speech and language disorders	6.57e-05	ADRA1B,ADRA2A,CHRNA4,DDC,DRD2,GABRE,GABRG3,GRIN1,HTR3A	9
Organismal Injury and Abnormalities	Critical illness	6.57e-05	ADRA1B,ADRA2A,CHRNA2,CHRNA4,GABRE,GABRG3,GRIN1,OPRM1,TUBA3C/TUBA3D	9
Neurological Disease,Organismal Injury and Abnormalities,Psychological Disorders	Obsessive-compulsive disorder	6.85e-05	ADRA1B,ADRA2A,CACNA1A,DRD2,GRIN1,HTR3A,HTR3B	7
Neurological Disease,Organismal Injury and Abnormalities,Psychological Disorders	Insomnia	7.01e-05	ADRA1B,ADRA2A,CHRNA4,DRD2,GABRE,GABRG3,GLRA2,HCRTR2	8
Cell-To-Cell Signaling and Interaction,Molecular Transport,Small Molecule Biochemistry	Quantity of monoamines	7.33e-05	ADCYAP1,ADRA1B,ADRA2A,CARTPT,DBH,DDC,DRD2,EN1,EPHB6,PTPRN2,RNF180,SCG5,SLITRK1,TAC1	14
Neurological Disease,Skeletal and Muscular Disorders	Motor dysfunction	8.02e-05	ADRA1B,ADRA2A,AGAP2,CHRNA2,CHRNA4,DBH,DDC,DRD2,EN1,GRIN1,SCN3A	11
Neurological Disease	Myoclonus	8.02e-05	CHRNA2,CHRNA4,DRD2,GABRE,GABRG3,HTR3A,HTR3B,KCND2,OPRM1,SCN3A,SCN4A	11
Cancer,Gastrointestinal Disease,Organismal Injury and Abnormalities	Colorectal tumor	8.11e-05	ACTL6B,ADCY8,ADGRA1,ADGRB3,ADRA1B,AJAP1,AKR1C1/AKR1C2,ASIC4,ATP2C2,ATP8A1,BEND4,BTBD8,C1QL4,CACNA1A,CADM3,CAMK1G,CAMK2N1,CAMSAP3,CARMIL3,CCSER1,CDH10,CDH12,CDH8,CELF4,CNTN5,CNTNAP5,CPEB3,CRHR2,CRYBG2,CSMD3,CTC_756D13,DBH,DLGAP2,DLGAP3,DNAJC28,DNAJC7,DPP10-AS1,DSCAM,DTX1,DUSP4,DZANK1,EBF3,EN1,EPHA5,EPHB6,ERC2,ERICH3,ERICH6B,FAM13C,FAM241B,FRS3,FSTL4,GARNL3,GATD3A/GATD3B,GDAP1L1,GLRA2,GPR139,GPR68,…	165
Endocrine System Development and Function,Molecular Transport,Small Molecule Biochemistry	Concentration of hormone	8.14e-05	ADCYAP1,ADRA1B,CARTPT,CHST8,CRHR2,DBH,DRD2,FBP1,GDF9,GPR68,KCNA3,KCNK3,KLB,MGAT4A,MLXIPL,ONECUT1,OPRM1,PCSK1,SCG5,SLC30A10,TAC1,TLR5,TSPYL5	23
Behavior	Vertical rearing	8.23e-05	ADCYAP1,CHRNA4,CRHR2,DRD2,GRIA4,LMTK3,LRRTM1,OPRM1,SEZ6	9
Cancer,Organismal Injury and Abnormalities,Respiratory Disease	Respiratory system tumor	8.24e-05	ADGRB3,ADRA1B,AJAP1,AMPH,BEND4,C6orf58,CABYR,CACNA1A,CAMKV,CARMIL3,CCSER1,CDH10,CDH12,CDHR2,CHRNA4,CNTN5,CNTNAP5,COCH,CSMD3,DLGAP2,DNAJC28,DOK6,DSCAM,DTX1,DZANK1,EPB41L4B,EPHA5,EPHB6,ERICH3,ERICH6B,FAM13C,FBP1,GABRE,GABRG3,GADL1,GLRA2,GPRIN3,GRIN1,GRM3,GUCY1A1,H2BC5,HTR3A,HYLS1,JAKMIP3,KCNB2,KCNH7,LRRC4C,LRRC75B,LRRTM1,LRRTM3,LRRTM4,MAST1,MB21D2,MST1R,MYO16,MYT1L,NAP1L3,NBEA,NEXMIF,NLRP3,NR4A3,NT…	107
Neurological Disease	Pediatric-onset neurological disease	8.36e-05	ACTL6B,CACNA1A,CHRNA2,FRRS1L,GABRE,GABRG3,GPR88,GRIN1,HTR3A,HTR3B,RELN,SCN3A,SLC12A5,TUBA3C/TUBA3D	14
Cancer,Dermatological Diseases and Conditions,Organismal Injury and Abnormalities	Basal cell carcinoma	8.37e-05	AGBL4,AKR1C1/AKR1C2,CDH10,CHGB,CHST1,CSMD3,EPHA5,ERICH3,GRIA2,HTR3A,KCNH7,KCNIP4,LRRC37A3 (includes others),MST1R,NBEA,NOL4,NTRK3,NYAP2,OPRM1,PCDHB5,PCDHB6,PLCXD3,PSD2,RELN,RUNX1T1,SH3GL2,SLC12A5,TMEM35A,UNC79,ZNF233,ZNF804A	31
Neurological Disease,Organismal Injury and Abnormalities	Childhood encephalopathy	8.45e-05	ACTL6B,CACNA1A,CHRNA2,FRRS1L,GABRE,GABRG3,GRIN1,HTR3A,HTR3B,RELN,SCN3A,SLC12A5,TUBA3C/TUBA3D	13
Cancer,Organismal Injury and Abnormalities,Reproductive System Disease	Prostatic tumor	8.63e-05	ADARB2,ADCY8,ADCYAP1,ADGRB3,ADRA1B,ADRA2A,AGAP2,ATP2C2,CACNA1A,CACNG5,CADM3,CARMIL3,CDH12,CDH8,CELF4,CHGB,CHRNA4,CNTN5,CNTNAP5,COCH,CRHBP,CRHR2,CSMD3,DBH,DLGAP3,DNAJC7,DNER,DOK6,DRD2,DSCAM,ERICH6B,ESRRB,FAM13C,FBLL1,FREM3,GADL1,GARNL3,GATD3A/GATD3B,GDAP1L1,GPR146,GPR68,GPRIN3,GRIA4,GRIK3,GRIN1,GRM3,HCN4,HECW1,HS3ST5,KCNA3,KCNB2,KCND2,LGALS8,LMTK3,LRRC37A3 (includes others),LRRC4C,LRRC75B,LRRTM1,M…	126
Nervous System Development and Function	Depotentiation	9.35e-05	ADCY8,GRIA2,GRIA3	3
Cell-To-Cell Signaling and Interaction,Nervous System Development and Function	Synaptic transmission of cerebral cortex cells	9.4e-05	DRD2,ERC2,GRIA2,GRIA3,GRIN1,SH3GL2,SH3GL3	7
Neurological Disease,Skeletal and Muscular Disorders	Psychomotor agitation	9.42e-05	ADRA1B,ADRA2A,CHRNA2,CHRNA4,DRD2,GRIN1	6
Behavior	Aversive behavior	9.42e-05	CARTPT,DBH,DRD2,OPRM1,PDYN,SLC17A6	6
Nervous System Development and Function,Tissue Morphology	Quantity of neurons	9.61e-05	ADCYAP1,CACNA1A,CAMSAP3,CNTN5,CPEB3,DAO,DLGAP3,DRD2,DSCAM,DUSP4,EN1,ERC2,GRIN1,GUCY1A1,NAP1L2,NPTX1,NRN1,NTRK3,PCDH17,PLPPR5,PTPRN2,RELN,SH3GL2,SH3GL3,SLC17A6	25
Nervous System Development and Function	Spike-wave discharge	9.63e-05	ADRA2A,CACNA1A,CELF4,SLC10A4	4
Ophthalmic Disease,Organismal Injury and Abnormalities	Open-angle glaucoma	9.89e-05	ADRA1B,ADRA2A,CACNA1A,CHRNA2,CHRNA4,COCH,GRIN1,HTR3A	8
Cancer,Organismal Injury and Abnormalities	Extrapulmonary squamous cell carcinoma	9.95e-05	ADAMTS17,ADCY8,ADGRB3,AGAP2,AMPH,ATP2C2,C6orf58,CACNA1A,CCSER1,CDH10,CDH8,CDHR2,CELF4,CHST8,CNTN5,CNTNAP5,CPEB3,CSMD3,DDX25,DLGAP2,DOK6,DSCAM,DZANK1,EBF3,EPHA5,EPHB6,ERICH3,ESRRB,FREM3,GABRE,GLRA2,GPR139,GRIA2,GRIA4,GRIK3,GRM3,GUCY1A1,H2BC5,HCN4,HECW1,HMGCLL1,INA,KBTBD3,KCNA3,KCNB2,KCND2,KCNH7,KCNIP1,KRTAP5-2,LMTK3,LRRC37A3 (includes others),LRRC3B,LRRC4C,LRRTM1,LRRTM3,LRRTM4,MAST1,MB21D2,MTMR7,M…	109
Psychological Disorders	Agitation	0.000104	ADRA1B,ADRA2A,DRD2,GABRE,GABRG3,GRIN1,OPRM1	7
Cancer,Organismal Injury and Abnormalities,Reproductive System Disease	Male genital neoplasm	0.000104	ADARB2,ADCY8,ADCYAP1,ADGRB3,ADRA1B,ADRA2A,AGAP2,ATP2C2,CACNA1A,CACNG5,CADM3,CARMIL3,CDH12,CDH8,CELF4,CHGB,CHRNA4,CHST8,CNTN5,CNTNAP5,COCH,CRHBP,CRHR2,CSMD3,DBH,DLGAP3,DNAJC7,DNER,DOK6,DRD2,DSCAM,ERICH6B,ESRRB,FAM13C,FBLL1,FREM3,GADL1,GARNL3,GATD3A/GATD3B,GDAP1L1,GPR146,GPR68,GPRIN3,GRIA4,GRIK3,GRIN1,GRM3,HCN4,HECW1,HS3ST5,KCNA3,KCNB2,KCND2,LGALS8,LMTK3,LRRC37A3 (includes others),LRRC4C,LRRC75B,LR…	127
Cancer,Organismal Injury and Abnormalities,Reproductive System Disease	Prostate cancer	0.000105	ADARB2,ADCY8,ADCYAP1,ADGRB3,ADRA1B,ADRA2A,AGAP2,ATP2C2,CACNA1A,CACNG5,CADM3,CARMIL3,CDH12,CDH8,CELF4,CHGB,CHRNA4,CNTN5,CNTNAP5,COCH,CRHBP,CRHR2,CSMD3,DBH,DLGAP3,DNAJC7,DNER,DOK6,DSCAM,ERICH6B,ESRRB,FAM13C,FBLL1,FREM3,GADL1,GARNL3,GATD3A/GATD3B,GDAP1L1,GPR146,GPR68,GPRIN3,GRIA4,GRIK3,GRIN1,GRM3,HCN4,HECW1,HS3ST5,KCNA3,KCNB2,KCND2,LGALS8,LMTK3,LRRC37A3 (includes others),LRRC4C,LRRC75B,LRRTM1,MAB21L…	125
Cancer,Organismal Injury and Abnormalities,Reproductive System Disease	Malignant neoplasm of male genital organ	0.000111	ADARB2,ADCY8,ADCYAP1,ADGRB3,ADRA1B,ADRA2A,AGAP2,ATP2C2,CACNA1A,CACNG5,CADM3,CARMIL3,CDH12,CDH8,CELF4,CHGB,CHRNA4,CHST8,CNTN5,CNTNAP5,COCH,CRHBP,CRHR2,CSMD3,DBH,DLGAP3,DNAJC7,DNER,DOK6,DSCAM,ERICH6B,ESRRB,FAM13C,FBLL1,FREM3,GADL1,GARNL3,GATD3A/GATD3B,GDAP1L1,GPR146,GPR68,GPRIN3,GRIA4,GRIK3,GRIN1,GRM3,HCN4,HECW1,HS3ST5,KCNA3,KCNB2,KCND2,LGALS8,LMTK3,LRRC37A3 (includes others),LRRC4C,LRRC75B,LRRTM1,…	126
Psychological Disorders	Suicidal ideation	0.000117	ADRA1B,ADRA2A,DRD2,GRIN1,OPRM1	5
Cardiovascular Disease,Organismal Injury and Abnormalities	Ventricular tachycardia	0.000126	ADRA1B,ADRA2A,HCN4,KCNH7,KCNK3,OPRM1,SCN4A,TAC1	8
Connective Tissue Disorders,Organismal Injury and Abnormalities,Skeletal and Muscular Disorders,Tissue Morphology	Fracture of bone	0.000126	ADRA1B,ADRA2A,GABRE,GABRG3,GRIN1,HTR3A,HTR3B,OPRM1	8
Neurological Disease,Organismal Injury and Abnormalities	Trigeminal neuralgia	0.000127	GRIN1,HTR3A,HTR3B,OPRM1	4
Behavior	Social exploration	0.000127	CRHR2,DLGAP2,GRIA4,LRRTM1,OPRM1,RNF180,SYN3	7
Molecular Transport	Transport of cation	0.000127	ADRA2A,ATP2C2,CACNA1A,CHRNA4,CNGB1,DRD2,FGF14,GRIN1,HCN4,KCNA3,KCNB2,KCND2,KCNH7,KCNK3,KCNMB2,LRRC26,MICU3,SCN4A,SLC12A5,SLC25A27,SLC5A7,SLC8A2,TRPV6	23
Neurological Disease,Organismal Injury and Abnormalities	Childhood epilepsy	0.000132	ACTL6B,CACNA1A,FRRS1L,GABRE,GABRG3,GRIN1,HTR3A,HTR3B,RELN,SCN3A,SLC12A5	11
Developmental Disorder,Neurological Disease,Psychological Disorders	Aphasia	0.000138	CHRNA4,DDC,DRD2,GRIN1,HTR3A	5
Cell Morphology,Cellular Assembly and Organization,Cellular Function and Maintenance	Formation of cellular protrusions	0.000138	ACTL6B,ADCYAP1,ADGRB3,AGAP2,B9D1,BICDL1,BTBD8,CACNA1A,CAMK1G,CDH10,CPEB3,CSMD3,DNER,DRD2,DSCAM,ELAVL4,EPHB6,ERC2,GRIN1,LMTK3,LRRC4C,LRRTM1,MARCO,MYO16,NGB,NRN1,NSG1,NTRK3,NYAP2,ONECUT1,OPRM1,PAK5,PLPPR5,RAB33A,RAB3A,RELN,RIT2,SEMA4A,SEZ6,SH3GL2,SHOX2,SLC12A5,SLITRK1,TAC1,TRIM46	45
Digestive System Development and Function	Ingestion by mice	0.000138	CARTPT,CRHBP,CRHR2,DBH,DLGAP3,DRD2,GRIN1,ICA1,KCNJ9,LMTK3,MLXIPL,NR4A3,OPRM1,SYT4	14
Neurological Disease,Organismal Injury and Abnormalities,Psychological Disorders	Disorder of basal ganglia	0.000147	ADRA1B,ADRA2A,ATXN8OS,CHGB,CHRNA2,CHRNA4,COCH,DDC,DPY19L2P2,DRD2,GABRE,GABRG3,GNG3,GPR88,GRIN1,HPCA,HTR3A,ICA1,KCNH7,KCNIP1,MYT1L,NAP1L5,NBEA,NSG2,OPRM1,PDE11A,RAB3A,RTN1,SCAMP5,SCN3A,SCN4A,SEZ6,SH3GL2,SLC30A10,ST8SIA3,TAC1,TUBA3C/TUBA3D	37
Cancer,Organismal Injury and Abnormalities,Respiratory Disease	Lung carcinoma	0.000157	ADGRB3,ADRA1B,AJAP1,BEND4,CABYR,CACNA1A,CAMKV,CARMIL3,CDH10,CDH12,CHRNA4,CNTN5,CNTNAP5,COCH,CSMD3,DLGAP2,DNAJC28,DSCAM,DTX1,DZANK1,EPB41L4B,EPHA5,EPHB6,ERICH3,FAM13C,FBP1,GABRE,GABRG3,GADL1,GPRIN3,GRM3,GUCY1A1,H2BC5,HTR3A,HYLS1,JAKMIP3,KCNB2,KCNH7,LRRC4C,LRRC75B,LRRTM3,LRRTM4,MAST1,MB21D2,MST1R,MYO16,MYT1L,NAP1L3,NBEA,NEXMIF,NLRP3,NR4A3,NTRK3,PAK5,PCDH11X,PCDHB5,PCSK1,PDYN,PHOX2B,PLPPR5,PROM2,PTC…	84
Endocrine System Development and Function,Molecular Transport,Protein Synthesis,Small Molecule Biochemistry	Quantity of glucagon in blood	0.000162	DBH,FBP1,ONECUT1,PCSK1,SCG5	5
Cellular Assembly and Organization,Nervous System Development and Function,Tissue Morphology	Abnormal quantity of synaptic vesicles	0.000162	ERC2,PCDH17,SH3GL2,SH3GL3,SLC17A6	5
Cellular Assembly and Organization	Quantity of vesicles	0.000165	CACNA1A,ERC2,NTRK3,PCDH17,PTPRN2,RAB33A,SH3GL2,SH3GL3,SLC17A6	9
Cell Morphology,Cellular Assembly and Organization,Cellular Development,Cellular Function and Maintenance,Cellular Growth and Proliferation,Embryonic Development,Nervous System Development and Function,Organismal Development,Tissue Development	Dendritic growth/branching	0.000169	ADCYAP1,AGAP2,CACNA1A,CAMK1G,CDH10,CPEB3,DRD2,DSCAM,ELAVL4,GRIN1,LRRTM1,NRN1,NSG1,OPRM1,PLPPR5,RELN,SLC12A5	17
Cardiovascular Disease,Neurological Disease,Organismal Injury and Abnormalities	Stroke	0.00017	ADCY8,ADRA1B,ADRA2A,CARTPT,CHRNA2,CHRNA4,DDC,DRD2,GABRE,GABRG3,GRIN1,HTR3A,KCNH7,OPRM1,PDE11A,TUBA3C/TUBA3D	16
Nervous System Development and Function	Analgesia	0.000173	ADCY8,ADRA2A,CARTPT,CHRNA4,KCNK3,OPRM1,PDYN,TAC1	8
Cancer,Organismal Injury and Abnormalities,Respiratory Disease	Lung adenocarcinoma	0.000175	ADGRB3,ADRA1B,AJAP1,BEND4,CABYR,CACNA1A,CAMKV,CARMIL3,CDH10,CDH12,CHRNA4,CNTNAP5,COCH,CSMD3,DSCAM,DTX1,DZANK1,EPHA5,EPHB6,ERICH3,FAM13C,GABRE,GADL1,GPRIN3,GUCY1A1,HTR3A,HYLS1,JAKMIP3,KCNB2,LRRC4C,LRRTM3,LRRTM4,MAST1,MST1R,MYO16,MYT1L,NBEA,NLRP3,NTRK3,PAK5,PCDH11X,PCDHB5,PDYN,PLPPR5,PROM2,PTPRN2,RELN,RNF112,RNF180,RP1L1,RTN1,SCN4A,SERP2,SH3GL3,SHISA3,SLC17A6,SLC5A7,SLITRK1,SORCS1,TFAP2D,TUBA3C/TUB…	64
Molecular Transport	Transport of monovalent inorganic cation	0.000179	ADRA2A,DRD2,FGF14,HCN4,KCNA3,KCNB2,KCND2,KCNH7,KCNK3,KCNMB2,LRRC26,SCN4A,SLC12A5,SLC25A27,SLC8A2	15
Cell-To-Cell Signaling and Interaction,Nervous System Development and Function	Miniature excitatory postsynaptic currents	0.000184	CELF4,DLGAP2,LRRTM4,NRN1,SH3GL2,SH3GL3,SLC12A5	7
Cancer,Organismal Injury and Abnormalities,Reproductive System Disease	Prostatic carcinoma	0.000188	ADARB2,ADCY8,ADCYAP1,ADGRB3,ADRA1B,ADRA2A,AGAP2,ATP2C2,CACNA1A,CACNG5,CARMIL3,CDH12,CDH8,CELF4,CHRNA4,CNTN5,CNTNAP5,CRHBP,CRHR2,CSMD3,DBH,DLGAP3,DNAJC7,DNER,DOK6,DSCAM,ERICH6B,FBLL1,FREM3,GADL1,GARNL3,GATD3A/GATD3B,GDAP1L1,GPR146,GPR68,GPRIN3,GRIA4,GRIK3,GRIN1,GRM3,HCN4,HECW1,HS3ST5,KCNB2,KCND2,LMTK3,LRRC4C,LRRC75B,LRRTM1,MAB21L2,MARCO,MAST1,MCMDC2,MST1R,MTUS2,MYO16,MYT1L,NAP1L5,NBEA,NLRP3,NOVA1,…	110
Cancer,Organismal Injury and Abnormalities	Malignant connective or soft tissue neoplasm	0.000189	ADARB2,ADGRA1,BTBD8,CACNA1A,CADM3,CAMSAP3,CARMIL3,CDH8,CNTN5,CSMD3,DLGAP2,DNAJC28,DNAJC7,DOK6,ERICH3,FREM3,GABRE,GGN,JAKMIP3,KCNB2,KLB,MST1R,MTUS2,MYO16,MYT1L,NBEA,NEXMIF,NR4A3,NTRK3,OPRM1,PAPPA,PCDH11X,PDYN,POU6F2,PTCHD1,RNF180,RP1L1,RUNX1T1,SCN4A,SSTR1,SYN3,TEK,TLR5,TTLL2,TUBA3C/TUBA3D,UNC79,VMO1,ZACN,ZFR2,ZNF311,ZNF717,ZNF785	52
Molecular Transport	Transport of metal ion	0.000195	ADRA2A,ATP2C2,CACNA1A,CHRNA4,DRD2,FGF14,GRIN1,HCN4,KCNA3,KCNB2,KCND2,KCNH7,KCNK3,KCNMB2,LRRC26,MICU3,SCN4A,SLC12A5,SLC8A2,TRPV6	20
Carbohydrate Metabolism	Homeostasis of carbohydrate	0.000199	ADCY8,ADRA1B,ADRA2A,CACNA1A,CARTPT,CRHR2,DBH,ICA1,KCNA3,KLB,MLXIPL,PCSK1,PHOX2A,SCG5,TLR5	15
Cardiovascular Disease,Developmental Disorder,Endocrine System Disorders,Hereditary Disorder,Organismal Injury and Abnormalities,Renal and Urological Disease	Williams-Beuren syndrome	0.000207	ADRA1B,ADRA2A,DRD2,MLXIPL	4
Cardiovascular Disease,Neurological Disease,Organismal Injury and Abnormalities	Orthostatic intolerance	0.000207	ADRA1B,ADRA2A,DDC,DRD2	4
Nervous System Development and Function	Nociception	0.000213	ADCYAP1,ALOXE3,CACNA1A,CHRNA4,CRHR2,GRIA4,GRIN1,GRM3,KCND2,OPRM1,PDYN,SCN3A,TAC1	13
Cardiovascular Disease	Hypotension	0.000216	ADRA1B,ADRA2A,DBH,DDC,DRD2,HTR3A,HTR3B,OPRM1	8
Neurological Disease	Sedation	0.000218	ADRA2A,GABRE,GABRG3,GRIN1,KCNK3,OPRM1	6
Organismal Injury and Abnormalities	Abdominal pain	0.00022	ADRA1B,CHRNA2,CHRNA4,HTR3A,HTR3B,OPRM1,SCN4A	7
Endocrine System Development and Function,Molecular Transport,Small Molecule Biochemistry	Quantity of glucagon	0.00022	DBH,FBP1,ONECUT1,PCSK1,SCG5	5
Neurological Disease,Organismal Injury and Abnormalities	Localization-related epilepsy	0.000227	CACNA1A,CHRNA2,CHRNA4,GABRE,GABRG3,GRIN1,RELN,SCN3A,SCN4A	9
Endocrine System Disorders,Gastrointestinal Disease,Metabolic Disease,Neurological Disease,Organismal Injury and Abnormalities	Diabetic neuropathy	0.000242	ADRA1B,ADRA2A,CACNA1A,GRIN1,KCNH7,OPRM1	6
Organismal Injury and Abnormalities	Non-cancer pain	0.000243	ADRA1B,ADRA2A,CACNA1A,CHRNA4,DRD2,GRIN1,GUCY1A1,HTR3A,KCNK3,OPRM1,PDE11A	11
Molecular Transport	Transport of inorganic cation	0.000246	ADRA2A,ATP2C2,CACNA1A,CHRNA4,DRD2,FGF14,GRIN1,HCN4,KCNA3,KCNB2,KCND2,KCNH7,KCNK3,KCNMB2,LRRC26,MICU3,SCN4A,SLC12A5,SLC25A27,SLC8A2,TRPV6	21
Cancer,Organismal Injury and Abnormalities	Neoplasia of cells	0.000253	ACSM3,ACTL6B,ADAMTS17,ADCY8,ADGRB3,ADRA1B,AGAP2,AGBL4,ALOXE3,AMPH,ATP2C2,C22orf42,C6orf58,CABYR,CACNA1A,CAMK2N1,CAMK2N2,CCSER1,CDH10,CDH12,CDH8,CDHR2,CELF4,CHGB,CHST8,CNTN5,CNTNAP5,COCH,CPEB3,CSMD3,DAO,DDC,DDX25,DLGAP2,DLGAP3,DNER,DOK6,DPP10-AS1,DSCAM,DTX1,DUSP4,DUSP8,DZANK1,EBF3,ELAVL4,EPB41L4B,EPHA5,EPHB6,ERICH3,ESRRB,FREM3,FRS3,GABRE,GABRG3,GLRA2,GPR139,GPR45,GRIA2,GRIA4,GRIK3,GRIN1,GRM3,GUCY1…	167
Cardiovascular Disease	Orthostatic hypotension	0.000255	ADRA1B,ADRA2A,DBH,DDC,DRD2	5
Organismal Injury and Abnormalities	Shoulder pain	0.000255	ADRA2A,CHRNA2,CHRNA4,DRD2,OPRM1	5
Gastrointestinal Disease,Organismal Injury and Abnormalities	Irritable bowel syndrome with diarrhea	0.000255	HTR3A,HTR3B,OPRM1	3
Psychological Disorders	Dysthymia	0.000259	ADRA1B,ADRA2A,DDC,DRD2	4
Psychological Disorders	Treatment resistant depression	0.00027	ADRA1B,ADRA2A,DRD2,GABRE,GABRG3,GRIN1	6
Cancer,Organismal Injury and Abnormalities,Reproductive System Disease	Breast or ovarian carcinoma	0.000275	ACTL6B,ADARB2,ADCYAP1,ADGRA1,ADGRB3,ADRA1B,AGAP2,AGBL4,AKR1C1/AKR1C2,ALOXE3,AMPH,ASGR1,ASIC4,ATP2C2,ATP8A1,BEX2,CACNA1A,CAMK2N2,CAMKV,CCSER1,CDH10,CDH12,CELF4,CHST8,CLVS1,CNBD2,CNGB1,CNTNAP5,COCH,CREG2,CRHBP,CRYBG2,CSMD3,DAO,DBH,DNAJC7,DSCAM,DUSP4,DZANK1,EBF3,EN1,EPHA5,EPHB6,ERICH3,GATD3A/GATD3B,GDAP1L1,GDF9,GRIA2,GRIA4,GRM3,H2BC5,HECW1,JAKMIP3,KBTBD3,KCNB2,LRRTM1,MARCO,MB21D2,MST1R,MTUS2,MYT1L,N…	100
Cancer,Organismal Injury and Abnormalities	Squamous-cell carcinoma	0.000279	ADAMTS17,ADCY8,ADGRB3,AGAP2,AMPH,ATP2C2,C6orf58,CABYR,CACNA1A,CCSER1,CDH10,CDH8,CDHR2,CELF4,CHST8,CNTN5,CNTNAP5,COCH,CPEB3,CSMD3,DDX25,DLGAP2,DOK6,DSCAM,DZANK1,EBF3,EPHA5,EPHB6,ERICH3,ESRRB,FREM3,GABRE,GLRA2,GPR139,GRIA2,GRIA4,GRIK3,GRM3,GUCY1A1,H2BC5,HCN4,HECW1,HMGCLL1,INA,KBTBD3,KCNA3,KCNB2,KCND2,KCNH7,KCNIP1,KRTAP5-2,LMTK3,LRRC37A3 (includes others),LRRC3B,LRRC4C,LRRTM1,LRRTM3,LRRTM4,MAST1,MB2…	114
Hereditary Disorder,Neurological Disease,Organismal Injury and Abnormalities	Spinocerebellar ataxia type 6	0.000287	ATXN8OS,CACNA1A	2
Nervous System Development and Function	Dedepression of CA1 neuron	0.000287	GRIA2,GRIA3	2
Nervous System Development and Function	Depotentiation of CA1 neuron	0.000287	GRIA2,GRIA3	2
Neurological Disease,Organismal Injury and Abnormalities	Sporadic cerebellar ataxia	0.000287	ATXN8OS,CACNA1A	2
Cell-To-Cell Signaling and Interaction,Molecular Transport,Small Molecule Biochemistry	Quantity of catecholamine	0.000294	ADCYAP1,ADRA1B,ADRA2A,CARTPT,DBH,DRD2,EN1,EPHB6,PTPRN2,SCG5,SLITRK1	11
Neurological Disease,Psychological Disorders	Bipolar I disorder	0.000299	ADRA1B,ADRA2A,DRD2,GABRE,GABRG3,GRIN1	6
Connective Tissue Disorders,Organismal Injury and Abnormalities,Skeletal and Muscular Disorders,Tissue Morphology	Closed fracture	0.000319	ADRA1B,ADRA2A,GRIN1,OPRM1	4
Respiratory Disease	Apnea	0.000325	ADRA2A,ASIC4,DDC,DRD2,DSCAM,GABRE,GABRG3,GRIN1,OPRM1	9
Hereditary Disorder,Neurological Disease,Organismal Injury and Abnormalities,Psychological Disorders	Schizophreniform psychosis	0.000331	ADRA1B,ADRA2A,CHRNA4,DRD2,GABRE,GABRG3	6
Hereditary Disorder,Neurological Disease,Organismal Injury and Abnormalities	Familial epilepsy	0.000332	ACTL6B,CACNA1A,CHRNA2,CHRNA4,FRRS1L,GABRE,GABRG3,GRIN1,HTR3A,HTR3B,RELN,SCN3A,SLC12A5	13
Neurological Disease,Organismal Injury and Abnormalities,Psychological Disorders	Dementia	0.000334	ADRA1B,ADRA2A,AMPH,ANKRD34A,ATP8A1,ATXN8OS,CACNA1A,CHRNA2,CHRNA4,COCH,DDC,DLGAP2,DRD2,GABRE,GABRG3,GRIA2,GRIA3,GRIA4,GRIN1,HTR3A,HTR3B,KCNH7,NPTX1,NTRK3,OPRM1,PCDH11X,RELN,SCG5,SH3GL2,SLC5A7,TUBA3C/TUBA3D	31
Neurological Disease,Organismal Injury and Abnormalities	Neuralgia	0.000336	CACNA1A,GRIN1,HTR3A,HTR3B,OPRM1	5
Cancer,Organismal Injury and Abnormalities	Upper aero-digestive squamous cell carcinoma	0.000339	ADAMTS17,ADGRB3,AGAP2,AMPH,ATP2C2,C6orf58,CACNA1A,CCSER1,CDH10,CDH8,CDHR2,CELF4,CNTN5,CNTNAP5,CPEB3,CSMD3,DOK6,DSCAM,DZANK1,EBF3,ESRRB,FREM3,GLRA2,GRIA2,GRIA4,GRM3,GUCY1A1,KBTBD3,KCNA3,KRTAP5-2,LRRC37A3 (includes others),LRRC4C,LRRTM1,LRRTM4,MTMR7,MYT1L,NOVA1,NTRK3,PAPPA,PCDH11X,PCDH17,PHOX2A,PHOX2B,PLCXD3,PPFIA2,PTCHD1,RIT2,RP1L1,RUNX1T1,SCG5,SCN3A,SCN4A,SETD6,SEZ6,SLC10A4,SLCO5A1,SLITRK1,TFAP2D…	65
Neurological Disease,Organismal Injury and Abnormalities,Psychological Disorders	Alzheimer disease or frontotemporal dementia	0.000341	ADRA1B,ADRA2A,AMPH,ANKRD34A,ATP8A1,ATXN8OS,CHRNA2,CHRNA4,COCH,DDC,DLGAP2,DRD2,GABRE,GABRG3,GRIA2,GRIA3,GRIA4,GRIN1,HTR3A,KCNH7,NPTX1,NTRK3,OPRM1,PCDH11X,RELN,SCG5,SH3GL2,SLC5A7,TUBA3C/TUBA3D	29
Neurological Disease,Organismal Injury and Abnormalities,Psychological Disorders	Tauopathy	0.000361	ADRA1B,ADRA2A,AMPH,ANKRD34A,ATP8A1,ATXN8OS,CHRNA2,CHRNA4,COCH,DDC,DLGAP2,DRD2,GABRE,GABRG3,GRIA2,GRIA3,GRIN1,HTR3A,KCNH7,NPTX1,NTRK3,OPRM1,PCDH11X,RELN,SCG5,SCN3A,SCN4A,SH3GL2,SLC5A7,TUBA3C/TUBA3D	30
Neurological Disease	Progressive neurological disorder	0.000375	ADRA1B,ADRA2A,AMPH,ANKRD34A,ATP8A1,ATXN8OS,CACNA1A,CHGB,CHRNA2,CHRNA4,COCH,DBH,DDC,DLGAP2,DPY19L2P2,DRD2,GABRE,GABRG3,GRIA2,GRIA3,GRIA4,GRIN1,HCRTR2,HPCA,HTR3A,INA,KCNA3,KCNB2,KCND2,KCNH7,NLRP3,NPTX1,NSG2,NTRK3,NXPH1,OPRM1,PCDH11X,PDE11A,RELN,RTN1,SCG5,SCN3A,SCN4A,SH3GL2,SLC5A7,TAC1,TEK,TUBA3C/TUBA3D	48
Neurological Disease,Organismal Injury and Abnormalities,Psychological Disorders	Frontal lobe dementia	0.000378	CHRNA4,GRIN1,HTR3A	3
Neurological Disease,Organismal Injury and Abnormalities,Psychological Disorders	Semantic dementia	0.000378	CHRNA4,GRIN1,HTR3A	3
Developmental Disorder,Neurological Disease,Psychological Disorders	Stuttering	0.000383	ADRA1B,ADRA2A,DRD2,GABRE,GABRG3	5
Psychological Disorders	Oppositional defiant disorder	0.000389	ADRA1B,ADRA2A,CARTPT,DRD2	4
Gastrointestinal Disease,Organismal Injury and Abnormalities	Gastroparesis	0.000389	DRD2,HTR3A,HTR3B,PDE11A	4
Cancer,Organismal Injury and Abnormalities	Sarcoma	0.000398	ADARB2,ADGRA1,BTBD8,CACNA1A,CADM3,CAMSAP3,CARMIL3,CDH8,CNTN5,CSMD3,DLGAP2,DNAJC28,DNAJC7,DOK6,ERICH3,FREM3,GABRE,GGN,JAKMIP3,KCNB2,KLB,MTUS2,MYO16,MYT1L,NBEA,NEXMIF,NR4A3,NTRK3,PAPPA,PCDH11X,PDYN,POU6F2,PTCHD1,RNF180,RP1L1,RUNX1T1,SCN4A,SSTR1,SYN3,TEK,TLR5,TTLL2,TUBA3C/TUBA3D,UNC79,VMO1,ZACN,ZFR2,ZNF311,ZNF717,ZNF785	50
Neurological Disease,Organismal Injury and Abnormalities	Partial seizure	0.000422	CACNA1A,GABRE,GABRG3,GRIN1,SCN3A,SCN4A,SLC6A12	7
Endocrine System Development and Function,Molecular Transport,Protein Synthesis,Small Molecule Biochemistry	Quantity of insulin in blood	0.000433	ADCYAP1,ADRA1B,CARTPT,DBH,GPR68,KCNA3,KLB,MGAT4A,MLXIPL,ONECUT1,OPRM1,PCSK1,TLR5	13
Neurological Disease,Organismal Injury and Abnormalities,Psychological Disorders	Frontotemporal dementia	0.000435	CHRNA4,GRIA2,GRIA4,GRIN1,HTR3A	5
Cell Morphology,Nervous System Development and Function,Neurological Disease,Tissue Morphology	Abnormal morphology of neurons	0.000441	ACTL6B,ADCYAP1,CACNA1A,CPEB3,DLGAP2,DRD2,DSCAM,ERC2,GRIN1,KCND2,LRRTM1,MYO16,NPTX1,NRN1,NTRK3,NYAP2,PAK5,PHOX2B,SEZ6,SH3GL2,SH3GL3,SLC12A5,SLC17A6,SSTR1,TAC1,TAFA2	26
Neurological Disease,Organismal Injury and Abnormalities	Migraine with aura	0.000443	ADRA1B,ADRA2A,CACNA1A,DRD2,OPRM1,SCN4A	6
Neurological Disease,Skeletal and Muscular Disorders	Muscle spasm	0.000443	CACNA1A,GABRE,GABRG3,GUCY1A1,OPRM1,PDE11A	6
Neurological Disease,Organismal Injury and Abnormalities,Psychological Disorders	Brain damage	0.000443	ADRA1B,ADRA2A,CHRNA2,CHRNA4,DRD2,GABRE,GABRG3,GRIN1,HTR3A,KCNH7,NGB,OPRM1,SCN3A,SCN4A	14
Cancer,Organismal Injury and Abnormalities,Respiratory Disease	Upper airway cancer	0.000444	AMPH,C6orf58,CCSER1,CDHR2,CNTN5,CNTNAP5,CSMD3,DOK6,DZANK1,ERICH6B,GLRA2,GRIN1,GRM3,GUCY1A1,LRRC4C,LRRTM1,LRRTM4,MST1R,MYT1L,PAPPA,PCDH11X,PCDH17,PHOX2A,PPFIA2,RIT2,RP1L1,SCN3A,SCN4A,SHISA3,SLC8A2,TLR5,TRPV6,TUBA3C/TUBA3D,UNC79,VWC2,ZNF717,ZNF726,ZNF789	38
Organismal Injury and Abnormalities,Respiratory Disease	Dyspnea	0.000466	ADRA1B,ADRA2A,DRD2,DSCAM,OPRM1,RAB3A,RAB3C,SCG5,SH3GL2,SH3GL3	10
Cell Morphology,Cellular Assembly and Organization,Cellular Development,Cellular Function and Maintenance,Cellular Growth and Proliferation,Nervous System Development and Function,Organismal Development,Tissue Development	Branching of neurons	0.000474	ADCYAP1,AGAP2,CACNA1A,CAMK1G,CDH10,CPEB3,DRD2,DSCAM,ELAVL4,ERC2,GRIN1,LRRTM1,NRN1,NSG1,NTRK3,OPRM1,PLPPR5,RELN,SLC12A5	19
Hereditary Disorder,Neurological Disease,Organismal Injury and Abnormalities	Autosomal dominant epilepsy	0.000486	CACNA1A,CHRNA2,CHRNA4,RELN,SCN3A,SLC12A5	6
Neurological Disease,Psychological Disorders	Bipolar depression	0.000486	ADRA1B,ADRA2A,DRD2,GABRE,GABRG3,GRIN1	6
Hereditary Disorder,Neurological Disease,Organismal Injury and Abnormalities	Familial focal epilepsy	0.000491	CHRNA2,CHRNA4,GABRE,GABRG3,GRIN1,RELN,SCN3A	7
Organismal Injury and Abnormalities,Psychological Disorders	Phobic anxiety disorder	0.000492	ADRA1B,ADRA2A,GABRE,GABRG3,GRIN1	5
Hereditary Disorder,Neurological Disease,Organismal Injury and Abnormalities,Psychological Disorders	Trichotillomania	0.000492	ADRA1B,DRD2,GABRE,GABRG3,SLITRK1	5
Carbohydrate Metabolism,Cellular Function and Maintenance,Small Molecule Biochemistry	Homeostasis of D-glucose	0.000525	ADCY8,ADRA1B,ADRA2A,CACNA1A,CARTPT,CRHR2,DBH,ICA1,KCNA3,KLB,MLXIPL,PCSK1,SCG5,TLR5	14
Molecular Transport,Small Molecule Biochemistry	Transport of amine	0.000532	CHRNA4,DDC,DRD2,SCN4A,SLC5A7,TAC1	6
Neurological Disease,Organismal Injury and Abnormalities,Psychological Disorders	Non-Alzheimer degenerative dementia	0.000532	CHRNA4,DRD2,GRIA2,GRIA4,GRIN1,HTR3A	6
Psychological Disorders	Tobacco-related disorder	0.000532	CHRNA2,CHRNA4,DDC,GABRE,GABRG3,OPRM1	6
Dental Disease,Gastrointestinal Disease,Inflammatory Disease,Organismal Injury and Abnormalities	Symptomatic irreversible pulpitis	0.000533	ADRA1B,ADRA2A,OPRM1	3
Cell Morphology,Cellular Movement,Nervous System Development and Function	Innervation of Purkinje cells	0.000533	DNER,GRIA2,SEZ6	3
Cardiovascular Disease	Hypertension	0.000535	ADRA1B,ADRA2A,ASGR1,ASIC4,ATP6V0E2-AS1,CACNA1A,CELF4,CHRNA2,CHRNA4,CNTNAP5,CRHR2,DICER1-AS1,DOK6,DRD2,GABRE,GABRG3,GLRA2,GRIA4,GUCY1A1,HCRTR2,HENMT1,KCNIP1,KCNK3,ME3,MYO16,NTRK3,OPRM1,PDE11A,PDYN,PRRG1,RBP5,RUNX1T1,TLR5,TMSB15B	34
Hereditary Disorder,Neurological Disease,Organismal Injury and Abnormalities,Psychological Disorders,Skeletal and Muscular Disorders	Huntington Disease	0.000553	ADRA1B,ADRA2A,CHGB,CHRNA4,COCH,DRD2,GABRE,GABRG3,GNG3,GPR88,GRIN1,HPCA,HTR3A,ICA1,KCNH7,KCNIP1,MYT1L,NAP1L5,NBEA,OPRM1,RAB3A,SCAMP5,SCN3A,SCN4A,SEZ6,ST8SIA3,TAC1	27
Cell-To-Cell Signaling and Interaction,Drug Metabolism,Molecular Transport,Small Molecule Biochemistry	Secretion of dopamine	0.000555	CHRNA4,DRD2,PTPRN2,RAB3A,SYT4	5
Neurological Disease	Essential tremor	0.000555	ADRA2A,CACNA1A,CHRNA4,GRIN1,HTR3A	5
Developmental Disorder,Hereditary Disorder,Neurological Disease,Organismal Injury and Abnormalities	Fragile X syndrome	0.000555	ADRA1B,ADRA2A,DRD2,SCN3A,SCN4A	5
Small Molecule Biochemistry	Synthesis of catecholamine	0.000555	CRHR2,DAO,DBH,DDC,DRD2	5
Neurological Disease,Psychological Disorders	Recurrent major depression	0.000561	ADRA2A,GRIN1,HTR3A,HTR3B	4
Cell-To-Cell Signaling and Interaction,Cellular Assembly and Organization,Nervous System Development and Function,Tissue Morphology	Quantity of synapse	0.000568	CNTN5,DLGAP3,DUSP4,GRIN1,NPTX1,PLPPR5,RELN	7
Inflammatory Disease,Neurological Disease,Skeletal and Muscular Disorders	Multiple Sclerosis	0.000583	ADRA1B,ADRA2A,CHRNA4,DRD2,GABRE,GABRG3,GRIN1,HCRTR2,HTR3A,KCNA3,KCNB2,KCND2,KCNH7,NLRP3,SCN4A	15
Cell-To-Cell Signaling and Interaction,Cellular Growth and Proliferation,Nervous System Development and Function	Stimulation of neurons	0.000583	CARTPT,GLRA2,KCNIP1,KCNJ9,NPTX1,NRN1,PHOX2B,TAC1	8
Cancer,Organismal Injury and Abnormalities	Connective tissue tumor	0.000586	ADARB2,ADGRA1,BTBD8,CACNA1A,CADM3,CAMSAP3,CARMIL3,CDH8,CNTN5,CSMD3,DLGAP2,DNAJC28,DNAJC7,DOK6,ERICH3,FREM3,GABRE,GGN,JAKMIP3,KCNB2,KLB,MST1R,MTUS2,MYO16,MYT1L,NBEA,NEXMIF,NR4A3,NTRK3,OPRM1,PAPPA,PCDH11X,PDYN,POU6F2,PTCHD1,RNF180,RP1L1,RUNX1T1,SCN4A,SSTR1,SYN3,TEK,TLR5,TTLL2,TUBA3C/TUBA3D,UNC79,VMO1,ZACN,ZFR2,ZNF311,ZNF717,ZNF785	52
Metabolic Disease,Neurological Disease,Organismal Injury and Abnormalities,Psychological Disorders	Alzheimer disease	0.000597	ADRA1B,ADRA2A,AMPH,ANKRD34A,ATP8A1,ATXN8OS,CHRNA2,CHRNA4,COCH,DDC,DLGAP2,DRD2,GABRE,GABRG3,GRIA2,GRIA3,GRIN1,HTR3A,KCNH7,NPTX1,NTRK3,OPRM1,PCDH11X,RELN,SCG5,SH3GL2,SLC5A7,TUBA3C/TUBA3D	28
Neurological Disease,Organismal Injury and Abnormalities	Absence seizure	0.000623	CACNA1A,CELF4,GABRE,GABRG3,GRIA4	5
Cell Signaling	Neuropeptide signaling pathway	0.000623	ADCYAP1,CARTPT,GLRA2,HCRTR2,SSTR1	5
Cell Death and Survival	Susceptibility to excitotoxicity of neurons	0.000623	DRD2,GRIA2,GRIN1,HPCA,NR4A3	5
Cell-To-Cell Signaling and Interaction,Cellular Assembly and Organization	Cell-cell contact	0.000626	ACTL6B,ADGRB3,AMPH,CACNA1A,CADM3,CDH10,CNTN5,DLGAP2,DLGAP3,DUSP4,ERC2,GDF9,GRIN1,LGALS8,LRRTM1,LRRTM3,LRRTM4,MST1R,NPTX1,NRN1,NTRK3,ONECUT1,PCDHB5,PCDHB6,PLPPR5,RELN,SEZ6,SH3GL2,SH3GL3,SLC12A5,SLC5A7,SLITRK1,TAFA2,TEK,TRPV6	35
Carbohydrate Metabolism,Molecular Transport,Small Molecule Biochemistry	Concentration of D-glucose	0.000659	ADCYAP1,ADRA2A,CARTPT,CRHR2,DBH,DLGAP3,FBP1,GPR68,GRIN1,ICA1,KLB,MGAT4A,MLXIPL,ONECUT1,OPRM1,PTPRN2,SCG5,STAT4,TAC1	19
Cardiovascular Disease,Hereditary Disorder,Organismal Injury and Abnormalities	Familial vascular disease	0.000659	ADCY8,ADRA1B,ADRA2A,DDC,DRD2,GABRE,GABRG3,GRIN1,GUCY1A1,HCN4,KCNK3,MLXIPL,OPRM1,PDE11A,TEK	15
Organismal Injury and Abnormalities	Refractory pain	0.000664	ADRA2A,CACNA1A,GRIN1,OPRM1	4
Behavior	Addiction behavior	0.000664	ADRA1B,CHRNA4,DRD2,OPRM1	4
Cancer,Organismal Injury and Abnormalities,Respiratory Disease	Non-small cell lung carcinoma	0.000667	ADGRB3,ADRA1B,AJAP1,BEND4,CABYR,CACNA1A,CAMKV,CARMIL3,CDH10,CDH12,CHRNA4,CNTN5,CNTNAP5,COCH,CSMD3,DLGAP2,DSCAM,DTX1,DZANK1,EPB41L4B,EPHA5,EPHB6,ERICH3,FAM13C,FBP1,GABRE,GABRG3,GADL1,GPRIN3,GRM3,GUCY1A1,H2BC5,HTR3A,HYLS1,JAKMIP3,KCNB2,LRRC4C,LRRTM3,LRRTM4,MAST1,MB21D2,MST1R,MYO16,MYT1L,NBEA,NEXMIF,NLRP3,NTRK3,PAK5,PCDH11X,PCDHB5,PDYN,PLPPR5,PROM2,PTPRN2,RELN,RNF112,RNF180,RP1L1,RTN1,SCN4A,SERP2,SH…	74
Psychological Disorders	First episode psychosis	0.000697	ADRA1B,ADRA2A,DRD2,GABRE,GABRG3	5
Nutritional Disease,Psychological Disorders	Binge eating disorder	0.000697	CHRNA4,DRD2,GRIN1,HTR3A,OPRM1	5
Neurological Disease,Psychological Disorders	Refractory schizophrenia	0.000697	ADRA1B,ADRA2A,DRD2,GABRE,GABRG3	5
Organismal Functions	Mobility of mice	0.000724	DBH,PDYN,SLC5A7	3
Psychological Disorders	Intermittent explosive disorder	0.000724	ADRA1B,ADRA2A,DRD2	3
Organismal Functions	Hypoactivity of mice	0.000738	ADCY8,CPEB3,DRD2,GRIA2,GRIA3,KCNB2,LRRTM1,OPRM1,PAK5,SEZ6,SLITRK1	11
Inflammatory Disease,Neurological Disease,Skeletal and Muscular Disorders	Relapsing-remitting multiple sclerosis	0.000739	ADRA1B,ADRA2A,GABRE,GABRG3,GRIN1,KCNA3,KCNB2,KCND2	8
Cell Morphology,Nervous System Development and Function,Tissue Morphology	Morphology of neurons	0.000758	ACTL6B,ADCYAP1,AGAP2,CACNA1A,CDH10,CPEB3,DAO,DLGAP2,DRD2,DSCAM,ERC2,GRIN1,KCND2,LRRTM1,MYO16,NPTX1,NRN1,NTRK3,NYAP2,PAK5,PHOX2B,SCAMP5,SEZ6,SH3GL2,SH3GL3,SLC12A5,SLC17A6,SSTR1,TAC1,TAFA2	30
Lipid Metabolism,Molecular Transport,Small Molecule Biochemistry	Quantity of steroid hormone	0.000777	ADCY8,ADCYAP1,CARTPT,CRHR2,DBH,DRD2,KCNK3,KLB,OPRM1,SCG5	10
Neurological Disease,Organismal Injury and Abnormalities	Complex partial seizure	0.000778	CACNA1A,GABRE,GABRG3,SCN3A,SCN4A	5
Psychological Disorders	Methamphetamine dependence	0.00078	ADRA1B,ADRA2A,DRD2,HTR3A	4
Organismal Injury and Abnormalities,Psychological Disorders,Reproductive System Disease	Postpartum depression	0.00078	ADRA1B,DRD2,GRIN1,OPRM1	4
Psychological Disorders	Delusional disorder	0.00078	ADRA1B,DRD2,GRIN1,OPRM1	4
Developmental Disorder,Neurological Disease,Organismal Injury and Abnormalities	Brain developmental abnormality	0.000811	ACTL6B,CACNA1A,FRRS1L,GRIN1,HTR3A,HTR3B,MAST1,SCN3A,SLC12A5	9
Cardiovascular Disease,Neurological Disease,Organismal Injury and Abnormalities	Cerebrovascular dysfunction	0.000825	ADCY8,ADRA1B,ADRA2A,CARTPT,CHRNA2,CHRNA4,DDC,DRD2,GABRE,GABRG3,GRIN1,GUCY1A1,HTR3A,KCNH7,OPRM1,PDE11A,TUBA3C/TUBA3D	17
Cell-To-Cell Signaling and Interaction,Nervous System Development and Function	Long-term potentiation of amygdala	0.000853	GRIN1,RAB3A	2
Cell-To-Cell Signaling and Interaction,Nervous System Development and Function	Response of pyramidal neurons	0.000853	GLRA2,GRIN1	2
Cell Morphology,Cellular Assembly and Organization	Accumulation of clathrin-coated vesicles	0.000853	SH3GL2,SH3GL3	2
Embryonic Development,Tissue Development	Accumulation of embryonic tissue	0.000853	NR4A3,TEK	2
Cardiovascular Disease	Postural tachycardia syndrome	0.000853	DBH,DDC	2
Organismal Functions	Delay in recovery of mice	0.000853	CRHR2,TEK	2
Cardiovascular Disease,Organismal Injury and Abnormalities	Cardiac arrest	0.000866	ADRA1B,ADRA2A,GABRE,GABRG3,GRIN1	5
Neurological Disease,Nutritional Disease,Organismal Injury and Abnormalities,Psychological Disorders	Anorexia nervosa	0.000866	ADRA1B,CARTPT,DRD2,GABRE,GABRG3	5
Neurological Disease	Extrapyramidal syndrome	0.000866	ADRA1B,ADRA2A,DRD2,GABRE,GABRG3	5
Nervous System Development and Function,Neurological Disease	Abnormal morphology of nervous system	0.000873	ACTL6B,ADCYAP1,CACNA1A,CHRNA4,CPEB3,DLGAP2,DLGAP3,DNER,DRD2,DSCAM,EN1,ERC2,GRIA2,GRIN1,GUCY1A1,KCND2,LRRTM1,LRRTM4,MAB21L2,MYO16,NPTX1,NRN1,NTRK3,NYAP2,PAK5,PHOX2A,PHOX2B,RNF180,SCG5,SEZ6,SH3GL2,SH3GL3,SLC12A5,SLC17A6,SSTR1,TAC1,TAFA2	37
Neurological Disease,Organismal Injury and Abnormalities	Mild cognitive impairment	0.000887	ADRA1B,CHRNA4,DDC,DRD2,GRIN1,HTR3A	6
Cell Morphology,Cellular Assembly and Organization,Cellular Development,Cellular Function and Maintenance,Cellular Growth and Proliferation,Embryonic Development,Nervous System Development and Function,Organismal Development,Tissue Development	Branching of neurites	0.000894	ADCYAP1,AGAP2,CACNA1A,CAMK1G,CDH10,CPEB3,DRD2,DSCAM,ELAVL4,GRIN1,LRRTM1,NRN1,NSG1,NTRK3,OPRM1,PLPPR5,RELN,SLC12A5	18
Neurological Disease	Paroxysmal movement disorder	0.00091	ADRA1B,CACNA1A,DRD2,FGF14	4
Neurological Disease,Psychological Disorders	Treatment-resistant major depressive disorder	0.00091	ADRA1B,ADRA2A,DRD2,GRIN1	4
Behavior	Place aversion	0.000953	DRD2,OPRM1,PDYN	3
Cell Morphology,Cellular Assembly and Organization,Cellular Development,Cellular Function and Maintenance,Cellular Growth and Proliferation,Nervous System Development and Function,Organismal Development,Tissue Development	Formation of dendrites	0.000974	ACTL6B,ADGRB3,CACNA1A,CSMD3,DNER,DSCAM,ELAVL4,GRIN1,MARCO,RELN,SEZ6	11
Neurological Disease,Organismal Injury and Abnormalities	Epileptic encephalopathy	0.000979	ACTL6B,CACNA1A,FRRS1L,HTR3A,HTR3B,NEXMIF,SCN3A,SLC12A5	8
Connective Tissue Disorders,Organismal Injury and Abnormalities,Skeletal and Muscular Disorders	Spondyloarthropathy	0.00103	ADRA1B,ADRA2A,CACNA1A,COCH,OPRM1,SCN3A,SCN4A,SYN3	8
Behavior	Abnormal emotional behavior	0.00105	CHRNA4,DRD2,GRIA2,LRRTM1	4
Organismal Injury and Abnormalities,Psychological Disorders	Panic disorder without agoraphobia	0.00105	ADRA1B,ADRA2A,GABRE,GABRG3	4
Organismal Injury and Abnormalities,Psychological Disorders	Panic disorder with agoraphobia	0.00105	ADRA1B,ADRA2A,GABRE,GABRG3	4
Neurological Disease	Akinesia	0.00105	CHRNA4,DDC,DRD2,SLC12A5	4
Neurological Disease,Organismal Injury and Abnormalities	Learning disability	0.00105	ADRA1B,ADRA2A,DDC,DRD2	4
Neurological Disease,Psychological Disorders	Manic bipolar I disorder	0.00106	ADRA1B,ADRA2A,DRD2,GABRE,GABRG3	5
Neurological Disease,Psychological Disorders	Mixed bipolar I disorder	0.00106	ADRA1B,ADRA2A,DRD2,GABRE,GABRG3	5
Behavior	Associative learning	0.00106	DBH,DRD2,GRIN1,RELN,TAC1	5
Nervous System Development and Function	Brain wave	0.00106	CACNA1A,CHRNA4,GNG3,SSTR1,SYN3	5
Cancer,Organismal Injury and Abnormalities	Intrathoracic malignant tumor	0.00107	ADGRB3,ADRA1B,AJAP1,BEND4,CABYR,CACNA1A,CAMKV,CARMIL3,CDH10,CDH12,CHRNA4,CNTN5,CNTNAP5,COCH,CSMD3,DLGAP2,DNAJC28,DSCAM,DTX1,DZANK1,EPB41L4B,EPHA5,EPHB6,ERICH3,FAM13C,FBP1,GABRE,GABRG3,GADL1,GPRIN3,GRM3,GUCY1A1,H2BC5,HTR3A,HYLS1,JAKMIP3,KCNB2,KCNH7,LRRC4C,LRRC75B,LRRTM3,LRRTM4,MAST1,MB21D2,MST1R,MYO16,MYT1L,NAP1L3,NBEA,NEXMIF,NLRP3,NR4A3,NTRK3,PAK5,PCDH11X,PCDHB5,PCSK1,PDYN,PHOX2B,PLPPR5,PROM2,PTC…	86
Cardiovascular Disease,Organismal Injury and Abnormalities	Atrial flutter	0.00112	ADRA1B,ADRA2A,KCNH7,KCNMB2,SCN4A,TUBA3C/TUBA3D	6
Cell-To-Cell Signaling and Interaction,Drug Metabolism,Molecular Transport,Small Molecule Biochemistry	Concentration of norepinephrine	0.00112	ADCYAP1,ADRA1B,ADRA2A,DBH,PTPRN2,SLITRK1	6
Molecular Transport	Transmembrane transport of cation	0.00114	CACNA1A,HCN4,KCNA3,KCNB2,KCND2,LRRC26,SCN4A,SLC25A27,SLC8A2,TRPV6	10
Cancer,Endocrine System Disorders,Organismal Injury and Abnormalities	Extrapancreatic neuroendocrine tumor	0.00116	ADRA1B,ADRA2A,AMPH,BEND4,CARTPT,COCH,CSMD3,DNAJC28,DRD2,ERICH3,FREM3,GARNL3,GNG3,GRIK3,GUCY1A1,KCNH7,PAK5,PCSK1,PID1,PPFIA2,PTCHD1,RELN,RIT2,RUNX1T1,SCN3A,SSTR1,STAT4,TEK,TUBA3C/TUBA3D,ZNF804A	30
Nutritional Disease	Obesity	0.00121	ADRA1B,ADRA2A,CARTPT,CHRNA2,CHRNA4,CRHR2,DRD2,GABRE,GABRG3,GRIA4,GRIN1,HTR3A,HTR3B,KCNA3,KLB,MST1R,NLRP3,NR4A3,OPRM1,PCSK1,PDE11A,SCN3A,SCN4A,SHOX2,SSTR1,SYT4,TLR5	27
Organismal Injury and Abnormalities,Respiratory Disease	Obstructive sleep apnea	0.00121	ADRA2A,DDC,DRD2,GABRE,GABRG3,OPRM1	6
Ophthalmic Disease,Organismal Injury and Abnormalities,Skeletal and Muscular Disorders	Ptosis	0.00121	ADRA1B,ADRA2A,DBH,PHOX2A	4
Neurological Disease	Unconsciousness	0.00121	ADRA2A,GABRE,GABRG3,GRIN1	4
Cell-To-Cell Signaling and Interaction,Nervous System Development and Function	Long term synaptic depression of hippocampal CA1 region	0.00121	ADCY8,GRIA2,GRIA3,GRIN1	4
Neurological Disease	Damage of nervous system	0.00122	ADRA1B,ADRA2A,CHRNA2,CHRNA4,DAO,DRD2,GABRE,GABRG3,GRIN1,HTR3A,KCNH7,NGB,OPRM1,SCN3A,SCN4A	15
Nervous System Development and Function	Sensation	0.00122	ADCYAP1,ADRA2A,ALOXE3,CACNA1A,CHRNA4,CNTN5,COCH,CPEB3,CRHR2,GRIA4,GRIN1,GRM3,KCND2,OPRM1,PDYN,RAB3A,SCN3A,TAC1,TMIE	19
Connective Tissue Disorders,Organismal Injury and Abnormalities,Skeletal and Muscular Disorders	Vertebral fusion	0.00122	ADRA2A,CACNA1A,OPRM1	3
Hereditary Disorder,Neurological Disease,Organismal Injury and Abnormalities,Skeletal and Muscular Disorders	Progressive muscle atrophy	0.00122	CHRNA4,GRIN1,HTR3A	3
Behavior	Hyperlocomotion	0.00122	ADCY8,PDE11A,SLC17A6	3
Behavior	Operant performance	0.00122	DRD2,OPRM1,SLC17A6	3
Neurological Disease,Psychological Disorders	Relapsed schizophrenia	0.00129	ADRA1B,ADRA2A,DRD2,GABRE,GABRG3	5
Behavior	Hyperactivity	0.00129	DLGAP2,GRIA4,LMTK3,OPRM1,PDE11A	5
Neurological Disease,Organismal Injury and Abnormalities	Generalized epilepsy	0.0013	ACTL6B,CACNA1A,FRRS1L,GABRE,GABRG3,HTR3A,HTR3B,SCN3A,SLC12A5	9
Respiratory Disease	Sleep apnea syndrome	0.00134	ADRA2A,ASIC4,DDC,DRD2,GABRE,GABRG3,OPRM1	7
Cancer,Organismal Injury and Abnormalities,Respiratory Disease	Lung cancer	0.00134	ADGRB3,ADRA1B,AJAP1,BEND4,CABYR,CACNA1A,CAMKV,CARMIL3,CDH10,CDH12,CHRNA4,CNTN5,CNTNAP5,COCH,CSMD3,DLGAP2,DNAJC28,DSCAM,DTX1,DZANK1,EPB41L4B,EPHA5,EPHB6,ERICH3,FAM13C,FBP1,GABRE,GABRG3,GADL1,GPRIN3,GRM3,GUCY1A1,H2BC5,HTR3A,HYLS1,JAKMIP3,KCNB2,KCNH7,LRRC4C,LRRC75B,LRRTM3,LRRTM4,MAST1,MB21D2,MST1R,MYO16,MYT1L,NAP1L3,NBEA,NEXMIF,NLRP3,NR4A3,NTRK3,PAK5,PCDH11X,PCDHB5,PCSK1,PDYN,PHOX2B,PLPPR5,PROM2,PTC…	85
Cancer,Organismal Injury and Abnormalities,Respiratory Disease	Laryngeal squamous cell carcinoma	0.00135	C6orf58,CNTN5,CNTNAP5,CSMD3,DOK6,DZANK1,GLRA2,GRM3,GUCY1A1,LRRC4C,LRRTM1,LRRTM4,MYT1L,PCDH11X,PCDH17,PHOX2A,RIT2,RP1L1,SCN3A,SCN4A,TRPV6,TUBA3C/TUBA3D,UNC79,VWC2,ZNF717	25
Cancer,Gastrointestinal Disease,Organismal Injury and Abnormalities	Esophageal carcinoma	0.00141	ADGRA1,ADGRB3,AGAP2,AGBL4,AJAP1,CDH10,CNTNAP5,CSMD3,EPHA5,ERICH3,ESRRB,FREM3,GPR68,GRM3,HECW1,KCNA3,KCND2,NAP1L5,PPFIA2,RP1L1,SCN4A,SEMA4A,SGIP1,SORCS1,TCTE1,TUBA3C/TUBA3D,ZNF717	27
Developmental Disorder	Autism spectrum disorder or intellectual disability	0.00145	ACTL6B,ADRA1B,ADRA2A,CADM3,CAMK1G,CHRNA4,CRPPA,DRD2,EBF3,GABRE,GABRG3,GRIA3,GRIA4,GRIN1,HTR3A,HTR3B,HYLS1,MYT1L,NEXMIF,OPRM1,PTCHD1,SCAMP5,SCN3A,SCN4A,SLC12A5,SLC17A6,SLC6A7	27
Carbohydrate Metabolism	Quantity of carbohydrate	0.00151	ADCYAP1,ADRA1B,ADRA2A,CARTPT,CHST1,CRHR2,DBH,DLGAP3,FBP1,GPR68,GRIN1,ICA1,KLB,LGALS8,MGAT4A,MLXIPL,NPFFR1,ONECUT1,OPRM1,PTPRN2,SCG5,SFTPD,SLC30A10,STAT4,TAC1,TEK	26
Cell-To-Cell Signaling and Interaction,Drug Metabolism,Molecular Transport,Small Molecule Biochemistry	Secretion of epinephrine	0.00154	ADCYAP1,CARTPT,CRHR2	3
Psychological Disorders	Adjustment disorder	0.00154	ADRA1B,ADRA2A,DRD2	3
Neurological Disease,Organismal Injury and Abnormalities	Primary lateral sclerosis	0.00154	CHRNA4,GRIN1,HTR3A	3
Connective Tissue Disorders,Organismal Injury and Abnormalities,Skeletal and Muscular Disorders	Spondylolisthesis	0.00154	ADRA1B,ADRA2A,OPRM1	3
Endocrine System Development and Function,Lipid Metabolism,Molecular Transport,Small Molecule Biochemistry	Concentration of corticosterone	0.00157	ADCY8,ADCYAP1,CARTPT,CRHR2,DBH,DRD2,KLB,SCG5	8
Cell-To-Cell Signaling and Interaction,Drug Metabolism,Molecular Transport,Small Molecule Biochemistry	Concentration of dopamine	0.00157	ADCYAP1,ADRA1B,CARTPT,DBH,DRD2,EN1,PTPRN2,SCG5	8
Connective Tissue Disorders,Organismal Injury and Abnormalities,Skeletal and Muscular Disorders	Prolapsed lumbar intervertebral disc	0.00158	ADRA1B,ADRA2A,OPRM1,PDE11A	4
Dental Disease,Digestive System Development and Function,Embryonic Development,Gastrointestinal Disease,Organ Development,Organismal Development,Organismal Injury and Abnormalities	Dental caries	0.00158	COCH,GABRE,GABRG3,GRIN1	4
Organismal Injury and Abnormalities,Respiratory Disease	Nasal congestion	0.00158	ADRA1B,ADRA2A,GRIN1,OPRM1	4
Nervous System Development and Function	Morphology of nervous system	0.00158	ACTL6B,ADCYAP1,AGAP2,CACNA1A,CDH10,CHRNA4,CPEB3,DAO,DLGAP2,DLGAP3,DNER,DRD2,DSCAM,EN1,ERC2,GRIA2,GRIN1,GUCY1A1,KCND2,LRRTM1,LRRTM4,MAB21L2,MYO16,NPTX1,NRN1,NTRK3,NYAP2,PAK5,PHOX2A,PHOX2B,RELN,RNF180,SCAMP5,SCG5,SEZ6,SH3GL2,SH3GL3,SLC12A5,SLC17A6,SSTR1,TAC1,TAFA2	42
Organismal Functions	Movement of rodents	0.00162	ADCY8,CPEB3,DRD2,GRIA2,GRIA3,KCNB2,LRRTM1,NR4A3,OPRM1,PAK5,SEZ6,SLITRK1	12
Nutritional Disease,Psychological Disorders	Hyperphagia	0.00164	CHRNA4,DRD2,GRIN1,HTR3A,OPRM1,SCG5,SSTR1,TLR5	8
Infectious Diseases	Sepsis	0.00167	ADRA1B,ADRA2A,DRD2,GABRE,GABRG3,GLRA2,GUCY1A1,HTR3A,KCNK3,OPRM1,PDE11A,STAT4	12
Nervous System Development and Function,Organ Development	Excitation of hippocampus	0.00169	GRIK3,SLC12A5	2
Cellular Assembly and Organization,Nervous System Development and Function	Complexity of apical processes	0.00169	HTR3A,RELN	2
Drug Metabolism,Molecular Transport,Small Molecule Biochemistry	Excretion of epinephrine	0.00169	DRD2,PTPRN2	2
Neurological Disease,Organismal Injury and Abnormalities,Psychological Disorders	Behavioral variant frontotemporal dementia	0.00169	GRIA2,GRIA4	2
Nervous System Development and Function	Development of parasympathetic nervous system	0.00169	PHOX2A,PHOX2B	2
Cell-To-Cell Signaling and Interaction,Drug Metabolism,Small Molecule Biochemistry	Conversion of dopamine	0.00169	DBH,DDC	2
Nervous System Development and Function,Organ Morphology,Tissue Morphology	Quantity of mesencephalic neurons	0.00169	DRD2,EN1	2
Cancer,Organismal Injury and Abnormalities	Head and neck squamous cell carcinoma	0.00169	ADAMTS17,ADCY8,ADGRB3,AGAP2,AMPH,ATP2C2,C6orf58,CACNA1A,CCSER1,CDH8,CDHR2,CELF4,CNTN5,CNTNAP5,CPEB3,CSMD3,DLGAP2,DOK6,DSCAM,DZANK1,EBF3,EPHB6,ESRRB,FREM3,GABRE,GLRA2,GRIA2,GRIA4,GRIK3,GRM3,GUCY1A1,H2BC5,HCN4,INA,KBTBD3,KCND2,KRTAP5-2,LMTK3,LRRC37A3 (includes others),LRRC4C,LRRTM1,LRRTM4,MAST1,MTMR7,MYO16,MYT1L,NOVA1,NTRK3,PAPPA,PCDH11X,PCDH17,PDE11A,PHOX2A,PHOX2B,PLCXD3,PPFIA2,PTCHD1,RELN,RIT2,RP…	84
Cardiovascular Disease,Organismal Injury and Abnormalities	Hypertension of blood vessel	0.00171	ADRA1B,ADRA2A,CACNA1A,CHRNA2,CHRNA4,GABRE,GABRG3,GUCY1A1,KCNK3,PDE11A	10
Dermatological Diseases and Conditions,Organismal Injury and Abnormalities	Pruritus	0.00173	ADRA1B,ADRA2A,CACNA1A,HTR3A,HTR3B,OPRM1	6
Protein Synthesis	Quantity of protein in blood	0.00174	ADCYAP1,ADRA1B,CARTPT,CHST8,DBH,DRD2,FBP1,GDF9,GNG3,GPR68,KCNA3,KCNK3,KLB,LRRC4C,MGAT4A,MLXIPL,NLRP3,ONECUT1,OPRM1,PCSK1,SCG5,SLC30A10,STAT4,TLR5	24
Inflammatory Disease,Organismal Injury and Abnormalities,Respiratory Disease	Acute respiratory distress syndrome	0.00179	ADRA2A,CHRNA2,CHRNA4,GABRE,GABRG3,OPRM1,SFTPD	7
Developmental Disorder,Neurological Disease,Psychological Disorders	Asperger syndrome	0.00179	ADRA1B,ADRA2A,DRD2,GRIN1	4
Neurological Disease,Organismal Injury and Abnormalities	Tension headaches	0.00179	CHRNA4,GRIN1,HTR3A,OPRM1	4
Neurological Disease,Organismal Injury and Abnormalities	Progressive encephalopathy	0.00181	ADRA1B,ADRA2A,AMPH,ANKRD34A,ATP8A1,ATXN8OS,CACNA1A,CHGB,CHRNA2,CHRNA4,COCH,DDC,DLGAP2,DPY19L2P2,DRD2,GABRE,GABRG3,GRIA2,GRIA3,GRIA4,GRIN1,HTR3A,INA,KCNH7,NPTX1,NSG2,NTRK3,NXPH1,OPRM1,PCDH11X,PDE11A,RELN,RTN1,SCG5,SCN3A,SCN4A,SH3GL2,SLC5A7,TAC1,TUBA3C/TUBA3D	40
Gastrointestinal Disease,Inflammatory Disease,Inflammatory Response,Organismal Injury and Abnormalities,Respiratory Disease	Pharyngitis	0.00186	ADRA1B,ADRA2A,DRD2,GRIN1,OPRM1	5
Behavior	Spatial learning	0.00188	ADRA1B,ADRA2A,AMPH,DBH,DLGAP2,DRD2,GRIN1,NRN1,OPRM1,SEZ6,TAFA2	11
Psychological Disorders	Psychotic depression	0.0019	ADRA1B,ADRA2A,DRD2	3
Molecular Transport	Transport of metal	0.00198	ADRA2A,ATP2C2,CACNA1A,CHRNA4,DRD2,FGF14,GRIN1,HCN4,KCNA3,KCNB2,KCND2,KCNH7,KCNK3,KCNMB2,LRRC26,MICU3,SCN4A,SLC12A5,SLC30A10,SLC8A2,TRPV6	21
Respiratory Disease	Respiratory failure	0.00199	ADRA2A,CHRNA2,CHRNA4,GABRE,GABRG3,GRIN1,KCNK3,PHOX2B,SLC12A5,SLC17A6	10
Neurological Disease,Psychological Disorders	Early-onset schizophrenia	0.00202	ADRA1B,DRD2,GABRE,GABRG3,SEZ6	5
Cell-To-Cell Signaling and Interaction,Nervous System Development and Function	Synaptic transmission of synapse	0.00202	CACNA1A,CHRNA4,PCDH17,RAB3A,SLC5A7	5
Organismal Injury and Abnormalities	Shock Response	0.00205	ADRA1B,ADRA2A,CHRNA2,CHRNA4,COCH,DRD2,GABRE,GABRG3,GRIN1,GUCY1A1,NLRP3,OPRM1,PCSK1,PDE11A	14
Hereditary Disorder,Neurological Disease,Organismal Injury and Abnormalities	Rett Syndrome	0.00209	ADRA1B,ADRA2A,DRD2,DUSP4,GRIN1,LGALS8,PTPRN2,SLC12A5	8
Organismal Injury and Abnormalities,Respiratory Disease	Obstruction of airway	0.00211	ADRA2A,DDC,DRD2,GABRE,GABRG3,GRIN1,OPRM1	7
Ophthalmic Disease,Organismal Injury and Abnormalities	Primary glaucoma	0.0022	ADRA1B,ADRA2A,CHRNA2,COCH,TEK	5
Cellular Assembly and Organization,Cellular Function and Maintenance	Organization of cytoskeleton	0.00223	ACTL6B,ADCYAP1,ADGRB3,ADRA1B,ADRA2A,AGAP2,B9D1,BICDL1,BTBD8,CACNA1A,CAMK1G,CAMSAP3,CDH10,CPEB3,CRHR2,CSMD3,DNER,DRD2,DSCAM,ELAVL4,EPHA5,EPHB6,ERC2,GRIN1,INA,LMTK3,LRRC4C,LRRTM1,MARCO,MAST1,MST1R,MTUS2,MYO16,NGB,NLRP3,NRN1,NSG1,NTRK3,NYAP2,ONECUT1,OPRM1,PAK5,PLPPR5,RAB33A,RAB3A,RELN,RIT2,SEMA4A,SEZ6,SH3GL2,SHOX2,SLC12A5,SLITRK1,STMN4,TAC1,TRIM46,ZNF135	57
Organismal Injury and Abnormalities,Reproductive System Disease	Disorder of menstruation	0.00227	DRD2,OPRM1,PCSK1,SCN4A	4
Organismal Injury and Abnormalities,Psychological Disorders	Dental anxiety	0.00227	ADRA2A,GABRE,GABRG3,GRIN1	4
Cancer,Organismal Injury and Abnormalities	Cancer of cells	0.00228	ADAMTS17,ADCY8,ADGRB3,ADRA1B,AGAP2,AGBL4,AMPH,ATP2C2,C6orf58,CABYR,CACNA1A,CAMK2N1,CCSER1,CDH10,CDH8,CDHR2,CELF4,CHST8,CNTN5,CNTNAP5,COCH,CPEB3,CSMD3,DDC,DDX25,DLGAP2,DLGAP3,DNER,DOK6,DPP10-AS1,DSCAM,DTX1,DUSP4,DUSP8,DZANK1,EBF3,EPHA5,EPHB6,ERICH3,ESRRB,FREM3,GABRE,GLRA2,GPR139,GRIA2,GRIA4,GRIK3,GRIN1,GRM3,GUCY1A1,H2BC5,HCN4,HECW1,HMGCLL1,INA,KBTBD3,KCNA3,KCNB2,KCND2,KCNH7,KCNIP1,KCNMB2,KRTAP5-2,…	142
Cancer,Organismal Injury and Abnormalities,Respiratory Disease	Adenocarcinoma in right upper lobe of lung	0.00236	ADRA1B,CACNA1A,CARMIL3,CDH12,CHRNA4,CNTNAP5,CSMD3,DTX1,DZANK1,GADL1,GPRIN3,HTR3A,KCNB2,MST1R,MYO16,PAK5,PROM2,SLITRK1,SORCS1,UNC79,ZSCAN1	21
Nucleic Acid Metabolism,Small Molecule Biochemistry	Biosynthesis of cyclic nucleotides	0.00236	ADCY8,ADCYAP1,ADRA2A,CARTPT,CRHR2,DRD2,GUCY1A1,OPRM1,PDIA2,RGS17,RIT2,TAC1	12
Gastrointestinal Disease,Organismal Injury and Abnormalities	Irritable bowel syndrome	0.00238	GABRE,GABRG3,HTR3A,HTR3B,OPRM1	5
Cellular Assembly and Organization,Nervous System Development and Function,Tissue Morphology	Quantity of dendritic spines	0.00238	ADCYAP1,CPEB3,DSCAM,GRIN1,PLPPR5	5
Cell-To-Cell Signaling and Interaction,Nervous System Development and Function	Inhibitory postsynaptic current	0.00238	CACNA1A,CHRNA2,ERC2,GLRA2,SYN3	5
Neurological Disease,Organismal Injury and Abnormalities	Encephalopathy with late-onset epilepsy	0.00241	CACNA1A,GABRE,GABRG3,GRIN1,HTR3A,HTR3B	6
Behavior,Nervous System Development and Function	Recognition memory	0.00241	CRHR2,DRD2,GRIA4,PDE11A,PDYN,TAFA2	6
Behavior	Aggressive behavior	0.00241	ADCYAP1,DLGAP2,DRD2,PAK5,PTCHD1,SYN3	6

## Sheet: Upstream regulator
Upstream Regulator	Molecule Type	p-value of overlap	Target Molecules in Dataset
CREB1	transcription regulator	7.77e-09	ADGRA1,ALOXE3,CAMKV,CARTPT,CDH10,CDH8,CHGB,COCH,CRHBP,DBH,ERC2,GRIA3,HPCA,INA,KCND2,LGALS8,NAP1L5,NEXMIF,NR4A3,NRSN1,OPRM1,PCDH11X,PCSK1,PDYN,PGM2L1,RALYL,RPRM,RUNX1T1,SEMA4A,SLC17A6,SLC8A2,SSTR1,TAC1
levodopa	chemical - endogenous mammalian	1.17e-08	AJAP1,CAMK1G,CHRNA4,CHST8,COCH,CSMD3,EPHA5,FSTL4,GRIA2,GRIN1,GUCY1A1,HECW1,HPCA,KCND2,LGALS8,LRRTM3,NSG2,NTRK3,PDYN,PGM2L1,PLPPR5,RELN,RIT2,RUNDC3B,SCG5,SEZ6,SH3GL2,SLC10A4,SLC6A7,ST8SIA3,SYT12,SYT4,TAC1,VSTM2A,ZCCHC12,ZNF717
REST	transcription regulator	2.84e-08	CARTPT,CHGB,DDX25,FGF14,GRIA2,GRIK3,GRIN1,INA,LRRTM4,NTRK3,OPRM1,PCSK1,RAB3A,SLC12A5,SYT4,TAC1
FMR1	translation regulator	6.15e-07	CELF4,DLGAP2,DLGAP3,FGF14,GRIK3,GRIN1,GRM3,KCND2,NAPB,RAB3A,RPRM,SHISA7,SLC8A2,ZCCHC12
POU4F1	transcription regulator	8.56e-07	ADCYAP1,AJAP1,CACNG5,CARTPT,INA,KCNIP1,NOVA1,NTRK3,NXPH4,SYT9,TAC1,VSTM2A
SNCA	enzyme	2.86e-06	AJAP1,CAMKV,CHGB,CHRNA2,CHRNA4,CRHBP,DDC,DLGAP2,ERC2,GLRA2,HPCA,KCNIP4,NLRP3,NPTX1,RAB3A,RIT2,SLC10A4,SLITRK1,SORCS1,SYN3
quetiapine	chemical drug	3.53e-06	DRD2,GRIA2,GRIA3,GRIN1,NR4A3
GRIN3A	ion channel	8.15e-06	ADCY8,CDH10,EPHA5,GUCY1A1,HCRTR2,KCND2,MINAR2,PLCXD3,RNF152,SLITRK1,TAC1
tetrodotoxin	chemical drug	9.35e-06	ADCY8,CDH10,EPHA5,GUCY1A1,HCRTR2,INA,KCND2,MINAR2,PLCXD3,RNF152,SLITRK1,TAC1
TLX3	transcription regulator	1.9e-05	GRIA2,GRIA3,GRIA4,SLC17A6,TAC1
CHMP2B	other	2.41e-05	GRIA2,GRIA3,GRIA4
dopamine	chemical - endogenous mammalian	6.82e-05	CARTPT,DRD2,DUSP8,GPR68,GRIA4,GRIN1,GUCY1A1,KCND2,NR4A3,PHOX2A,TAC1
PHOX2B	transcription regulator	0.000117	DBH,PHOX2A,PHOX2B
SOD1	enzyme	0.000118	CARTPT,DAO,DLGAP3,GABRG3,GRIA4,GRIN1,GSG1L,KCND2,LRRTM4,SCG5,SHISA7,SLC17A6,SSTR1,STAT4,VWC2L
PRKAA2	kinase	0.000208	CARTPT,CHGB,DLGAP2,DUSP4,GRIA3,NAP1L5,PAK5,PDYN,SYT4
BDNF	growth factor	0.000412	ADCYAP1,CAMK1G,CELF4,DRD2,DUSP4,GRIA2,GRIN1,NAPB,NR4A3,RAB3A,RELN,RPRM,SLC12A5,SLC17A6,TAC1,ZCCHC18
Calmodulin	group	0.000726	EPHB6,LRRTM1,LRRTM3,PAK5,SEZ6,SYT9
FEV	transcription regulator	0.0011	ADRA1B,CHGB,DDC,EN1,GRIA3,GRIA4,PDYN
ISL1	transcription regulator	0.0011	ADCYAP1,AJAP1,CARTPT,NOVA1,NTRK3,NXPH4,VSTM2A
picrotoxin	chemical toxicant	0.0014	ADRA1B,ADRA2A,GRIA2,OPRM1
PDLIM2	other	0.00172	FBP1,NAP1L2,RTN1,SH3GL2,SLC10A4,STAT4,TMSB15B
GDNF	growth factor	0.00179	DRD2,GRIN1,NRN1,NSG1,PDYN,TAC1
PRKAA1	kinase	0.00184	CARTPT,CHGB,DLGAP2,GRIA3,GSTA1,NAP1L5,PAK5,PDYN,SYT4
GRIA2	ion channel	0.00196	GRIA2,GRIN1
GZMB	peptidase	0.00196	GRIA3,KCNA3
NTRK3	kinase	0.00196	GRIN1,NTRK3
cocaine	chemical drug	0.0032	ASGR1,CARTPT,DRD2,GRIA2,GRIN1,INA,NR4A3,OPRM1,PDYN,TAC1
NGF	growth factor	0.00373	CHGB,DRD2,DUSP4,ELAVL4,GRIA2,GRIA4,GRIN1,GUCY1A1,HTR3A,STMN4,TAC1
ADORA2A	G-protein coupled receptor	0.00383	ATP8A1,CAMKV,HPCA,NAPB,NR4A3,PCSK1,PDYN,RAB3A
naltrexone	chemical drug	0.00476	NTRK3,OPRM1,PCSK1
RIC3	other	0.00479	CHRNA4,HTR3A
PHOX2A	transcription regulator	0.00479	DBH,PHOX2B
heroin	chemical drug	0.00479	DRD2,PDYN
amphetamine	chemical drug	0.00502	CARTPT,DDC,DRD2,PDYN,STAT4,TAC1
DTNBP1	other	0.00553	DRD2,GRIN1,SLC6A12
HTR2A	G-protein coupled receptor	0.00662	OPRM1,SLC12A5
flupenthixol	chemical drug	0.00662	DRD2,GRIN1
STAG1	other	0.00873	PCDH11X,PCDH17
EMX2	transcription regulator	0.00873	CDH8,RELN
raclopride	chemical drug	0.00873	GRIN1,NR4A3
olanzapine	chemical drug	0.00893	CARTPT,DRD2,NR4A3,RELN,SLC25A27,SYT4
risperidone	chemical drug	0.0093	DRD2,NR4A3,SLC5A7
MECP2	transcription regulator	0.0094	CDH8,INA,RELN,SCN3A,SLC12A5,SYN3,SYT4
quinolinic acid	chemical - endogenous mammalian	0.0107	DRD2,NTRK3,PDYN,TAC1
K-252	chemical drug	0.0116	GRIA2,NRN1,SLC17A6
CPE	peptidase	0.0129	CHGB,PDYN,TAC1
SL 327	chemical - protease inhibitor	0.0129	HECW1,SYT12,VSTM2A
HTT	transcription regulator	0.0131	ASGR1,ATP8A1,CARTPT,CDH8,COCH,DRD2,ELAVL4,EN1,ESRRB,GPR88,GRIN1,GRM3,HPCA,KCNK3,LMTK3,MYT1L,NPTX1,NSG2,SCAMP5,SEZ6,ST8SIA3,TAC1
potassium chloride	chemical drug	0.0135	NPTX1,NR4A3,PDYN,SLC8A2,SYT4,TRPV6
PHF21A	other	0.0137	CHGB,RAB3A
RCOR2	transcription regulator	0.0137	INA,SYT4
Tetanospasmin	chemical - endogenous non-mammalian	0.0165	GRIA2,GRIN1
5-HTR3	group	0.0183	HTR3A
ethylphenylhydantoin	chemical - endogenous mammalian	0.0183	GSTA1
KCNIP4-IT1	other	0.0183	KCNIP4
RAB4	group	0.0183	DRD2
NPAS1	transcription regulator	0.0183	RELN
TLR2/3/4	group	0.0183	STAT4
RNF138	enzyme	0.0183	CACNA1A
ETV2	transcription regulator	0.0183	TEK
SRR	enzyme	0.0183	GRIN1
NTNG1	other	0.0183	LRRC4C
PCSK4	peptidase	0.0183	ADCYAP1
allobarbital	chemical drug	0.0183	GSTA1
SYN1	transporter	0.0183	SYN3
Bc1-ps1	translation regulator	0.0183	DRD2
SYN2	other	0.0183	SYN3
HSD17B10	enzyme	0.0183	SH3GL2
miR-24-1-5p (and other miRNAs w/seed GCCUACU)	mature microRNA	0.0183	SLITRK1
mir-654	microRNA	0.0183	PTPRN2
miR-3584-5p (and other miRNAs w/seed GGAGGAG)	mature microRNA	0.0183	NTRK3
SRSF10	other	0.0183	GRIA2
CUBN	transmembrane receptor	0.0183	NLRP3
NRN1	other	0.0183	KCND2
IRX5	transcription regulator	0.0183	KCND2
Slc25a1	transporter	0.0183	KCNB2
diprenorphine	chemical drug	0.0183	OPRM1
barbital	chemical drug	0.0183	GSTA1
isosafrole	chemical toxicant	0.0183	GSTA1
tyramine	chemical - endogenous mammalian	0.0183	INA
isoflavonoid	chemical drug	0.0183	BEX2
oxymorphone	chemical drug	0.0183	OPRM1
beta-funaltrexamine	chemical reagent	0.0183	OPRM1
nalorphine	chemical drug	0.0183	OPRM1
5,7-dihydroxytryptamine	chemical toxicant	0.0183	CHRNA4
Creb	group	0.0185	ADCY8,ADCYAP1,CARTPT,CDH10,DBH,DUSP4,NR4A3,NRN1,OPRM1,PDYN,SYT9,TAC1
forskolin	chemical toxicant	0.0189	ADCYAP1,ADGRA1,CARTPT,CHGB,CRHBP,DBH,ELAVL4,EPHA5,HTR3A,INA,NAP1L5,NR4A3,NRSN1,OPRM1,PCDH11X,PCSK1,PDYN,RPRM,SLC17A6,SSTR1,SYT4,TAC1
morphine	chemical drug	0.0189	CARTPT,DRD2,GRIN1,KCNJ9,NTRK3,OPRM1,PDYN
PCSK2	peptidase	0.0196	CARTPT,PCSK1
lithium	chemical drug	0.021	ADRA1B,ADRA2A,NPTX1,PDYN,TAC1
CBX5	transcription regulator	0.0217	DRD2,HENMT1,PROM2,SCG5,SERP2,SH3GL2
haloperidol	chemical drug	0.0219	DRD2,GRIN1,NR4A3,SLC5A7,TAC1
phencyclidine	chemical drug	0.0229	DDC,GRIN1
PTF1A	transcription regulator	0.0256	GRIK3,GRM3,RNF152,SEZ6
clozapine	chemical drug	0.0256	DRD2,GRIA2,NR4A3,TAC1
NGFR	transmembrane receptor	0.026	DRD2,GRIA2,GRIA3
MIR124	group	0.026	GRIA2,GRIA3,GRIA4
pyrimidin-2-one beta-ribofuranoside	chemical reagent	0.0264	DRD2,RELN
10E,12Z-octadecadienoic acid	chemical - endogenous mammalian	0.0284	ACSM3,GPRIN3,HPCA,NPTX1,NR4A3,SCN4A,SLC6A7
ASCL1	transcription regulator	0.0294	DBH,PDYN,PHOX2A,RELN,SEZ6
Nkx2-2os	other	0.0301	CHGB,SCG5
SLC18A3	transporter	0.0301	DRD2,SLC5A7
miR-128-3p (and other miRNAs w/seed CACAGUG)	mature microRNA	0.0301	NTRK3,RELN
KIF1B	transporter	0.0301	PHOX2A,PHOX2B
CREBBP	transcription regulator	0.0307	ADCYAP1,CAMK1G,DDC,DTX1,DUSP4,GRIA2,GRIA3,GRIN1,NR4A3,NTRK3,OPRM1,SH3GL3,STAT4
NTF4	growth factor	0.034	SLC12A5,TAC1
miR-223-3p (miRNAs w/seed GUCAGUU)	mature microRNA	0.034	NLRP3,SCN3A
levothyroxine	chemical - endogenous mammalian	0.0346	DRD2,GSTA1,MLXIPL,SSTR1
Cg Beta	group	0.0363	ADCYAP1
glemanserin	chemical drug	0.0363	NR4A3
CASK	kinase	0.0363	RELN
FBXO3	enzyme	0.0363	NLRP3
Hsf3	other	0.0363	PROM2
LCTL	enzyme	0.0363	KLB
EVX1	transcription regulator	0.0363	EN1
SV2A	other	0.0363	GRIA2
NSF	transporter	0.0363	GRIA2
SCGN	other	0.0363	TAC1
miR-509-3p (miRNAs w/seed GAUUGGU)	mature microRNA	0.0363	NTRK3
mir-485	microRNA	0.0363	GRIA2
Smptb	other	0.0363	DRD2
YES1	kinase	0.0363	HCN4
RFNG	enzyme	0.0363	DTX1
NPAS3	transcription regulator	0.0363	RELN
ASGR2	transmembrane receptor	0.0363	ASGR1
SCLY	enzyme	0.0363	GRIN1
Klf16	transcription regulator	0.0363	DRD2
H4C14	other	0.0363	PHOX2B
Kcnip2	other	0.0363	KCNIP1
CHRNB2	transmembrane receptor	0.0363	CHRNA4
fidarestat	chemical drug	0.0363	NLRP3
etorphine	chemical drug	0.0363	OPRM1
thimerosal	chemical drug	0.0363	OPRM1
benzo(a)pyrene-7,8-dione	chemical toxicant	0.0363	AKR1C1/AKR1C2
levorphanol	chemical drug	0.0363	OPRM1
SR1555	chemical reagent	0.0363	NLRP3
SR2211	chemical reagent	0.0363	NLRP3
tegaserod	chemical drug	0.0363	TAC1
D-lysergic acid diethylamide	chemical drug	0.0363	DDC
ATN1	transcription regulator	0.0372	ASGR1,CDH8,CHGB,KCNK3,NPTX1,NSG2
BLOC1S5	other	0.038	DRD2,GRIN1
HDAC4	transcription regulator	0.0384	GABRG3,MMD2,NBEA,RAB3C,RTN1,SH3GL2
BMP2	growth factor	0.0404	ASGR1,ATP2C2,CHRNA2,DBH,GDF9,NTRK3,PHOX2A,TAC1
alpha-amanitin	chemical toxicant	0.0423	ADCYAP1,SLC17A6
KCNIP3	transcription regulator	0.0467	KCND2,PDYN
BACH1	transcription regulator	0.0467	DNAJC7,GSTA1
